# Supplementary material for: Phosphoproteomics Identifies Significant Biomarkers Associated with the Proliferation and Metastasis of Prostate Cancer
Source: Toxins (Basel). 2021 Aug 9;13(8):554. doi: 10.3390/toxins13080554 (PMC8402417; doi:10.3390/toxins13080554)
Supplement: Supplementary file 1 [file toxins-13-00554-s001.zip]

Archive with 2 entries (2 files):
- Supplemental Tables S1.xlsx
- Supplemental Tables S2.xlsx
