# Supplementary material for: Phosphoproteomics Identifies Significant Biomarkers Associated with the Proliferation and Metastasis of Prostate Cancer
Source: Toxins (Basel). 2021 Aug 9;13(8):554. doi: 10.3390/toxins13080554 (PMC8402417; doi:10.3390/toxins13080554)
Supplement: Supplementary file 1 [file toxins-13-00554-s001.zip › Supplemental Tables S1.xlsx]

## Sheet: REP1
Accessions	Names	Gene	114:116	115:116	Area 114	Area 115	Area 116
Q6S395	Plectin	Plec	0.928273	1.24789	63.5067	83.1867	71.2967
G3V8C3	Vimentin	Vim	0.574815	1.32263	234.813	525.23	545.193
P34058	Heat shock protein HSP 90-beta	Hsp90ab1	0.851429	0.964314	819.085	1435.97	1464.41
P48679	Prelamin-A/C	Lmna	1.18129	0.892581	188.41	164.763	204.647
P13084	Nucleophosmin	Npm1	0.798292	1.57972	117.567	263.762	203.562
P62260	14-3-3 protein epsilon	Ywhae	1.36204	1.73078	158.88	220.47	138.11
Q5U328	Nucleolin	Ncl	1.22226	0.820128	263.09	153.035	257.72
P82995	Heat shock protein HSP 90-alpha	Hsp90aa1	0.767585	0.644935	143.6	129.895	220.86
Q5BJ93	Alpha-enolase	Eno1	1.29769	0.880237	616.365	470.555	560.505
B1WC16	BCL2-associated transcription factor 1, isoform CRA_a	Bclaf1	1.15711	0.820572	282.635	220.26	300.705
A0A0G2K2M9	Protein Srrm2	Srrm2	1.2753	1.67521	166.53	239.49	170.8
P84586	RNA-binding motif protein, X chromosome retrogene-like	Rbmxrtl	1.47226	1.7685	278.975	365.66	217.295
P16617	Phosphoglycerate kinase 1	Pgk1	0.968903	0.951419	469.324	617.85	648.314
A0A0G2K7X3	Nuclear ubiquitous casein and cyclin-dependent kinase substrate 1	Nucks1	0.830638	1.2046	422.53	646.08	590.875
Q5D059	Heterogeneous nuclear ribonucleoprotein K	Hnrnpk	0.782944	1.49264	156.31	339.315	252.845
B2RYB3	Protein Srrm1	Srrm1	1.36914	0.815305	273.315	179.525	238.945
O35986	Zinc finger Ran-binding domain-containing protein 2	Zranb2	2.08547	1.88937	347.77	344.06	197.44
A0A096MK30	Moesin	Msn	1.09084	1.20252	200.38	241.22	217.49
Q3ZAV2	Nuclease-sensitive element-binding protein 1	Ybx1	1.15519	0.950218	361.219	295.258	419.086
P05065	Fructose-bisphosphate aldolase A	Aldoa	0.703985	0.836502	147.66	191.6	248.34
Q5M7V8	Thyroid hormone receptor-associated protein 3	Thrap3	0.617729	1.30192	299.44	689.17	573.93
G3V6H9	Nucleosome assembly protein 1-like 1	Nap1l1	0.650483	0.753285	79.63	100.7	144.94
A0A0G2K654	RCG45246	Hist1h1c	0.876027	0.470316	296.55	173.86	400.8
A0A096MK73	Stathmin (Fragment)	Stmn1	0.821413	1.05675	129.514	176.201	195.67
P62982	Ubiquitin-40S ribosomal protein S27a	Rps27a	31.2157	1.31992	4159.89	162.252	142.95
F1LNF1	Heterogeneous nuclear ribonucleoproteins A2/B1	Hnrnpa2b1	0.736005	0.992425	126.27	184.73	200.95
R9PXU6	Vinculin	Vcl	1.12855	0.520987	365.21	184.11	383.15
M0R9L0	Protein Naca	Naca	1.25914	1.41711	84.34	106.89	78.73
A0A0A0MY09	Endoplasmin	Hsp90b1	1.18341	0.387336	121.76	43.52	121.82
B3DMA1	Atxn2l protein	Atxn2l	1.11663	1.05749	210.914	232.412	241.338
F1M3D3	Heterogeneous nuclear ribonucleoprotein M	Hnrnpm	1.27463	0.851131	282.93	206.31	262.81
D3ZLY9	Histone H2B	Hist1h2bh	0.898636	0.803803	358.373	369.94	501.837
P63039	60 kDa heat shock protein, mitochondrial	Hspd1	1.09849	0.970503	626.797	589.25	634.912
P62997	Transformer-2 protein homolog beta	Tra2b	1.16177	1.28628	87.18	100.28	93.15
E9PST5	Protein Acin1	Acin1	1.74327	1.17368	445.397	335.623	311.443
Q6IRK8	Spectrin alpha chain, non-erythrocytic 1	Sptan1	1.31465	0.675741	190.36	106.85	171.44
F1LRL9	Microtubule-associated protein 1B	Map1b	1.22791	0.914729	188.675	160.79	181.725
M0R3Z8	Protein Rbm15	Rbm15	0.866248	0.614621	154.58	119.77	211.28
Q6URK4	Heterogeneous nuclear ribonucleoprotein A3	Hnrnpa3	1.25561	0.867076	279.569	205.268	268.13
P25113	Phosphoglycerate mutase 1	Pgam1	1.0665	0.899727	200.52	184.73	222.61
Q9EPH2	MARCKS-related protein	Marcksl1	0.730827	0.883541	174.693	293.76	418.505
B2GV92	Prostaglandin E synthase 3	Ptges3	0.700389	0.846125	300.294	425.754	600.285
D4A9L2	Protein Srsf1	Srsf1	1.07121	1.12923	1706.28	1803.11	2055.73
G3V8R0	Protein RGD1311703	RGD1311703	1.36348	1.02965	719.3	493.543	588.57
D4A8A0	DNA fragmentation factor subunit beta	Cad	0.700398	0.742482	225.78	261.37	381.67
D3ZAY8	Protein Pnn	Pnn	1.70423	1.65265	467.23	494.78	324.6
M0R9Q1	Protein Rbm14	Rbm14	0.781755	1.04524	236.447	416.895	458.285
A0A0G2JSR7	Matrin-3	Matr3	1.05489	2.12753	241.384	653.487	339.188
Q6AYD3	Proliferation-associated protein 2G4	Pa2g4	0.997572	1.18781	207.295	245.815	245.965
E9PTR4	Protein Ubap2l	Ubap2l	0.839814	0.876265	172.282	211.066	248.249
A0A0G2JZI0	Scaffold attachment factor B	Safb	0.783205	1.49399	932.515	1960.58	1430.31
F1LMW7	Myristoylated alanine-rich C-kinase substrate	Marcks	0.504138	0.74309	334.246	582.474	918.742
A0A0G2K376	Pre-mRNA 3'-end-processing factor FIP1	Fip1l1	0.750854	0.842969	315.782	382.078	510.198
Q6AXS5	Plasminogen activator inhibitor 1 RNA-binding protein	Serbp1	1.17322	1.24194	232.15	266.185	237.36
P39951	Cyclin-dependent kinase 1	Cdk1	1.23435	1.70016	123.933	175.957	131.443
G3V8U3	D4, zinc and double PHD fingers family 2 (Predicted)	Dpf2	0.564193	0.801142	106.24	164.74	222.95
A0A0G2K6E8	Protein Spag9	Spag9	0.905461	0.827916	506.457	524.903	721.185
G3V790	Transcription activator BRG1	Smarca4	1.03846	1.08092	247.994	249.832	252.448
D4AEK9	Protein Ccdc6	Ccdc6	0.76106	1.14356	290.08	475.98	451.28
Q62785	28 kDa heat- and acid-stable phosphoprotein	Pdap1	0.895957	0.951479	304.53	353.16	402.43
D3ZC82	Protein Nufip2	Nufip2	0.738411	0.662777	129.778	146.275	236.007
D3ZJ92	Pre-mRNA processing factor 40 homolog A (Yeast) (Predicted)	Prpf40a	1.6884	1.11548	403.118	298.493	290.155
D3ZH75	AKT1 substrate 1 (Proline-rich) (Predicted), isoform CRA_d	Akt1s1	1.04867	0.592464	111.463	72.5867	147.61
Q6AYT4	Protein FAM122A	Fam122a	1.59836	1.0758	161.477	132.313	133.65
D3ZP96	DNA helicase	Mcm2	1.13441	1.0875	236.13	259.683	260.173
P81155	Voltage-dependent anion-selective channel protein 2	Vdac2	1.26596	1.10907	502.202	501.488	476.704
Q2EJA0	Transcriptional coactivator YAP1	Yap1	1.78768	1.32726	139.995	121.375	107.01
Q5RJK5	Chromobox homolog 3 (HP1 gamma homolog, Drosophila)	Cbx3	0.593293	1.13786	335.78	703.24	670.09
G3V7G0	Cytoplasmic dynein 1 light intermediate chain 1	Dync1li1	1.06703	1.15282	388.05	448.794	449.913
Q5U318	Astrocytic phosphoprotein PEA-15	Pea15	1.3449	1.41962	867.177	919.157	693.673
A0A0G2K4X8	S-phase kinase-associated protein 1	Skp1	0.950589	0.548159	261.23	164.5	325.37
P41777	Nucleolar and coiled-body phosphoprotein 1	Nolc1	0.382511	0.907968	262.986	723.184	832.89
P09456	cAMP-dependent protein kinase type I-alpha regulatory subunit	Prkar1a	1.19603	0.996968	527.297	476.489	527.744
O70188	Nuclear factor 1	Nfic	1.26049	3.53679	103.035	313.415	104.325
Q6PDU1	Serine/arginine-rich splicing factor 2	Srsf2	1.86256	1.11949	807.023	536.742	491.067
Q5BJP4	Protein LOC100910882	Rbm39	0.288692	1.63511	49.4	305.54	202.6
D4A5A6	DNA-directed RNA polymerase subunit	Polr2a	0.842015	1.22586	192.095	301.8	270.255
R9PXU0	Lamina-associated polypeptide 2, isoform beta	Tmpo	3.31804	5.03979	238.01	394.78	84.93
E9PSN4	Protein Zc3h13	Zc3h13	1.14277	1.17746	355.465	387.975	397.868
M0RD75	40S ribosomal protein S6	Rps6	0.450158	0.92746	1228.46	2814.11	3288.82
D3ZXE2	Sister chromatid cohesion protein PDS5 homolog B	Pds5b	0.582919	0.460313	32.76	28.25	66.54
P19945	60S acidic ribosomal protein P0	Rplp0	1.1433	1.32018	164.71	198.327	184.903
Q9WU49	Calcium-regulated heat stable protein 1	Carhsp1	2.19473	2.16637	446.96	462.425	294.155
A0A0U1RRZ5	Protein PRRC2A	Prrc2a	1.19523	1.03792	566.693	526.03	557.107
D4ACM9	Protein Mfap1a	Mfap1a	1.16247	1.3314	420.702	530.782	461.565
Q4V8K2	Beta-catenin-like protein 1	Ctnnbl1	1.43812	1.30215	293.02	289.73	241.24
Q6P685	Eukaryotic translation initiation factor 2, subunit 2 (Beta)	Eif2s2	0.818331	0.990741	171.63	226.91	248.32
G3V888	ATP-citrate synthase	Acly	1.803	1.56774	501.575	499.28	353.08
Q91Y81	Septin-2	Septin2	1.26664	1.07674	4023.75	3917.75	4050.26
D3ZZZ9	Catenin (Cadherin associated protein), delta 1 (Predicted), isoform CRA_a	Ctnnd1	0.922483	1.02067	279.77	327.995	359.075
B2RZ74	Protein Snrnp70	Snrnp70	1.4125	1.13053	646.504	507.715	520.263
D3Z8R4	Protein Rbm25l1	Rbm25l1	0.901742	0.885715	179.915	192.665	235.36
Q66HA8	Heat shock protein 105 kDa	Hsph1	0.805323	0.824084	4035.32	4799.96	5917.94
F1LRU1	Interleukin enhancer-binding factor 3	Ilf3	0.568759	1.31611	373.15	966.798	854.28
D3ZN95	Protein Hcfc1	Hcfc1	0.759305	1.22805	20.74	36.63	32.34
M0R961	Far upstream element-binding protein 2	Khsrp	1.63535	1.1784	357.03	264.985	261.92
Q62952	Dihydropyrimidinase-related protein 3	Dpysl3	0.97096	1.15869	171.83	242.715	211.26
Q5XFX0	Transgelin-2	Tagln2	0.987874	0.851821	800.142	719.446	952.625
Q4KM74	Vesicle-trafficking protein SEC22b	Sec22b	1.85046	1.68957	207.41	215.395	165.425
Q27W01	RNA-binding protein 8A	Rbm8a	0.870027	0.919732	139.773	174.007	204.85
P34064	Proteasome subunit alpha type-5	Psma5	1.52694	1.04105	430.14	320.25	333.53
F2Z3T9	Protein U2af2	U2af2	0.451351	2.30013	123.989	1007.54	435.021
Q5XIA2	SUZ domain-containing protein 1	Szrd1	1.73353	0.878536	1024.79	519.36	639.08
P60841	Alpha-endosulfine	Ensa	0.937375	1.67151	371.127	675.933	429.7
A0A0H2UHM7	Protein LOC100909441	Tuba1c	1.07085	0.664218	188.84	127.443	207.637
D3ZQL8	Protein Pum2	Pum2	0.700621	0.651267	82.17	83.41	138.86
B5DEG7	Protein Champ1	Champ1	1.36485	1.37301	439.5	482.81	381.26
F1LTY9	Anion exchange protein	Slc4a7	1.9261	2.50715	410.665	597.425	245.075
D4ACF1	Protein Eif4enif1	Eif4enif1	1.06755	0.752797	362.64	279.605	401.045
D3ZLC1	Protein Lmnb2	Lmnb2	0.424658	0.922921	535.628	1282.79	1579.63
F1MAK1	Protein Fnbp4	Fnbp4	1.0524	0.955773	192.428	195.98	221.817
Q10758	Keratin, type II cytoskeletal 8	Krt8	0.872488	0.795308	238.655	275.76	362.74
A0A0H2UHR7	Filamin-C	Flnc	0.656347	1.83333	240.567	874.635	509.185
P62909	40S ribosomal protein S3	Rps3	0.961379	0.940056	389.011	397.804	474.676
B2RYP6	LUC7-like 2 (S. cerevisiae)	Luc7l2	0.682695	1.04484	276.35	461.86	479.27
O08629	Transcription intermediary factor 1-beta	Trim28	2.33388	1.1134	816.798	339.067	387.64
P0DMW1	Heat shock 70 kDa protein 1B	Hspa1a	1.00667	0.790883	142.39	115.836	162.542
B2GV05	RNA-binding protein 5	Rbm5	0.607644	0.639419	145.99	167.76	284.46
D4ACN4	Protein Zfp609	Zfp609	0.918423	1.11674	218.65	318.97	321.88
Q4FZY0	EF-hand domain-containing protein D2	Efhd2	0.234882	0.972641	49.04	221.76	247.2
D3ZR53	Protein phosphatase 1 regulatory subunit	Ppp1r12a	1.0877	1.56746	357.817	611.658	411.02
Q4V8E1	GATA zinc finger domain containing 2B	Gatad2b	0.898407	0.478497	121.18	70.48	159.7
P05197	Elongation factor 2	Eef2	0.655999	3.94913	136.455	1211.49	282.587
B2GV41	Protein Usp39	Usp39	1.03433	0.770758	260.7	223.513	299.21
O55035	Peptidyl-prolyl cis-trans isomerase G	Ppig	1.06392	0.918958	717.824	705.23	850.7
D4ACW0	Protein Rbm6	Rbm6	0.85539	1.09253	222.547	312.37	296.35
F1MA98	Nucleoprotein TPR	Tpr	0.738277	0.937881	146.31	202.97	234.64
Q8CG07	ATPase WRNIP1	Wrnip1	0.75373	0.733791	59.1833	67.5833	92.99
F1LNL2	Protein Smarca5	Smarca5	0.592022	0.714059	607.36	786.635	1220.36
A0A0G2JSW0	Myosin regulatory light chain 12B	Rlc-a	1.55263	4.55929	64.44	206.64	49.14
Q9Z1W6	Protein LYRIC	Mtdh	0.915259	0.806725	403.432	405.469	546.564
B5DFC8	Eukaryotic translation initiation factor 3 subunit C	Eif3c	1.39597	1.30203	1257.57	1217.66	1168.41
O35147	Bcl2-associated agonist of cell death	Bad	1.06537	1.16746	214.443	264.077	247.63
Q9JJ54	Heterogeneous nuclear ribonucleoprotein D0	Hnrnpd	1.14017	1.41865	1247.8	1746.35	1311.54
G3V9N7	Protein Pacsin3	Pacsin3	0.800574	0.605159	161.8	133.56	239.29
P35565	Calnexin	Canx	1.16932	0.995877	4882.55	4417.9	5128.38
Q6P736	Polypyrimidine tract binding protein 1, isoform CRA_a	Ptbp1	0.970498	0.863411	181.567	178.325	223.197
D4A7D6	Protein Bcl9	Bcl9	0.780542	0.694128	155.91	157.463	237.76
B2RZ79	Iron-sulfur cluster scaffold homolog (E. coli)	Iscu	1.86651	1.40839	121.64	100.23	77.16
A0A0G2JZB4	Arginine/serine-rich coiled-coil protein 2	Rsrc2	0.878195	1.23917	163.045	251.54	223.64
A0A0G2K9T4	Microtubule-actin cross-linking factor 1	Macf1	0.826503	0.693159	221.78	222.27	308.92
A0A0G2JTD1	Protein Rprd2	Rprd2	0.848675	0.766017	226.6	223.35	316.13
Q09167	Serine/arginine-rich splicing factor 5	Srsf5	1.79727	2.62028	107.2	170.67	70.62
D3ZHD6	Protein Rbm15b	Rbm15b	0.914911	1.16134	266.435	324.06	322.405
G3V7E6	Pericentriolar material 1, isoform CRA_b	Pcm1	0.937697	0.895958	227.37	237.24	287.09
Q5XIH7	Prohibitin-2	Phb2	1.14095	0.805628	189.54	146.15	196.69
F1LPC7	Hepatoma-derived growth factor	Hdgf	0.982436	0.944806	227.34	238.75	273.98
P11497	Acetyl-CoA carboxylase 1	Acaca	1.32412	1.03961	240.86	211.475	220.055
A0A0G2K928	Serine/threonine-protein kinase	Prkd1	0.764417	1.22213	66.39	115.91	102.83
E9PU01	Protein Chd4	Chd4	0.830044	0.961052	150.11	193.568	226.937
F1LSM0	Protein Usp24	Usp24	0.694775	1.17968	90.04	166.95	153.44
Q4V7E8	Leucine-rich repeat flightless-interacting protein 2	Lrrfip2	1.15133	1.12361	187.59	196.128	203.58
Q63768	Adapter molecule crk	Crk	1.37356	1.37105	201.27	187.355	173.04
D3ZWS0	Protein Scrib	Scrib	0.736907	1.28808	182.99	349.29	294.01
Q5U2U8	Bcl2-associated athanogene 3	Bag3	0.5335	0.855525	32.15	56.3	71.35
D4ACA6	Protein Elmsan1	Elmsan1	0.667346	0.256708	176.02	73.94	312.29
D3Z8L5	Protein Pum1	Pum1	1.00706	1.07588	465.16	542.225	568.63
A0A0G2KB70	Protein Reps1	Reps1	1.05842	2.03669	155.51	326.78	173.96
Q2THW7	Palmitoyltransferase ZDHHC5	Zdhhc5	1.23918	1.67849	202.803	295.993	205.08
Q5U211	Sorting nexin-3	Snx3	1.87811	1.01581	163.67	96.67	103.18
F1M062	Protein Larp1	Larp1	0.829284	1.09924	217.576	334.728	365.955
A0A0G2JU73	E3 ubiquitin-protein ligase TRIP12	Trip12	2.18099	1.54421	257.3	198.94	139.68
F1M4A0	Protein Tjp1	Tjp1	1.05445	1.03892	266.513	303.017	329.87
P50475	Alanine--tRNA ligase, cytoplasmic	Aars	2.78032	0.956291	595.515	213.9	281.5
F1M9C3	Protein Braf	Braf	1.31957	1.28463	213.63	227.11	191.68
P02401	60S acidic ribosomal protein P2	Rplp2	1.21698	1.01808	400.534	329.791	420.689
A0A140TAG3	Zinc finger CCCH domain-containing protein 18	Zc3h18	1.14148	0.851835	2675.31	2040.38	2824.59
A9CMB8	DNA helicase	Mcm6	0.572505	0.89963	171.26	293.88	354.18
Q6P3V9	60S ribosomal protein L4	Rpl4	1.30815	0.856018	576.64	412.06	521.91
F1LST4	Microtubule-associated protein	Mapt	0.82351	0.798937	183.236	212.954	291.964
D3ZPL1	Cleavage and polyadenylation specific factor 6, 68kDa (Predicted), isoform CRA_b	Cpsf6	0.886417	1.32464	136.75	214.397	178.723
G3V927	Discs, large homolog-associated protein 4 (Drosophila)	Dlgap4	1.39264	1.55807	146.84	179.4	124.84
D3ZWU1	Bromodomain containing 3 (Predicted), isoform CRA_b	Brd3	0.76204	1.37807	236.46	466.96	367.39
A0A0G2K5C8	Stromal interaction molecule 1	Stim1	1.0233	0.933353	217.13	214.075	253.31
M0R567	Interferon regulatory factor 2-binding protein-like	Irf2bpl	0.902202	1.18756	117.257	169.775	173.768
G3V679	Transferrin receptor protein 1	Tfrc	0.713834	0.861122	138.15	181.99	229.14
O08874	Serine/threonine-protein kinase N2	Pkn2	1.19148	1.05733	163.026	162.341	185.013
Q6AZ35	Cytoplasmic dynein 1 intermediate chain 2	Dync1i2	1.02612	1.0836	154.778	173.24	182.18
Q6AY02	Protein Rbm17	Rbm17	1.03763	1.10334	65.735	83.885	98.2
Q8K1Q0	Glycylpeptide N-tetradecanoyltransferase 1	Nmt1	0.846491	0.877526	414.124	471.707	639.021
Q63433	Serine/threonine-protein kinase N1	Pkn1	1.8606	2.11904	227.11	249.435	162.775
F1LSW7	60S ribosomal protein L14	Rpl14	0.538681	1.04286	616.857	1332.86	1384.39
Q4FZV2	Vesicle transport protein SFT2B	Sft2d2	1.00432	1.09016	212.03	251.33	249.96
P35465	Serine/threonine-protein kinase PAK 1	Pak1	0.999842	0.985718	220.515	231.5	260.64
P17325	Transcription factor AP-1	Jun	1.10801	0.980333	174.43	172.08	196.173
Q6P684	Survival motor neuron 1	Smn1	1.09383	0.998817	342.511	382.089	356.577
F7FKI5	Pyruvate dehydrogenase E1 component subunit alpha	Pdha1	1.13016	1.31718	368.7	472.985	389.45
Q8K585	High mobility group protein HMG-I/HMG-Y	Hmga1	1.31652	1.58063	352.784	475.206	310.789
D4A560	Protein Vamp4	Vamp4	1.27973	0.894713	301.78	230.705	275.202
A1A5P0	Cdc42 effector protein 1	Cdc42ep1	1.51444	1.92111	146.64	213.42	145.615
Q9JM53	Apoptosis-inducing factor 1, mitochondrial	Aifm1	1.1058	0.964999	370.488	339.502	359.845
G3V7T6	Protein Sf3b1	Sf3b1	0.955865	1.03029	153.625	163.595	180.79
C0JPT7	Filamin alpha	Flna	1.20569	1.1822	118.88	127.29	116.74
Q5XII9	Mitochondrial fission regulator 1-like	Mtfr1l	0.718432	0.972769	198.22	293.09	326.67
Q5HZB6	CLK4-associating serine/arginine rich protein	Clasrp	0.952802	0.670363	634.285	588.07	942.585
G3V818	Alpha-parvin	Parva	1.40732	0.755898	434.702	257.602	380.66
D4A8G7	Protein Snw1	Snw1	0.955659	0.87484	195.535	217.097	269.325
A0A096MKC0	Protein Gigyf2 (Fragment)	Gigyf2	0.60664	1.78698	306.433	1279.04	729.143
Q5EB95	DiGeorge syndrome critical region gene 14	Dgcr14	0.531728	0.576583	45.13	53.44	100.49
Q3B8Q2	Eukaryotic initiation factor 4A-III	Eif4a3	0.68093	0.728279	106.41	131.635	190.725
G3V7W3	Atrophin 1	Atn1	1.38053	0.971621	139.78	107.43	119.88
Q9Z2L0	Voltage-dependent anion-selective channel protein 1	Vdac1	1.49379	1.0728	456.18	357.76	361.57
Q4KLL0	Transcription elongation factor A protein 1	Tcea1	1.48814	0.881443	244.15	157.92	194.25
P47942	Dihydropyrimidinase-related protein 2	Dpysl2	1.45083	1.46099	149.3	164.18	121.84
A0A0G2JVW5	E3 ubiquitin-protein ligase HUWE1	Huwe1	1.52873	0.958835	254.267	209.667	258.797
A1L1L5	Ccnk protein	Ccnk	0.895087	0.938883	390.496	440.338	564.574
D4ADF5	Protein LOC100912106	Pdcd5	0.985811	1.18188	205.044	275.547	252.159
A0A0G2K0J4	Protein Nipbl	Nipbl	1.29179	0.975815	349.655	281.6	331.845
Q4KM38	FUS interacting protein (Serine-arginine rich) 1	Srsf10	1.63609	1.15094	497.63	382.28	360.12
D4A652	Zinc finger CCCH domain-containing protein 14	Zc3h14	0.991857	0.939066	230.162	221.523	298.56
P53565	Homeobox protein cut-like 1	Cux1	1.30926	1.14123	103.85	100.595	100.945
D3ZYQ9	Protein Rnf20	Rnf20	1.24285	1.12164	234.235	243.625	210.505
Q5XI74	Endonuclease/exonuclease/phosphatase family domain-containing protein 1	Eepd1	1.29234	1.82431	258.984	409.412	254.088
D3ZRK0	Protein Fam83h	Fam83h	0.941938	0.840769	134.683	127.097	180.297
D4AC97	Uncharacterized protein	Emsy	0.747726	0.570308	196.637	166.107	313.677
Q9JKC9	Synergin gamma	Synrg	1.48118	1.71404	172.89	218.48	138.2
Q5PPI1	Serine/arginine-rich splicing factor 9	Srsf9	1.3769	1.26974	500.288	497.521	538.053
Q3ZB99	Protein Tjp2	Tjp2	0.565856	0.689616	131.84	175.46	275.86
A0A0G2K964	Protein Ube2e3	Ube2e3	0.802373	0.787804	58.98	60.22	86.8633
A0A0G2JYT1	ELKS/Rab6-interacting/CAST family member 1	Erc1	0.788839	0.938641	232.47	302.07	348.92
Q68FR9	Elongation factor 1-delta	Eef1d	0.943212	0.969716	973.627	1190.93	1527.69
A0A0G2JX56	DnaJ (Hsp40) homolog, subfamily C, member 5, isoform CRA_a	Dnajc5	1.09658	1.0514	650.587	631.336	676.823
Q9JIT3	Transducin-like enhancer protein 3	Tle3	1.62316	0.967252	372.728	269.873	314.157
G3V6I9	60S ribosomal protein L26	Rpl26	1.1334	1.12447	186.19	201.72	194.5
F2Z3R4	Nuclear factor 1	Nf1x	1.3832	1.97656	159.35	248.66	136.4
Q4QQU1	BUD13 homolog	Bud13	1.45445	1.48257	137.72	153.3	112.11
B5DF93	Protein PAT1 homolog 1	Patl1	0.393362	0.790674	52.41	115.04	157.75
Q6AYU5	Poly(RC) binding protein 2	Pcbp2	0.555568	1.42097	90.29	256.06	210.865
Q4KM87	Actin-like 6A	Actl6a	1.34198	1.14627	801.99	748.06	707.57
F1LNT3	Protein R3hdm1	R3hdm1	1.49937	1.56007	639.9	727.07	505.3
D4A8X8	CTTNBP2 N-terminal like (Predicted), isoform CRA_a	Cttnbp2nl	1.026	1.16197	145.73	180.23	168.17
D3ZN42	Protein Fam122b	Fam122b	1.07875	0.977446	251.123	251.029	275.231
Q9JM15	Sodium-coupled neutral amino acid transporter 1	Slc38a1	0.800546	0.769851	309.577	437.21	528.927
Q6AYK1	RNA-binding protein with serine-rich domain 1	Rnps1	1.24368	0.955366	339.897	278.39	332.037
G3V6S0	Protein Sptbn1	Sptbn1	1.08994	1.03898	347.13	358.65	416.673
D3ZKI5	PHD finger protein 3 (Predicted)	Phf3	0.646976	0.781284	193.58	257.755	355.89
Q568Y6	DNA methyltransferase 1-associated protein 1	Dmap1	1.10272	1.38198	106.498	142.922	126.882
A0A0G2JSY8	RCG51087	Junb	0.858994	0.843079	191.552	201.68	265.3
F1M4M5	Protein Gpatch8	Gpatch8	0.957255	1.16255	119.805	159.235	148.655
Q6MG49	Large proline-rich protein BAG6	Bag6	1.02676	1.28487	456.7	633.755	537.22
G3V913	Heat shock 27kDa protein 1	Hspb1	1.02864	1.22295	3061.42	4473.31	3592.23
G3V9T6	Protein Phf14	Phf14	0.74537	1.30418	156.12	298.3	247.99
F1M8U2	Protein Ablim3	Ablim3	0.484189	0.782043	172.13	303.6	420.91
D3ZU54	Density-regulated protein	Denr	0.748306	0.898442	279.48	366.43	442.2
G3V949	CAP-Gly domain-containing linker protein 2	Clip2	0.781382	1.21582	118.37	201.13	179.36
Q9WUD9	Proto-oncogene tyrosine-protein kinase Src	Src	1.60102	1.40798	255.325	239.68	190.375
G3V8C4	Chloride intracellular channel protein	Clic4	0.704965	1.07312	92.48	153.73	155.32
B2RZD1	Protein Sec61b	Sec61b	0.956849	0.746435	326.2	263.38	421.487
F1M1X9	Protein Cdk13	Cdk13	1.04953	1.22389	146.3	187.33	170.413
D3ZAS1	Protein RGD1562399	RGD1562399	1.26137	1.87335	109.21	177.12	102.51
D4A0D9	B-cell CLL/lymphoma 9-like (Predicted), isoform CRA_a	Bcl9l	0.572807	0.79139	133.45	201.34	275.84
P47875	Cysteine and glycine-rich protein 1	Csrp1	2.05305	1.76189	166.12	132.83	97.8667
A1L1J6	Zinc finger protein 652	Znf652	1.30352	1.43129	107.575	127.955	101.475
D3ZJR1	Protein Eps15l1	Eps15l1	1.13961	0.97172	386.608	317.816	466.826
A0A0G2JT93	Catenin (Cadherin associated protein), beta 1, isoform CRA_a	Ctnnb1	0.971086	1.00854	280.834	314.98	323.35
Q07205	Eukaryotic translation initiation factor 5	Eif5	2.33663	0.855364	257.21	102.82	130.33
Q5BJT0	Arginine and glutamate-rich protein 1	Arglu1	1.72688	1.10883	1356.28	985.57	914.275
A0A0G2K217	Ena/VASP-like protein	Evl	1.3134	1.2195	583.493	577.513	517.137
A0A0H2UHH5	Keratin, type II cytoskeletal 75	Krt75	1.29235	0.571072	223.73	107.96	204.97
A0A0G2K3N1	Protein Gbf1	Gbf1	1.30315	0.957605	274.817	221.202	254.095
D3ZKC9	Protein RGD1559904	RGD1559904	1.27738	1.04087	346.723	310.63	316.687
Q63396	Activated RNA polymerase II transcriptional coactivator p15	Sub1	1.13113	1.41993	410.86	563.22	430.06
P22509	rRNA 2'-O-methyltransferase fibrillarin	Fbl	0.670636	1.09225	243.015	436.515	425.405
Q63624	Splicing factor, arginine/serine-rich 19	Scaf1	1.15746	1.37372	203.528	295.137	236.21
R9PXU5	RAF proto-oncogene serine/threonine-protein kinase	Raf1	1.42975	0.925278	173.89	122.89	144
B1WC02	CTP synthase	Ctps1	0.973973	1.05541	267.208	327.816	322.34
G3V6Z3	Actin filament-associated protein 1	Afap1	1.65543	1.17418	210.033	160.367	164.127
F1LMR4	H/ACA ribonucleoprotein complex non-core subunit NAF1	Naf1	1.45616	1.80652	304.37	412.35	247.48
D3ZNS1	Pleckstrin homology-like domain family B member 1	Phldb1	0.488353	0.982825	181.93	399.83	441.08
Q5BJP5	Transmembrane protein 230	Tmem230	1.40842	1.56444	140.24	184.955	167.115
D3ZJ50	Plakophilin 3 (Predicted), isoform CRA_a	Pkp3	1.42737	1.3772	365.083	374.433	306.703
Q9Z1A6	Vigilin	Hdlbp	0.580234	0.64382	266.43	322.83	543.66
P05432	ERBB receptor feedback inhibitor 1	Errfi1	1.59011	1.08856	295.57	220.96	220.08
A0A0G2K8L6	Transcription factor E2-alpha	Tcf3	0.427996	0.810167	247.34	511.28	684.23
G3V7J2	Interferon-inducible double-stranded RNA-dependent protein kinase activator A	Prkra	0.818589	0.829475	226.02	250.1	326.91
F1LT35	Protein RGD1564606	Rpl23a	1.61912	0.879884	592.97	354.707	442.707
Q5PQR0	Protein Raly	Raly	1.36785	0.884944	352.94	230.328	274.855
D3ZXK3	Protein Tacc2	Tacc2	1.13347	1.0152	151.657	142.619	155.35
F1LS02	Nuclear pore complex protein Nup155	Nup155	0.861618	0.86007	160.9	175.39	221.1
D3ZUC9	Oxidative-stress responsive 1 (Predicted)	Oxsr1	1.00523	0.950992	132.66	137.05	156.25
B5DF62	Protein Pak4	Pak4	1.13203	0.962825	147.73	137.21	154.51
A0A0G2JWN9	Protein Brd8	Brd8	1.37675	1.47099	186.515	235.635	182.19
Q63083	Nucleobindin-1	Nucb1	2.10913	1.997	173.72	179.62	97.52
Q5XIU9	Membrane-associated progesterone receptor component 2	Pgrmc2	1.16228	1.00277	233.99	204.945	234.57
F1LQH9	Protein Bag2	Bag2	0.748771	1.07229	237.44	371.32	375.45
P10158	Fos-related antigen 1	Fosl1	1.34062	2.11664	48.7733	42.6667	46.9517
A0A0G2K2B4	Nuclear receptor corepressor 1	Ncor1	0.706278	1.52181	194.64	457.98	326.29
O55007	Ral GTPase-activating protein subunit alpha-1	Ralgapa1	0.996819	0.447448	134.925	81.915	181.275
H9KVE4	Protein numb homolog	Numb	1.13968	1.25441	398.51	504.78	430.22
A0A0G2QC02	Protein Skiv2l	Skiv2l	1.31911	1.1372	717.62	695.422	772.083
F7FF45	Protein Numa1	Numa1	1.33373	0.94401	350.032	249.477	333.02
D4A7Z0	Protein Wdtc1	Wdtc1	1.08689	1.40488	409.47	577.97	446.05
D3ZZE0	Protein Topors	Topors	1.45808	0.70694	244.76	129.59	198.75
B1H2A6	Fxr2 protein	Fxr2	1.5426	1.2772	369.178	349.947	301.48
Q2KN99	Cytospin-A	Specc1l	0.762926	1.00238	139.915	250.795	241.75
B0BNL0	Pre-mRNA-splicing factor SLU7	Slu7	0.835192	0.649033	499.58	433.53	659.446
D3ZJT6	Protein Tfap4	Tfap4	0.490938	1.11472	246.28	610.66	593.95
A0A0G2K0S7	Protein Rap1gap2	Rap1gap2	0.675728	1.3411	65.81	142.63	115.31
Q5XI29	Cleavage and polyadenylation specificity factor subunit 7	Cpsf7	0.819457	0.822979	278.295	314.418	422.993
P0C8E4	Mitogen-activated protein kinase kinase kinase 7	Map3k7	0.919172	0.933401	294.34	326.4	379.14
D3ZJ32	Protein Esyt2	Esyt2	1.41284	1.54466	119.28	133.795	115.495
A0A140TAJ3	Far upstream element-binding protein 1	Fubp1	1.83142	2.53267	224.15	338.5	144.91
A0A0G2K4T3	Arf-GAP with coiled-coil, ANK repeat and PH domain-containing protein 2	Acap2	0.482678	0.835768	53.78	101.69	131.92
F7ENH8	Histone deacetylase	Hdac2	0.999404	1.35887	206.723	314.767	242.813
P80349	Fuctinin-3 (Fragment)	N/A	0.651668	1.21063	202.344	407.43	357.016
F8V328	RAB8	Rab8a	3.8689	0.631575	686.16	124.205	220.688
A0A0G2K8R3	Protein Lmo7	Lmo7	0.791942	0.638571	193.825	171.525	290.775
D4AD82	Rho GTPase-activating protein 35	Arhgap35	0.942862	1.20827	190.47	252.012	249.373
D3Z955	Protein Pgm2l1	Pgm2l1	0.566281	0.87568	105.93	178.88	221.48
A0A0G2JWM4	Protein Foxj3	Foxj3	0.900977	0.81807	257.405	255.6	346.465
F1LRI7	AP2-associated protein kinase 1	Aak1	1.38171	0.816339	397.845	243.885	347.61
Q6MG75	Protein Nelfe	Nelfe	2.04398	2.01844	107.31	115.72	62.16
M0RBT5	Protein Suds3	Suds3	1.35414	1.65992	172.62	231.07	150.93
D3ZA84	Protein Tln2	Tln2	1.80005	1.9605	153.41	198.695	118.53
A0A0G2K6T6	Uncharacterized protein	Setd1a	1.17354	0.871441	181.96	147.615	183.63
D3ZGK0	Protein Znf768	Znf768	1.22611	1.07687	302.07	251.713	249.427
O55173	3-phosphoinositide-dependent protein kinase 1	Pdpk1	1.27894	1.37869	295.723	349.623	286.3
A0A0G2K3S6	RNA binding motif protein 10, isoform CRA_a	Rbm10	1.24864	0.915775	861.549	610.025	813.985
A0A0G2QC38	Protein Srsf11	Srsf11	1.18744	0.985441	388.575	349.435	368.035
D4AC12	Ankyrin repeat and SAM domain containing 1 (Predicted)	Anks1a	0.850851	0.905828	452.56	552.765	687.47
A0A0G2K4Y7	Unconventional myosin-Va	Myo5a	1.05972	1.23219	80.67	102.43	90.13
D3ZQ89	E1A binding protein p400, isoform CRA_a	Ep400	0.928504	1.15028	187.09	234.525	233.11
A0A0H2UHQ9	Synaptopodin	Synpo	2.02044	1.84349	253.94	253.02	148.81
Q7TT49	Serine/threonine-protein kinase MRCK beta	Cdc42bpb	0.736463	0.479699	66.78	47.5	107.36
R9PXW0	Arginine-glutamic acid dipeptide (RE) repeats, isoform CRA_a	Rere	0.645543	0.343379	69.425	50.405	129.15
G3V824	Insulin-like growth factor 2 receptor, isoform CRA_b	Igf2r	1.06428	1.32547	267.477	374.278	292.06
F1MAQ8	Protein Pnisr	Pnisr	1.11531	0.863519	321.39	271.73	341.18
D3ZN39	Protein Usp8	Usp8	0.809921	0.599704	135.41	109.49	197.95
Q9QY02	YTH domain-containing protein 1	Ythdc1	1.0334	0.959582	238.406	275.388	298.428
Q9ERC1	Unconventional myosin-XVI	Myo16	1.35842	1.81578	212.91	310.78	185.57
D4ADX8	Protein Raph1	Raph1	0.99719	1.24379	224.85	306.26	266.97
D3ZA21	Protein Plekhg3	Plekhg3	1.10822	1.16025	241.22	244.165	280.125
A0A0H2UI10	Protein O-GlcNAcase	Mgea5	1.03515	0.836147	117.91	97.275	141.67
F7F707	Enhancer of mRNA-decapping protein 4	Nrn1l	0.908608	1.09291	25.035	37.14	41.525
D3ZTA8	Protein Rbm33	Rbm33	1.14073	0.850253	96.26	78.35	99.91
D3ZQV8	Protein LOC103690175	Phf6	0.947217	1.40504	339.856	550.666	455.931
A0A0G2K717	Protein Cnot2	Cnot2	0.755647	0.542393	113.465	103.865	181.315
Q9WVE9	Intersectin-1	Itsn1	0.704434	0.843714	134.28	179.093	225.947
Q810T5	Histone acetyltransferase KAT7	Kat7	0.534187	0.715718	108.077	129.62	221.587
D3ZYS7	Protein G3bp1	G3bp1	0.912101	1.02784	307.123	381.587	481.279
D3ZBT9	Protein Ppp6r3	Ppp6r3	0.9346	1.00179	1090.64	1270.96	1396.48
A0A0G2K4P5	NF-kappa-B-activating protein	Nkap	0.9574	1.33459	153.998	208.41	218.333
Q4KLI1	Zinc finger protein with KRAB and SCAN domains 1	Zkscan1	1.08576	0.887197	442.47	394.82	482.5
F1LWZ8	Protein Lemd3	Lemd3	1.26011	1.51801	186.235	249.205	183.485
D3ZHV9	Hypothetical LOC500797, isoform CRA_a	Misp	1.28197	1.0048	204.975	166.275	172.393
P41739	Aryl hydrocarbon receptor nuclear translocator	Arnt	0.526965	0.901503	61.06	114.07	137.19
D3ZK73	Cullin 4B (Predicted)	Cul4b	0.74642	0.814121	111.487	133.727	199.757
A0A0G2JXY9	Epsin-2	Epn2	0.800764	0.497	79.57	53.93	117.65
G3V9X2	G-protein signalling modulator 1 (AGS3-like, C. elegans), isoform CRA_c	Gpsm1	0.599551	0.352383	108.3	69.51	213.87
D4A769	Protein Samd4b	Samd4b	0.991774	1.32723	158.61	231.79	189.35
D3ZMX6	Protein Sntb2	Sntb2	0.870797	0.997368	146.247	172.75	208.593
B4F7E3	CREB regulated transcription coactivator 2	Crtc2	0.881716	1.17255	269.113	414.877	395.313
B2GUX8	Protein Sh3bp5l	Sh3bp5l	0.868802	1.14973	159.71	230.8	217.65
B1H245	Bcl7b protein	Bcl7b	0.947676	0.987285	139.61	189.27	235.72
Q9QWJ9	Neuropilin-1	Nrp1	1.35136	1.15622	166.73	155.78	146.08
M0R621	Protein LOC100909715	RGD1308601	0.86595	1.01195	228.592	300.968	304.16
G3V7X9	Activating transcription factor 7 (Predicted), isoform CRA_a	Atf7	1.24473	1.23651	272.837	351.748	266.36
G3V7W0	Protein Zfp503	Zfp503	1.50798	1.65627	160.53	192.54	126.04
F1M2K4	Protein Lats1	Lats1	0.889885	1.18301	172.757	224.72	246
F1M1D2	Protein Tab3	Tab3	0.718729	0.91011	119.15	164.76	196.28
F1LRN8	Protein Nedd4l	Nedd4l	0.721003	1.66113	299.855	644.945	467.705
D3ZUM5	Protein Trim33	Trim33	1.52819	2.03452	71.0133	101.043	62.6667
D3ZU55	Protein Foxk1	Foxk1	0.678606	0.694881	404.11	478.34	688.443
D3Z937	High mobility group 20A (Predicted)	Hmg20a	1.20225	1.07828	591.113	641.2	653.653
A0A0G2JVV5	Protein Usp14	Usp14	0.799764	0.920867	80.7	101.47	119.47
Q9JID1	Programmed cell death protein 4	Pdcd4	0.821063	1.02347	193.443	272.207	283.528
Q99M64	Phosphatidylinositol 4-kinase type 2-alpha	Pi4k2a	0.958911	1.00267	137.617	190.967	187.183
F1MA31	Protein Kdm1a	Kdm1a	1.2339	0.990191	188.64	149.917	199.895
D3ZAW6	Protein Tfe3	Tfe3	1.31305	0.777985	216.54	140.653	202.043
B2GV58	Lsm14a protein	Lsm14a	0.88985	0.925332	259.665	288.215	338.69
B0K014	D-tyrosyl-tRNA(Tyr) deacylase	Dtd1	0.916163	1.17881	158.026	216.799	195.003
D3ZKD3	RNA demethylase ALKBH5	Alkbh5	1.19734	1.1298	194.81	163.447	196.347
R9PXU9	Osteoclast stimulating factor 1, isoform CRA_a	Ostf1	1.42491	1.1322	165.913	155.696	164.599
Q6AZ40	Phosphoribosyl pyrophosphate synthase-associated protein 2	Prpsap2	1.28324	1.48835	248.667	281.793	241.05
M0R6L4	40S ribosomal protein S3a	Rps3a	0.701562	0.646912	133.79	134.72	225.79
G3V751	Protein LOC103691995	Mrgbp	0.520325	0.675773	238.13	337.73	541.86
F7EV94	2-oxoisovalerate dehydrogenase subunit alpha, mitochondrial	Bckdha	0.807674	0.714141	326.9	315.64	479.21
F1M8B7	Protein Chmp2b	Chmp2b	0.573201	1.25153	265.341	723.574	688.126
F1M403	Protein Ube2o	Ube2o	2.00525	1.55436	147.99	125.27	87.38
F1LM09	Ubiquitin carboxyl-terminal hydrolase 7	Usp7	1.08644	0.907536	191.97	170.093	222.345
D4ABI7	Protein Hacd3	Hacd3	0.58235	0.924716	220.806	407.482	482.155
D4A4V3	Kruppel-like factor 3 (Basic) (Mapped), isoform CRA_b	Klf3	1.11896	1.13071	115.12	127.542	133.063
D3ZY28	Forkhead box K2 (Predicted), isoform CRA_a	Foxk2	1.61415	1.72999	186.87	218.71	137.07
D3ZPN3	Myeloid leukemia factor 2 (Predicted), isoform CRA_a	Mlf2	0.494617	0.924617	111.854	244.222	273.046
D3ZNS8	Achalasia, adrenocortical insufficiency, alacrimia (Allgrove, triple-A) (Predicted), isoform CRA_a	Aaas	0.813246	0.817262	1012.09	1076.06	1329.1
D3Z9C0	Protein Mios	Mios	0.53847	0.54904	253.32	282.06	557
B5DEK0	Protein Rprd1b	Rprd1b	1.02248	0.848502	110.313	108.642	140.517
B1WBZ7	LOC688393 protein	Gpn1	0.938113	1.10607	108.93	140.25	137.48
A8QIC3	DnaJ (Hsp40) homolog, subfamily C, member 9 (Predicted)	Dnajc9	0.989085	1.12598	225.37	280.17	269.78
A0A0H2UHW4	PEST proteolytic signal-containing nuclear protein	Pcnp	1.2723	1.09515	238.822	227.545	228.571
A0A0G2K865	Protein Tpd52	Tpd52	0.686296	1.00331	505.01	806.9	870.663
Q6PCT3	Tumor protein D54	Tpd52l2	0.72068	1.53071	774.937	1837.49	1353.52
Q68FW9	COP9 signalosome complex subunit 3	Cops3	0.77165	0.716891	141.16	143.21	216.59
Q62760	Mitochondrial import receptor subunit TOM20 homolog	Tomm20	1.14	1.85673	131.65	234.15	136.73
Q5RJR2	Twinfilin-1	Twf1	0.994139	1.18697	200.257	213.567	224.437
Q5EAN7	Telomeric repeat-binding factor 2-interacting protein 1	Terf2ip	1.05647	2.00875	131.89	273.85	147.81
Q25C79	Akirin-2	Akirin2	0.368495	0.501845	66.75	99.27	214.47
B5DF11	AN1-type zinc finger protein 5	Zfand5	0.766609	0.977432	226.747	317.433	354.65
Q5PPN1	Protein Rnf113a	Rnf113a1	0.888183	1.16349	232.285	336.686	323.937
Q56R18	Importin subunit alpha	Kpna3	0.848566	1.04345	500.672	641.336	703.758
G3V9T0	Protein Pias1	Pias1	0.807898	1.12983	184.44	281.67	270.3
F1LYA6	Protein Abi2	Abi2	0.607804	0.790821	99.9467	140.19	178.983
F1LSQ0	FAS-associated factor 1	Faf1	1.06447	0.744737	95.3	72.81	106
B5DFG8	Protein Pygo2	Pygo2	1.01851	0.997122	287.055	314.69	336.72
B0BNM4	Protein RGD1308134	RGD1308134	0.722694	0.929909	243.298	367.438	409.872
A0A0H2UHD8	SH3 domain-containing kinase-binding protein 1	Sh3kbp1	1.48301	1.71987	193.11	230.005	143.66
A0A0G2K007	STE20/SPS1-related proline-alanine-rich protein kinase	Stk39	0.90383	1.02177	372.294	477.116	495.262
Q6MGB6	E3 ubiquitin-protein ligase RING1	Ring1	0.943618	0.86793	187.53	188.36	235.3
Q5XIS8	Mitochondrial dynamics protein MID51	Mief1	0.716142	0.941851	132.295	179.875	205.5
O88275	Peroxisome proliferator-activated receptor gamma	Pparg	0.814762	1.02048	172.407	241.2	250.77
Q6P6T9	Importin subunit alpha	Kpna2	0.682183	0.832042	238.351	328.093	423.021
Q6MG87	Pre-B-cell leukemia transcription factor 2	Pbx2	0.787394	0.729736	281.25	284.64	422.91
Q4KM57	LEM domain containing 2	Lemd2	1.07127	1.03199	870.82	975.075	978.995
O70509	CD44 antigen	Cd44	0.363836	1.23275	113.66	420.54	369.87
D4AD33	Protein Fam103a1	Fam103a1	1.21184	1.0942	211.722	204.974	223.79
A0A096MJX5	Protein RGD1305178	RGD1305178	0.733298	0.866879	538.822	724.845	932.806
Q08013	Translocon-associated protein subunit gamma	Ssr3	0.871905	1.07683	66.94	90.28	90.9
Q62896	BET1 homolog	Bet1	0.952408	1.6491	303.02	572.96	376.7
B2GV94	Fam134c protein	Fam134c	1.16347	1.10611	246.26	243.147	246.04
D3ZM62	Tripartite motif-containing protein 2	Trim2	0.93671	1.01248	164.906	210.16	235.744
F1M3B3	Protein Phip	Phip	1.3954	1.07949	308.135	260.405	265.745
D3ZG21	Protein Tcf20	Tcf20	0.962494	0.835645	321.255	302.235	436.12
Q66H43	Uncharacterized protein C17orf59 homolog	Borcs6	0.572794	0.850192	157.07	254.59	324.67
Q3KRD5	Mitochondrial import receptor subunit TOM34	Tomm34	0.909974	0.763843	268.785	288.415	447.94
D3ZSL5	Protein Ptpn14	Ptpn14	1.40527	1.73974	205.545	276.415	174.395
D3ZWC6	Protein Sntb1	Sntb1	1.61258	1.44944	228.15	226.325	171.46
Q63625	PHD and RING finger domain-containing protein 1	Phrf1	0.583641	1.08999	63.93	130.38	129.69
A0A0G2K6Q5	Guanine nucleotide-binding protein-like 1	Gnl1	0.630406	0.718043	77.095	93.855	144.255
Q5U2Z2	LIM domain-containing protein ajuba	Ajuba	0.967157	0.84178	317.32	309.76	395.685
D3ZHZ3	Oxysterol-binding protein	Osbpl3	1.47701	1.26715	175.16	164.1	140.41
D3ZVF2	Protein Zfp295	Zfp295	0.800953	0.566644	296.43	229.01	438.19
Q641Y8	ATP-dependent RNA helicase DDX1	Ddx1	0.939252	0.732095	188.13	160.13	237.15
D3ZBX9	Protein Ccdc92	Ccdc92	0.722016	0.716401	240.89	261.01	395.02
Q9QYN5	B-cell lymphoma/leukemia 10	Bcl10	0.808855	0.761666	59.495	61.045	88.07
A0A0G2JU91	Protein Ncor2	Ncor2	0.511404	0.930393	144.45	289.83	332.33
D3ZHG2	Kinesin light chain 1	Klc1	0.837118	0.835134	466.135	558.967	702.403

## Sheet: REP2
Accessions	Names	Gene	114:116	115:116	Area 114	Area 115	Area 116
Q6S395	Plectin	Plec	1.92174	1.56365	65.465	84.075	67.915
G3V8C3	Vimentin	Vim	0.90968	1.33342	212.027	365.169	324.487
HS90B	Heat shock protein HSP 90-beta	Hsp90ab1	0.895908	1.11908	578.456	972.21	994.179
NPM	Nucleophosmin	Npm1	1.0959	1.08159	172.033	224.767	224.383
LMNA	Prelamin-A/C	Lmna	1.21895	0.965023	196.017	244.487	258.643
ROA1	Heterogeneous nuclear ribonucleoprotein A1	Hnrnpa1	0.967642	1.09645	79.696	87.842	93.942
NUCL	Nucleolin	Ncl	1.07043	1.01558	254.76	264.79	285.96
B1WC16	BCL2-associated transcription factor 1, isoform CRA_a	Bclaf1	1.00438	1.01785	373.473	418.257	464.13
A0A0G2K2M9	Protein Srrm2	Srrm2	0.97762	1.39603	219.937	366.07	293.133
A0A0G2K7X3	Nuclear ubiquitous casein and cyclin-dependent kinase substrate 1	Nucks1	1.0246	1.31987	548.915	774.955	644.08
Q5D059	Heterogeneous nuclear ribonucleoprotein K	Hnrnpk	0.341007	0.681061	104.96	224.157	374.91
F1LRL9	Microtubule-associated protein 1B	Map1b	1.27346	0.88971	330.053	268.873	345.33
ZRAB2	Zinc finger Ran-binding domain-containing protein 2	Zranb2	1.30378	1.46325	425.71	523.41	392.32
RMXRL	RNA-binding motif protein, X chromosome retrogene-like	Rbmxrtl	1.04633	1.64197	171.37	289.81	202.157
HS90A	Heat shock protein HSP 90-alpha	Hsp90aa1	1.44316	1.11896	307.58	261.26	256.08
YBOX1	Nuclease-sensitive element-binding protein 1	Ybx1	1.06777	1.07961	350.274	329.751	419.586
ROA2	Heterogeneous nuclear ribonucleoproteins A2/B1	Hnrnpa2b1	1.5247	1.43406	417.447	441.543	383.06
M0R9L0	Protein Naca	Naca	1.76624	1.63812	90.18	85.565	56.785
ALDOA	Fructose-bisphosphate aldolase A	Aldoa	1.19449	1.13858	601.14	627.73	604.68
A0A096MK30	Moesin	Msn	1.62878	1.30075	241.92	211.65	178.46
A0A0G2K4F6	Protein Srrm1	Srrm1	0.970464	0.782604	349.06	285.807	375.463
H4	Histone H4	Hist1h4b	1.55276	1.77069	145.71	182.03	112.75
TR150	Thyroid hormone receptor-associated protein 3	Thrap3	0.993197	1.07723	222.925	269.49	278.633
PGK1	Phosphoglycerate kinase 1	Pgk1	1.11864	1.07887	687.778	819.508	688.84
H14	Histone H1.4	Hist1h1e	1.30209	1.10723	208.44	192.01	249.505
CH60	60 kDa heat shock protein, mitochondrial	Hspd1	1.31522	1.06353	658.213	582.905	638.538
D3ZP96	DNA helicase	Mcm2	1.10193	1.27746	211.353	261.319	230.266
STMN1	Stathmin (Fragment)	Stmn1	1.19797	1.45701	146.922	183.123	160.342
Q5RJK5	Chromobox homolog 3 (HP1 gamma homolog, Drosophila)	Cbx3	0.659418	1.2314	178.633	369.283	331.673
E9PST5	Protein Acin1	Acin1	1.81509	1.42605	457.796	379.59	303.85
TRA2B	Transformer-2 protein homolog beta	Tra2b	1.06145	1.26901	106.77	139.84	120.86
M0R9Q1	Protein Rbm14	Rbm14	0.993827	1.0316	443.426	524.104	584.284
HNRPM	Heterogeneous nuclear ribonucleoprotein M	Hnrnpm	0.882409	0.648042	249.315	193.015	338.29
A0A0G2JZ69	Spectrin alpha chain, non-erythrocytic 1	Sptan1	1.11687	2.40098	156.73	369.11	168.61
TEBP	Prostaglandin E synthase 3	Ptges3	0.749372	0.813565	437.561	613.21	909.086
F1LU69	Protein Rps27a-ps12	Rps27a-ps12	29.2759	1.92627	3720.77	145.331	138.501
B3DMA1	Atxn2l protein	Atxn2l	1.31157	0.939206	245.102	189.153	231.86
D3ZJ92	Pre-mRNA processing factor 40 homolog A (Yeast) (Predicted)	Prpf40a	1.10689	1.03367	381.743	383.747	408.403
A0A0G2JXE0	Histone H2B	LOC102549061	1.25368	1.67936	210.79	309.33	202.02
D3ZZZ9	Catenin (Cadherin associated protein), delta 1 (Predicted), isoform CRA_a	Ctnnd1	1.84698	2.19579	187.4	244.07	121.91
D3ZH75	AKT1 substrate 1 (Proline-rich) (Predicted), isoform CRA_d	Akt1s1	1.41048	0.958184	108.658	82.564	112.678
VINC	Vinculin	Vcl	0.969108	0.589309	174.51	118.79	218.775
MATR3	Matrin-3	Matr3	0.804132	1.83713	229.96	644.598	373.189
D4A5A6	DNA-directed RNA polymerase subunit	Polr2a	0.88586	0.737365	213.195	222.355	322.07
MRP	MARCKS-related protein	Marcksl1	0.683285	0.827791	154.598	222.28	347.025
PA2G4	Proliferation-associated protein 2G4	Pa2g4	0.921635	0.651193	295.37	228.63	385.07
CALX	Calnexin	Canx	1.13656	0.965931	3635.79	3257.56	3977.76
D3ZC82	Protein Nufip2	Nufip2	1.06642	0.848187	168.132	152.958	221.493
F1LMW7	Myristoylated alanine-rich C-kinase substrate	Marcks	0.593531	0.872417	366.432	668.088	964.091
CDK1	Cyclin-dependent kinase 1	Cdk1	2.70923	0.686273	134.125	119.28	116.345
A0A0G2JYC6	Protein Ubap2l	Ubap2l	0.979897	0.928252	173.427	183.742	229.022
A0A0G2JTD1	Protein Rprd2	Rprd2	0.938258	1.15613	160.02	216.01	204.92
D4A9L2	Protein Srsf1	Srsf1	1.08997	1.06675	1445.75	1563.74	1682.11
A0A096MKC0	Protein Gigyf2 (Fragment)	Gigyf2	2.00437	1.96355	307.23	329.72	184.17
PAIRB	Plasminogen activator inhibitor 1 RNA-binding protein	Serbp1	2.08096	2.05005	213.53	230.45	123.29
K2C8	Keratin, type II cytoskeletal 8	Krt8	0.802829	0.935602	437.98	554.515	644.73
KAP0	cAMP-dependent protein kinase type I-alpha regulatory subunit	Prkar1a	1.35679	1.12364	601.063	524.37	562.316
A0A0G2K376	Pre-mRNA 3'-end-processing factor FIP1	Fip1l1	1.2132	1.29337	401.12	468.47	397.26
O70188	Nuclear factor 1	Nfic	1.11199	1.16588	186.987	214.863	210.24
D4A3G2	Cyclin-dependent kinase 11B	Cdk11b	0.673316	1.07979	66.725	75.28	119.465
YAP1	Transcriptional coactivator YAP1	Yap1	0.654763	1.46941	96.09	236.24	176.33
G3V8R0	Protein RGD1311703	RGD1311703	1.46769	1.19008	525.887	425.873	449.67
D3ZUC9	Oxidative-stress responsive 1 (Predicted)	Oxsr1	0.767485	0.953773	125.475	170.87	196.505
PEA15	Astrocytic phosphoprotein PEA-15	Pea15	1.40831	1.47612	1158.64	1288.73	955.1
RBM8A	RNA-binding protein 8A	Rbm8a	1.08773	0.936478	219.25	190.627	245.233
VDAC2	Voltage-dependent anion-selective channel protein 2	Vdac2	1.30974	1.21638	520.743	524.502	505.565
M0R3Z8	Protein Rbm15	Rbm15	1.32057	1.10718	534.844	472.604	552.935
F1LPS3	Nucleolar and coiled-body phosphoprotein 1	Nolc1	0.533609	0.924485	77.395	180.02	209.185
D3ZAY8	Protein Pnn	Pnn	0.892734	0.803619	434.19	430.82	590.83
RLA0	60S acidic ribosomal protein P0	Rplp0	1.28996	1.06995	223.107	202.217	261.497
EF2	Elongation factor 2	Eef2	0.739085	4.7012	193.753	1650.06	357.31
HDGF	Hepatoma-derived growth factor	Hdgf	0.858441	0.651135	321.45	267.11	449.92
PRC2A	Protein PRRC2A	Prrc2a	1.23372	0.867045	858.76	661.17	836.35
G3V7U4	Lamin-B1	Lmnb1	0.519494	0.764116	445.24	938.648	1232.22
ROA3	Heterogeneous nuclear ribonucleoprotein A3	Hnrnpa3	1.66033	1.14031	251.411	195.546	209.535
SRSF2	Serine/arginine-rich splicing factor 2	Srsf2	2.3518	1.40751	1133.58	729.22	559.353
D3ZC07	Protein Setsip	Pkn3	1.01005	1.16278	292.35	368.7	347.77
A0A0G2JZY6	Protein Sptbn1	Sptbn1	0.905328	0.840296	350.91	373.975	487.225
A0A0G2K6E8	Protein Spag9	Spag9	0.996172	0.968022	557.082	573.41	687.365
A0A0G2JZI0	Scaffold attachment factor B	Safb	1.0218	1.71312	754.34	1384.49	886.64
CHSP1	Calcium-regulated heat stable protein 1	Carhsp1	1.22326	1.65448	277.713	399.613	259.25
E9PSN4	Protein Zc3h13	Zc3h13	1.06781	1.10468	252.584	276.2	295.232
SFR19	Splicing factor, arginine/serine-rich 19	Scaf1	1.08229	0.970767	156.618	182.747	197.463
HS71A	Heat shock 70 kDa protein 1B	Hspa1b	1.13022	1.09231	203.543	220.088	219.865
PSA5	Proteasome subunit alpha type	Psma5	1.25027	1.34681	293.26	327.75	289.585
D4ACM9	Protein Mfap1a	Mfap1a	1.24233	1.01564	633.06	623.242	616.058
D3ZXE2	Sister chromatid cohesion protein PDS5 homolog B	Pds5b	0.763141	1.16055	74.82	124.65	117.8
RLA2	60S acidic ribosomal protein P2	Rplp2	1.17498	0.941419	440.261	383.72	487.949
TAGL2	Transgelin-2	Tagln2	1.14123	0.967343	686.362	666.5	836.204
TPR	Nucleoprotein TPR	Tpr	1.32815	1.20847	227.6	226.87	205.9
TBA1C	Protein LOC100909441	LOC100909441	1.1344	0.700918	176.1	119.2	186.52
F1M0J3	Anion exchange protein	Slc4a7	1.62384	2.35584	354.925	661.63	296.065
HAP28	28 kDa heat- and acid-stable phosphoprotein	Pdap1	1.5457	1.39564	280.33	277.29	217.91
SC22B	Vesicle-trafficking protein SEC22b	Sec22b	1.57081	1.51019	200.79	222.87	164.985
MYPT1	Protein phosphatase 1 regulatory subunit	Ppp1r12a	0.940401	1.52431	642.74	1141.33	821.21
ILF3	Interleukin enhancer-binding factor 3	Ilf3	0.63936	1.20205	308.467	663.627	625.888
G3V9N7	Protein Pacsin3	Pacsin3	1.21453	1.0195	206.327	199.05	225.87
D4AEK9	Protein Ccdc6	Ccdc6	1.39679	1.11558	497.57	435.35	428.01
Q5U2U8	Bcl2-associated athanogene 3	Bag3	0.714298	0.905801	45.99	63.89	77.36
F1LNT3	Protein R3hdm1	R3hdm1	0.868318	1.17889	567.42	843.95	785.16
F2Z3T9	Protein U2af2	U2af2	0.489461	2.06066	134.766	843.663	403.97
F122A	Protein FAM122A	Fam122a	1.43852	1.05973	214.773	172.897	180.19
BAD	Bcl2-associated agonist of cell death	Bad	0.984328	1.11284	243.981	329.196	329.54
Q6AY02	Protein Rbm17	Rbm17	0.752037	1.47324	58.7086	122.847	95.4571
DPYL3	Dihydropyrimidinase-related protein 3	Dpysl3	0.654843	1.12847	182.297	415.213	400.18
PGAM1	Phosphoglycerate mutase 1	Pgam1	1.04652	0.804605	320.36	269.83	367.81
PGM1	Phosphoglucomutase 1	Pgm1	0.221109	0.738288	38.91	142.33	211.44
VDAC1	Voltage-dependent anion-selective channel protein 1	Vdac1	1.14521	0.930709	562.873	470.583	592.61
RS3	40S ribosomal protein S3	Rps3	1.22775	1.23002	474.29	489.946	532.67
D3Z8R4	Protein Rbm25l1	Rbm25l1	1.41885	1.32783	244.355	248.54	205.71
HS105	Heat shock protein 105 kDa	Hsph1	0.846379	0.886968	4083.41	4949.54	6050.44
Q5BJP4	Protein LOC100910882	Rbm39	0.968125	2.79305	218.68	691.15	271.4
F1LSC3	Protein Sf1	Sf1	1.41748	1.26153	335.27	326.88	284.19
D3ZQL8	Protein Pum2	Pum2	0.837142	0.902066	123.555	260.49	309.38
UBR5	E3 ubiquitin-protein ligase UBR5	Ubr5	1.03024	1.33933	252.75	359.96	294.77
RS6	40S ribosomal protein S6	Rps6	0.640202	0.975126	768.693	1406.55	1546.42
PHB2	Prohibitin-2	Phb2	1.47782	0.975189	337.07	243.67	274.05
F2Z3R4	Nuclear factor 1	Nf1x	1.45111	1.17191	280.99	248.6	232.66
F1LRT9	Cytoplasmic dynein 1 heavy chain 1	Dync1h1	1.07202	0.87351	361.16	322.39	404.79
TIF1B	Transcription intermediary factor 1-beta	Trim28	1.61791	1.37382	256.41	238.52	190.42
D3ZU54	Density-regulated protein	Denr	0.599829	0.567508	118.97	123.31	238.31
A0A0G2JU91	Protein Ncor2	Ncor2	0.866503	0.803539	281.1	292.415	401.06
HNRPD	Heterogeneous nuclear ribonucleoprotein D0	Hnrnpd	1.13672	1.4873	697.961	960.977	771.886
B5DEG7	Protein Champ1	Champ1	0.822499	1.02566	243.972	356.221	352.957
A0A0G2JZB4	Arginine/serine-rich coiled-coil protein 2	Rsrc2	1.14357	1.06551	131.557	155.78	170.61
D4ADF5	Protein LOC100912106	Pdcd5	0.828881	1.06644	226.214	320.511	327.181
CLH1	Clathrin heavy chain	Cltc	1.08584	0.691062	226.96	158.24	251.14
RBM5	RNA-binding protein 5	Rbm5	1.55062	2.28812	249.63	403.54	193.43
PPIG	Peptidyl-prolyl cis-trans isomerase G	Ppig	1.19853	1.04692	948.533	856.847	927.812
TCPB	T-complex protein 1 subunit beta	Cct2	1.98198	1.30314	188.66	135.89	114.37
G3V7T6	Protein Sf3b1	Sf3b1	0.924674	0.554172	377.82	248.06	490.94
SZRD1	SUZ domain-containing protein 1	Szrd1	2.17214	0.935415	1686.66	795.72	932.98
2020-09-02	Septin-2	Septin2	1.27614	1.13689	4030.46	3960.53	4216.08
A0A0G2K948	D4, zinc and double PHD fingers family 2 (Predicted)	Dpf2	0.791478	1.31483	150.93	263.49	229.805
BAG6	Large proline-rich protein BAG6	Bag6	0.916238	0.474051	122.3	69.32	160.38
A0A0G2K3N5	POU domain protein	Pou2f1	0.713393	0.596686	86.515	81.18	148.73
ACLY	ATP-citrate synthase	Acly	2.59182	1.85732	509.1	399.67	236.01
A0A0G2JVV0	Protein Fam122b	LOC100909732	1.24136	1.00327	303.282	256.149	301.856
KPCD1	Serine/threonine-protein kinase	Prkd1	0.80298	1.5548	92.64	196.51	138.62
ZDHC5	Palmitoyltransferase ZDHHC5	Zdhhc5	1.12532	1.006	280.42	274.63	299.41
D3ZYQ9	Protein Rnf20	Rnf20	0.48135	0.622574	185.91	263.42	464.06
SMCA4	Transcription activator BRG1	Smarca4	1.08946	1.26217	291.25	369.65	321.21
F7FF45	Protein Numa1	Numa1	1.53027	0.877051	345.91	250.329	362.843
D3ZHD6	Protein Rbm15b	Rbm15b	1.6546	1.63495	273.25	306.04	212.785
A0A0G2JZY3	Protein Reps1	Reps1	1.05041	1.02032	406.245	452.69	473.415
A0A0G2K0X1	Protein Pcm1	Pcm1	1.07068	1.33371	140.07	193.67	165.74
RAB1A	Ras-related protein Rab-1A	Rab1A	4.32394	0.465688	856.71	101.08	238.06
Q6P685	Eukaryotic translation initiation factor 2, subunit 2 (Beta)	Eif2s2	0.768313	1.39586	196.1	390.3	306.67
D4A7D6	Protein Bcl9	Bcl9	0.938071	0.898443	166.207	179.363	210.223
LRRF2	Leucine-rich repeat flightless-interacting protein 2	Lrrfip2	0.919566	1.22216	167.243	216.617	230.273
ATN1	Atrophin 1	LOC100911672	1.8015	1.56029	148.72	141.11	99.19
Q4V8E1	GATA zinc finger domain containing 2B	Gatad2b	1.23937	1.14347	186.897	226.032	222.5
EIF3C	Eukaryotic translation initiation factor 3 subunit C	Eif3c	1.22713	1.15316	1740.32	1720.1	1705.83
FUBP2	Far upstream element-binding protein 2	Khsrp	1.30673	0.938037	352.015	323.375	383.395
F1LSM0	Protein Usp24	Usp24	1.41407	1.5916	47.505	68.125	43.885
NU153	Nuclear pore complex protein Nup153	Nup153	0.796391	1.15924	144.66	230.68	218.25
TAU	Microtubule-associated protein	Mapt	1.0539	0.733825	273.27	264.665	369.72
D3ZPL1	Cleavage and polyadenylation specific factor 6, 68kDa (Predicted), isoform CRA_b	Cpsf6	0.720546	0.852618	132.885	176.99	243.23
A0A0G2K3N1	Protein Gbf1	Gbf1	1.07177	0.871985	195.24	180.71	222.5
A0A0G2K0J4	Protein Nipbl	Nipbl	1.06683	1.03212	413.61	438.37	465.83
FLNC	Filamin-C	Flnc	0.535317	1.30341	293.953	960.933	689.487
D3ZF26	Protein Tnks1bp1	Tnks1bp1	1.25306	1.36758	159.49	190.69	152.93
E9PU01	Protein Chd4	Chd4	0.620935	0.80345	134.008	180.915	261.879
MRCKB	Serine/threonine-protein kinase MRCK beta	Cdc42bpb	0.59753	0.693971	47.15	59.99	94.81
D3ZU74	Cytoplasmic dynein 1 intermediate chain 2	Dync1i2	1.61245	0.900309	112.55	71.85	84.775
B1H2A6	Fxr2 protein	Fxr2	1.24441	0.93248	301.758	292.674	354.718
A0A0G2K4C8	Protein Fnbp4	Fnbp4	0.926915	0.96542	152.069	164.334	178.387
A0A0G2K6J2	Serine/threonine-protein kinase N2	Pkn2	1.53026	0.962037	185.222	156.024	168.834
D3ZYS7	Protein G3bp1	G3bp1	1.09534	1.0148	336.421	436.748	492.236
B5DF71	Bromodomain containing 3 (Predicted), isoform CRA_b	Brd3	1.60359	1.78556	261.833	320.807	204.1
D3ZN95	Protein Hcfc1	Hcfc1	1.23962	1.02513	43.28	39.21	41.95
B2GV41	Protein Usp39	Usp39	1.1958	0.865969	307.7	240.26	302.71
Q6MG75	Protein Nelfe	Nelfe	1.34457	1.70235	125.775	182.025	119.06
D3Z8L5	Protein Pum1	Pum1	0.916479	1.17859	337.31	494.935	458.758
LYRIC	Protein LYRIC	Mtdh	0.690496	0.682761	417.422	428.884	723.658
DC1L1	Cytoplasmic dynein 1 light intermediate chain 1	Dync1li1	0.914166	1.05482	350.512	430.391	483.225
D3ZWC6	Protein Sntb1	Sntb1	1.59046	1.918	147.58	194.97	111.49
TPD54	Tumor protein D54	Tpd52l2	0.717044	1.34886	382.925	800.197	693.96
CRK	Adapter molecule crk	Crk	1.72887	0.815478	376.85	194.905	262.215
I2BPL	Interferon regulatory factor 2-binding protein-like	Irf2bpl	1.17988	1.46359	197.107	251.973	221.062
PCNP	PEST proteolytic signal-containing nuclear protein	Pcnp	1.27582	1.12152	251.295	250.795	261.035
JUN	Transcription factor AP-1	Jun	1.22335	1.06299	181.818	183.588	180.094
PTBP1	Polypyrimidine tract binding protein 1, isoform CRA_a	Ptbp1	1.01257	0.945852	254.578	254.564	287.172
SMN	Survival motor neuron 1	Smn1	1.31704	1.38236	393.164	485.794	418.469
RL14	60S ribosomal protein L14	Rpl14	0.490886	1.01756	584.292	1283.08	1386.36
JUNB	RCG51087	Junb	0.998563	0.952921	240.617	255.393	291.377
MRLCA	Myosin regulatory light chain 12B	Myl12b	0.889688	2.3355	66.88	268.45	109.3
TM230	Transmembrane protein 230	Tmem230	0.985945	2.01508	181.75	406.94	221.49
A0A096MJ99	Protein Vamp4	Vamp4	1.68954	0.956151	274.672	160.136	206.212
SFT2B	Vesicle transport protein SFT2B	Sft2d2	1.9459	1.3783	430.86	334.33	266.04
MFR1L	Mitochondrial fission regulator 1-like	Mtfr1l	0.620051	2.18485	75.54	291.6	146.38
PAK1	Serine/threonine-protein kinase PAK 1	Pak1	0.801133	0.669686	221.145	202.42	337.475
NAF1	H/ACA ribonucleoprotein complex non-core subunit NAF1	Naf1	1.01465	0.939568	319.15	323.76	377.93
D4ACA6	Protein Elmsan1	Elmsan1	0.889001	0.955982	333.772	375.556	456.03
D4ACF1	Protein Eif4enif1	Eif4enif1	0.908408	1.10085	239.67	317.825	317.18
Q5EB95	DiGeorge syndrome critical region gene 14	Dgcr14	0.995357	0.637186	282.055	196.89	338.29
FOSL2	Fos-related antigen 2	Fosl2	1.03251	1.15493	105.98	126.625	128.975
CUX1	Homeobox protein cut-like 1	Cux1	0.684895	0.876243	58.475	83.395	102.725
CLASR	CLK4-associating serine/arginine rich protein	Clasrp	1.251	1.0546	649.67	596.31	624.17
F1M5H6	Protein Tp53bp2	Tp53bp2	0.797071	0.923364	456.89	652.17	803.02
Q3ZB99	Protein Tjp2	Tjp2	0.418063	1.04862	103.67	284.87	297.95
BORG5	Cdc42 effector protein 1	Cdc42ep1	1.78308	1.88917	220.27	255.463	173.933
PATL1	Protein PAT1 homolog 1	Patl1	1.89488	2.07129	124.35	139.973	115.753
B1WC02	CTP synthase	Ctps1	1.09943	0.984473	342.392	333.428	375.442
CTNB1	Catenin (Cadherin associated protein), beta 1, isoform CRA_a	Ctnnb1	1.19248	1.56061	250.61	359.3	252.51
B2RZ79	Iron-sulfur cluster scaffold homolog (E. coli)	Iscu	2.94929	3.07193	144.97	165.42	59.06
ZCH18	Zinc finger CCCH domain-containing protein 18	Zc3h18	1.24131	0.965358	2160.47	1723.83	2313.39
F1M8U2	Protein Ablim3	Ablim3	1.09194	1.20271	158.73	176.83	191.347
AIFM1	Apoptosis-inducing factor 1, mitochondrial	Aifm1	1.36338	1.05364	326.423	336.245	337.87
ODPA	Pyruvate dehydrogenase E1 component subunit alpha	Pdha1	1.10557	1.29093	338.753	439.36	365.743
Q3SWT7	Nuclear receptor binding protein	Nrbp1	1.01047	0.911335	307.886	297.933	403.831
HMGA1	High mobility group protein HMG-I/HMG-Y	Hmga1	1.22843	1.05545	313.585	371.15	314.312
A0A0G2K5C8	Stromal interaction molecule 1	Stim1	0.94781	0.92887	220.935	237.34	280.04
A0A0G2JVW5	E3 ubiquitin-protein ligase HUWE1	Huwe1	1.26455	1.10948	181.522	176.618	175.547
B2RZ74	Protein Snrnp70	Snrnp70	1.50399	0.951413	766.9	494.241	622.671
G3V667	Integrin, alpha 6, isoform CRA_a	Itga6	1.02972	0.892029	548.47	520.51	639.98
D4A8A0	DNA fragmentation factor subunit beta	Cad	0.554244	0.81317	191.737	281.24	370.475
M0R5Q3	Protein Ranbp3	Ranbp3	0.770197	0.912072	305.89	391.713	467.89
D4ACN4	Protein Zfp609	Zfp609	1.00723	0.565249	268.79	165.25	320.64
CTBL1	Beta-catenin-like protein 1	Ctnnbl1	1.09188	0.884398	308.43	273.68	339.4
EFHD2	EF-hand domain-containing protein D2	Efhd2	0.814164	0.931186	105.337	156.71	182.54
D4A8G7	Protein Snw1	Snw1	0.694462	0.847429	157.503	199.757	255.26
F1M9C3	Protein Braf	Braf	1.42976	1.12711	215.56	186.16	181.15
TRIM2	Tripartite motif-containing protein 2	Trim2	0.759091	1.03428	131.39	196.12	207.97
PCY1A	Choline-phosphate cytidylyltransferase A	Pcyt1a	1.27758	0.834026	321.17	229.69	302.05
EF1G	Elongation factor 1-gamma	Eef1g	0.847444	1.23127	290.34	462.13	411.65
D3ZRK0	Protein Fam83h	Fam83h	0.761917	0.784218	178.887	190.137	298.363
RNPS1	RNA-binding protein with serine-rich domain 1	Rnps1	0.820322	0.983393	372.465	447.03	514.265
B5DEK0	Protein Rprd1b	Rprd1b	1.44811	1.41065	321.977	343.203	274.32
G3V953	Protein Rbbp6	Rbbp6	0.996301	1.04159	279.92	347.045	387.525
ENSA	Alpha-endosulfine	Ensa	1.37798	1.77885	358.618	492.242	296.252
B2RYP6	LUC7-like 2 (S. cerevisiae)	Luc7l2	0.884453	1.11594	251.725	357.575	370.595
A0A0G2K315	Uncharacterized protein	LOC100909664	0.955334	2.38098	155.53	424.65	195.61
RAF1	RAF proto-oncogene serine/threonine-protein kinase	Raf1	1.40986	1.03697	213.71	172.2	182.13
EEPD1	Endonuclease/exonuclease/phosphatase family domain-containing protein 1	Eepd1	1.02862	1.64596	279.873	499.577	329.495
D3ZKI5	PHD finger protein 3 (Predicted)	Phf3	0.552909	0.723353	237.04	339.73	515.11
B2RZ27	Protein Sh3bgrl3	Sh3bgrl3	1.01329	1.28679	184.97	257.33	219.33
A1L1L5	Ccnk protein	Ccnk	0.871887	0.974456	457.16	553.402	614.81
Q4KM87	Actin-like 6A	Actl6a	1.18117	0.938961	525.195	477.185	435.22
D3ZG21	Protein Tcf20	Tcf20	1.30026	0.787137	127.34	84.45	117.67
F1LNL2	Protein Smarca5	Smarca5	0.614307	0.820276	575.925	848.715	1139.14
WRIP1	ATPase WRNIP1	Wrnip1	0.914268	1.03817	60.38	78.63	84.1533
VCIP1	Deubiquitinating protein VCIP135	Vcpip1	0.655487	0.840707	219.82	289.74	386.64
RL23A	Protein RGD1564606	RGD1564606	1.68811	1.0795	570.82	372.885	404.752
ERRFI	ERBB receptor feedback inhibitor 1	Errfi1	3.44914	1.66574	432.06	228.59	150.51
A0A0G2K598	Protein Tacc2	Tacc2	0.616509	1.41549	52.07	130.97	101.48
DPYL2	Dihydropyrimidinase-related protein 2	Dpysl2	2.86113	2.70582	153.71	159.25	64.55
D3ZYD7	Protein Ccdc88a	Ccdc88a	1.05532	1.18524	107.46	133.26	122.06
F1M062	Protein Larp1	Larp1	0.923602	1.10626	296.809	381.767	400.852
Q568Y6	DNA methyltransferase 1-associated protein 1	Dmap1	1.22891	0.82145	147.953	127.223	161.26
PKN1	Serine/threonine-protein kinase N1	Pkn1	1.20091	1.53954	115.247	162.763	132.263
A0A0G2JU73	E3 ubiquitin-protein ligase TRIP12	Trip12	0.796897	1.0114	119.68	165.22	181.37
D3ZU13	Protein Eif4g1	Eif4g1	0.971616	1.08438	889.56	1029	1072.08
F1M1X9	Protein Cdk13	Cdk13	1.43299	0.77373	269.82	167.265	256.255
NFIA	Nuclear factor 1	Nfia	0.638524	0.872691	118.87	177.98	223.68
FBRL	rRNA 2'-O-methyltransferase fibrillarin	Fbl	0.784929	1.11683	305.12	475.6	467.06
RAB8A	RAB8	Rab8a	3.16799	1.04627	497.087	201.118	228.713
CPSF7	Cleavage and polyadenylation specificity factor subunit 7	Cpsf7	0.746995	0.760949	301.923	340.973	504.66
AFAP1	Actin filament-associated protein 1	Afap1	1.56039	1.34961	189.996	193.624	162.534
D4ACW0	Protein Rbm6	Rbm6	0.850247	0.841613	235.083	263.125	336.417
YTDC1	YTH domain-containing protein 1	Ythdc1	0.971135	1.13586	204.387	280.625	269.773
A0A0G2JYT1	ELKS/Rab6-interacting/CAST family member 1	Erc1	0.744	0.732616	170.42	183.84	275.22
Q3MHS9	Chaperonin containing Tcp1, subunit 6A (Zeta 1)	Cct6a	1.58674	2.02788	146.27	204.79	110.76
D3ZJT6	Protein Tfap4	Tfap4	0.686762	0.992908	370.53	586.87	648.26
D3ZJR1	Protein Eps15l1	Eps15l1	0.989135	0.747491	382.634	317.453	489.346
A0A0G2K8R3	Protein Lmo7	Lmo7	1.04361	1.47002	276.05	425.98	317.82
ARGL1	Arginine and glutamate-rich protein 1	Arglu1	1.68537	1.20037	1198.22	900.396	808.262
D4A9D6	DEAH (Asp-Glu-Ala-His) box polypeptide 9 (Predicted)	Dhx9	0.575115	0.624917	145.87	173.64	304.75
FUBP1	Far upstream element-binding protein 1	Fubp1	1.35733	1.14939	175.19	162.52	155.08
NRP1	Neuropilin-1	Nrp1	0.827105	1.04007	99.915	133.35	150.81
RING1	E3 ubiquitin-protein ligase RING1	Ring1	1.04337	1.18219	133.13	165.25	153.31
SRSF9	Serine/arginine-rich splicing factor 9	Srsf9	1.20715	1.33201	578.625	550.562	649.975
D4A0U9	Protein Msh6	Msh6	0.915391	0.923297	227.11	250.95	298.1
A0A0G2K9T4	Microtubule-actin cross-linking factor 1	Macf1	1.54953	0.869595	236.37	145.225	183.35
A0A0G2QC02	Protein Skiv2l	Skiv2l	1.14902	1.06423	847.163	862.661	889.943
RGPA1	Ral GTPase-activating protein subunit alpha-1	Ralgapa1	1.35355	1.44848	106.393	141.063	105.923
GEPH	Gephyrin	Gphn	0.893547	1.85466	92.35	209.99	124.18
A0A0G2JWZ2	Amine oxidase	#VALUE!	0.510585	0.972735	105.06	219.27	247.23
NMT1	Glycylpeptide N-tetradecanoyltransferase 1	Nmt1	0.807688	0.800444	365.906	423.375	598.763
CSRP1	Cysteine and glycine-rich protein 1	Csrp1	1.13574	0.853908	202.555	165.16	237.045
PHRF1	PHD and RING finger domain-containing protein 1	Phrf1	1.19428	1.05466	521.203	502.58	520.7
F1M3B3	Protein Phip	Phip	1.02949	1.20824	212.885	260.355	238.065
D3ZJ50	Plakophilin 3 (Predicted), isoform CRA_a	Pkp3	0.876529	1.2464	158.323	261.607	239.657
A0A0G2K3S6	RNA binding motif protein 10, isoform CRA_a	Rbm10	1.16743	0.821834	1109.45	822.098	1159.45
A0A0G2K2N0	Protein Ptpn14	Ptpn14	0.416827	0.856406	176.345	357.815	477.17
D3ZWS0	Protein Scrib	Scrib	0.604548	0.913525	144.405	241.425	288.4
TLE3	Transducin-like enhancer protein 3	Tle3	1.61888	0.956019	318.955	202.494	250.964
D3ZN39	Protein Usp8	Usp8	0.758813	1.69053	64.43	157.25	102.02
A0A0G2K1E2	Integrin alpha 5 (Mapped)	Itga5	1.24803	0.880108	5816.47	4493.51	5599.72
B2GV58	Lsm14a protein	Lsm14a	0.603292	0.610713	267.01	296.11	531.78
A0A0G2K717	Protein Cnot2	Cnot2	0.558446	0.674873	84.46	109.747	179.243
D3ZTF1	Protein Slc4a1ap	Slc4a1ap	1.86687	2.75762	185.13	299.58	119.15
B0K014	D-tyrosyl-tRNA(Tyr) deacylase	Dtd1	1.16844	1.10331	111.547	139.279	134.333
A0A0G2K3V1	Protein LOC100911374	LOC100911374	1.0175	0.953887	106.96	106.13	124.555
A0A0G2JUA6	WW domain-binding protein 11	Wbp11	0.929799	1.09913	159.23	203.57	206.855
D4A3X1	Protein LOC100909715	LOC100909715	0.835752	0.942842	205.782	257.003	282.515
A0A0G2JXC5	Protein Mkl1	Mkl1	0.685692	1.19463	196.43	374.91	344.2
E9PTI6	Protein Raly	Raly	1.65815	1.30815	287.991	231.741	208.081
ELAV2	ELAV-like protein	Elavl2	1.25595	1.28747	214.38	240.75	205.09
D4A8G0	Protein Lsm12	Lsm12	1.65082	0.835141	498.685	310.325	455.35
FUC3	Fuctinin-3 (Fragment)	N/A	1.10544	1.94953	156.263	358.217	215.907
F1LNZ2	Protein numb homolog	Numb	1.07268	1.88448	295.45	600.86	383.15
ACACA	Acetyl-CoA carboxylase 1	Acaca	0.719771	0.450447	121.335	88.735	214.75
CLIP2	CAP-Gly domain-containing linker protein 2	Clip2	0.82156	0.870364	146.58	165.475	220.44
A0A0G2KB46	Rho GTPase-activating protein 35	Arhgap35	1.04434	1.20618	226.188	279.955	258.62
AAK1	AP2-associated protein kinase 1	Aak1	1.75452	1.02983	254.805	163.83	174.585
A0A0G2JY19	Hepatocyte growth factor receptor	Met	1.76459	1.01821	190.07	120.15	129.42
A0A0G2K6T6	Uncharacterized protein	Setd1a	0.71603	0.958862	132.567	191.63	221.417
A0A0H2UHJ5	Zinc finger RNA-binding protein	Zfr	0.866824	0.846216	299.93	342.55	438.1
A0A0G2K217	Ena/VASP-like protein	Evl	0.907785	1.41196	277.173	441.097	405.197
D3ZGK0	Protein Znf768	Znf768	1.28167	0.861204	322.854	201.918	292.832
HSPB1	Heat shock 27kDa protein 1	Hspb1	1.04858	1.28613	3084.83	4492.2	3551.45
A0A0G2JWM4	Protein Foxj3	Foxj3	0.912778	1.03442	180.803	218.553	242.233
G3V824	Insulin-like growth factor 2 receptor, isoform CRA_b	Igf2r	0.918384	1.01489	462.677	506.337	545.963
D3ZKC9	Protein RGD1559904	RGD1559904	1.00268	0.962354	262.99	316.64	318.66
D4AC12	Ankyrin repeat and SAM domain containing 1 (Predicted)	Anks1a	1.20063	0.955363	418.42	464.275	526.395
D4ADX8	Protein Raph1	Raph1	0.955939	1.17528	245.255	357.16	329.42
A0A0G2K9F0	Histone acetyltransferase	Kat7	0.594788	0.653883	109.53	124.43	197.84
A0A0G2QC38	Protein Srsf11	Srsf11	1.55712	1.42664	392.067	371.687	338.263
G3V6I3	Coiled-coil domain containing 49 (Predicted)	Cwc25	0.560255	0.872922	171.3	292.39	367.37
SLU7	Pre-mRNA-splicing factor SLU7	Slu7	0.891061	0.798939	514.927	515.429	629.379
D3ZS67	REVERSED Protein RGD1304963	RGD1304963	0.509337	0.927104	163.56	327.115	396.9
NKAP	NF-kappa-B-activating protein	Nkap	0.927904	0.971635	204.842	223.918	261.366
D4A4R1	Protein Eml3	Eml3	1.04036	1.31232	120.683	143.66	142.213
A0A0G2K7Y2	Oxidation resistance protein 1	Oxr1	1.02439	0.855819	441.715	407.825	517.58
D3ZV52	Intersectin 1	Itsn1	0.709154	1.13349	212.63	372.32	360.26
D3ZHV9	Hypothetical LOC500797, isoform CRA_a	Misp	1.23697	1.0246	222.45	191.808	211.05
DLGP4	Discs, large homolog-associated protein 4 (Drosophila)	Dlgap4	0.603463	1.03907	190.415	354.172	361.615
A0A0G2JXP3	Protein Nedd4l	Nedd4l	1.05933	1.17254	544.46	660.2	617.54
D4A0D9	B-cell CLL/lymphoma 9-like (Predicted), isoform CRA_a	Bcl9l	0.881115	1.0013	231.873	263.74	326.314
D3ZK73	Cullin 4B (Predicted)	Cul4b	0.606291	0.731294	169.565	222.67	332.75
B2GV94	Fam134c protein	Fam134c	1.62572	1.02199	371.235	255.21	284.6
G3V9E0	Microspherule protein 1	Mcrs1	2.02724	1.91461	146.35	151.42	86.74
D3ZN37	Rho-associated protein kinase	Rock1	1.38571	1.26921	88.525	87.695	77.995
D3ZBT9	Protein Ppp6r3	Ppp6r3	1.05015	1.06197	719.24	905.739	890.494
CRTC2	CREB regulated transcription coactivator 2	Crtc2	1.39075	1.09379	355.085	304.395	303.035
A0A0H2UI10	Protein O-GlcNAcase	Mgea5	0.956197	1.00112	186.97	214.45	234.94
A0A0G2K5M6	Protein Prr12	Prr12	1.05912	0.895124	206.83	191.5	234.64
D3ZTA8	Protein Rbm33	Rbm33	1.51299	1.31621	69.61	66.34	55.28
D3ZLP9	Protein Sap130	Sap130	1.31687	0.746366	209.26	129.93	190.93
D3ZJ32	Protein Esyt2	Esyt2	2.23206	1.28952	179.567	108.53	107.78
B5DF62	Protein Pak4	Pak4	1.3604	2.08075	23.89	40.03	21.1
A0A0H2UI14	F-box/LRR-repeat protein 20	Fbxl20	0.771191	1.2397	131.7	231.93	205.19
AJUBA	LIM domain-containing protein ajuba	Ajuba	1.29924	0.914863	460.625	366.255	442.07
NEB2	Neurabin-2	Ppp1r9b	1.17834	0.94218	268.36	235.07	273.64
F131B	Protein FAM131B	Fam131b	0.680902	0.794963	304.85	389.91	537.94
D4A7Z0	Protein Wdtc1	Wdtc1	1.23003	0.913725	453.85	369.34	443.33
D3ZUK4	Protein Trim33	Trim33	0.847166	1.02942	86.42	135.23	136.085
D3ZPN3	Myeloid leukemia factor 2 (Predicted), isoform CRA_a	Mlf2	0.555737	0.970179	117.934	231.721	315.428
D3ZNS8	Achalasia, adrenocortical insufficiency, alacrimia (Allgrove, triple-A) (Predicted), isoform CRA_a	Aaas	0.985007	1.09684	977.096	1110.26	1179.75
D3Z9C0	Protein Mios	Mios	1.2906	1.07221	209.623	195.22	226.093
B2RYK0	Protein Glcci1	Glcci1	1.19413	1.43335	184.21	242.23	185.35
A8QIC3	DnaJ (Hsp40) homolog, subfamily C, member 9 (Predicted)	Dnajc9	0.984112	0.934438	454.405	467.025	554.32
NGEF	Ephexin-1	Ngef	0.905972	1.30065	238.015	392.845	345.705
UBP7	Ubiquitin carboxyl-terminal hydrolase 7	Usp7	0.831833	0.871062	129.183	132.15	202.417
EDC4	Enhancer of mRNA-decapping protein 4	Edc4	1.11418	1.4185	27.78	42.8967	36.6933
PDPK1	3-phosphoinositide-dependent protein kinase 1	Pdpk1	1.88319	1.6175	347.055	377.285	292.97
ZN652	Zinc finger protein 652	Znf652	1.60722	0.903356	133.915	103.89	123.2
PRKRA	Interferon-inducible double-stranded RNA-dependent protein kinase activator A	Prkra	0.960656	1.02118	372.323	437.563	460.707
A0A0G2K5H7	Protein strawberry notch homolog 1	Sbno1	0.931412	1.01667	39.655	91.315	97.405
F1LR25	Hepatocyte nuclear factor 3-alpha	Foxa1	0.880236	1.03354	149.35	187.005	202.995
KLC1	Kinesin light chain 1	Klc1	0.638537	0.872048	846.69	1266.76	1593.2
GNL1	Guanine nucleotide-binding protein-like 1	Gnl1	1.58373	0.854437	121.16	71.61	91.92
PDCD4	Programmed cell death protein 4	Pdcd4	1.15718	1.24272	182.21	215.928	204.994
ARNT	Aryl hydrocarbon receptor nuclear translocator	Arnt	0.686301	1.02397	211.09	345.03	369.56
FOSL1	Fos-related antigen 1	Fosl1	1.39996	1.3702	72.4567	78.38	79.2889
M0R7I0	Importin subunit alpha	Kpna2	0.757045	1.00718	233.461	340.591	424.186
D3ZQV8	Protein LOC103690175	Phf6	0.879042	1.2813	380.243	529.113	506.722
G3V8N8	Liver regeneration-related protein	Slc7a6os	1.00301	0.4556	324.79	161.62	389.07
G3V7W0	Protein Zfp503	Zfp503	1.2428	1.44503	153.415	198.79	165.4
F1MA31	Protein Kdm1a	Kdm1a	0.925523	1.01207	199.39	238.86	258.85
F1M8B7	Protein Chmp2b	Chmp2b	0.655756	1.07809	294.877	752.113	734.963
D4ACS3	Protein Mb21d2	Mb21d2	1.35534	0.810267	115.39	64.555	119.945
D4A8X8	CTTNBP2 N-terminal like (Predicted), isoform CRA_a	Cttnbp2nl	0.85329	0.902778	265.93	320.945	386.035
B2RYN0	Phosphoglucomutase 3 (Predicted), isoform CRA_a	Pgm3	1.08648	0.947935	240.815	237.905	273.46
B5DFG8	Protein Pygo2	Pygo2	1.12826	0.85963	295.127	240.907	318.687
B1H245	Bcl7b protein	Bcl7b	0.914082	0.920919	163.423	171.312	216.275
A0A0G2K964	Protein Ube2e3	Ube2e3	1.13205	1.52219	75.2467	104.53	80.2267
A0A0G2JXY9	Epsin-2	Epn2	0.754207	0.856937	81.65	90.4067	135.657
NUF2	Kinetochore protein Nuf2	Nuf2	0.735504	0.862561	303.77	390.27	496.24
PGRC2	Membrane-associated progesterone receptor component 2	Pgrmc2	1.0439	0.586667	283.695	170.84	319.8
TWF1	Twinfilin-1	Twf1	0.865754	0.896799	204.477	234.293	278.683
TE2IP	Telomeric repeat-binding factor 2-interacting protein 1	Terf2ip	1.13813	1.1597	407.31	454.545	429.805
ALKB5	RNA demethylase ALKBH5	Alkbh5	0.667736	0.854745	119.685	177.822	218.53
Q8CHJ4	Protein Yy1	Yy1	0.800303	0.704945	154.095	141.315	232.635
Q5PPN1	Protein Rnf113a	Rnf113a1	0.932788	0.972319	252.6	320.6	339.514
Q56R18	Importin subunit alpha	Kpna3	0.878207	1.06182	364.877	500.615	550.86
Q4KM57	LEM domain containing 2	Lemd2	0.998956	1.15527	638.557	770.373	731.18
G3V7X9	Activating transcription factor 7 (Predicted), isoform CRA_a	Atf7	0.955696	0.931783	253.583	253.067	304.363
D3ZBX9	Protein Ccdc92	Ccdc92	0.976232	0.820085	193.915	192.41	248.97
D3Z937	High mobility group 20A (Predicted)	Hmg20a	0.943904	1.00948	661.245	783.31	883.805
B1WBS1	Ornithine aminotransferase-like 1 (Predicted)	Tbc1d25	1.03055	1.06659	121.88	138.19	142.1
B0BNM4	Protein RGD1308134	RGD1308134	0.919209	0.89153	204.038	238.042	352.843
A0A0G2K8L6	Transcription factor E2-alpha	Tcf3	0.896611	0.999018	278.97	340.52	373.84
A0A096MJX5	Protein RGD1305178	RGD1305178	0.735415	0.805453	615.889	798.863	1086.8
TCP4	Activated RNA polymerase II transcriptional coactivator p15	Sub1	1.05787	0.843392	253.55	221.45	287.98
OSTF1	Osteoclast stimulating factor 1, isoform CRA_a	Ostf1	1.43841	1.24928	183.069	168.234	167.29
PO3F2	POU domain protein	Pou3f2	0.826312	0.867116	359.21	412.95	522.32
F1M1D2	Protein Tab3	Tab3	0.988447	1.18394	213.53	280.19	259.56
F1LQH9	Protein Bag2	Bag2	1.32579	0.843394	416.73	290.42	377.67
D4AD33	Protein Fam103a1	Fam103a1	1.10411	0.968255	218.5	216.368	263.448
D4ABI7	Protein Hacd3	Hacd3	0.701114	1.1977	265.289	444.387	484.775
D4A4V3	Kruppel-like factor 3 (Basic) (Mapped), isoform CRA_b	Klf3	0.876259	0.895588	99.658	100.372	175.888
D3ZCQ7	Protein Zcchc17	Zcchc17	0.68321	0.988625	204.015	347.795	365.185
STK39	STE20/SPS1-related proline-alanine-rich protein kinase	Stk39	1.15582	1.03065	480.748	468.782	481.778
DNJC5	DnaJ (Hsp40) homolog, subfamily C, member 5, isoform CRA_a	Dnajc5	1.18104	1.25336	827.167	784.726	769.006
A0A0G2JT06	COP9 signalosome complex subunit 1	Gps1	1.11581	1.00574	241.34	238.31	259.88
BCL10	B-cell lymphoma/leukemia 10	Bcl10	1.24063	1.46804	118.32	153.38	114.59
EF1D	Elongation factor 1-delta	Eef1d	0.855479	0.936238	870.224	1105.4	1343.2
K0930	Uncharacterized protein KIAA0930 homolog	N/A	0.96943	0.945456	106.26	113.53	131.7
KPRB	Phosphoribosyl pyrophosphate synthase-associated protein 2	Prpsap2	1.33084	1.11644	301.507	300.919	301.194
TIM8A	Protein Timm8a1	Timm8a1	0.930409	0.722297	173.34	147.42	223.85
B1WBZ7	LOC688393 protein	Gpn1	1.11989	1.12336	92.56	100.295	115.535
TOM20	Mitochondrial import receptor subunit TOM20 homolog	Tomm20	2.15664	2.6572	165.06	206.97	90.59
ZFAN5	AN1-type zinc finger protein 5	Zfand5	1.02681	0.679392	314.203	237.457	387.15
A0A0G2JXN0	Protein Tfdp1	Tfdp1	0.54483	0.739199	118.89	176.71	262.19
Q68G39	Cyclin-dependent kinase 16	Cdk16	0.909178	1.45699	133.79	234.88	176.81
CQ059	Uncharacterized protein C17orf59 homolog	Borcs6	1.40782	0.966608	229.84	172.88	196.16
A0A0G2QC21	Rho guanine nucleotide exchange factor 7	Arhgef7	0.774857	0.999969	463.48	646.855	719.145
CYTSA	Cytospin-A	Specc1l	0.646166	0.915311	129.935	239.505	275.49
F7EV94	2-oxoisovalerate dehydrogenase subunit alpha, mitochondrial	Bckdha	1.13766	1.0031	193.8	180.913	208.133
D3Z7Z5	Protein Ranbp10	Ranbp10	0.463593	1.87684	62.88	278.88	162.97
D4AAF8	RNA-binding protein Nova-1	Nova1	1.19179	0.796908	177.415	133.812	192.347
REEP4	Receptor expression-enhancing protein 4	Reep4	1.11266	1.7687	191.29	338.62	205.335
D4A538	Protein Znf740	Znf740	0.879115	0.97483	465.909	494.427	571.259
SNX1	Sorting nexin-1	Snx1	0.746979	0.815953	146.9	175.79	236.29
A0A0G2K3L9	Protein Ppfia1	Ppfia1	0.825588	1.1988	185.24	294.67	269.59
PARVA	Alpha-parvin	Parva	1.97496	0.766095	488.365	257.093	396.477
D4A769	Protein Samd4b	Samd4b	1.49904	0.889249	243.11	157.99	194.86
GRAP1	GRIP1 associated protein 1, isoform CRA_b	Gripap1	0.926365	0.99999	160.59	189.91	208.29
D3ZSG1	Protein Scnm1	Scnm1	1.09174	1.88465	91.725	188.87	125.23
SPE39	RCG20801, isoform CRA_c	Vipas39	1.33101	0.948528	188.42	147.1	170.09
STXB5	Syntaxin-binding protein 5	Stxbp5	0.966796	1.01599	314.003	364.893	400.37
D3ZW08	Adenylosuccinate lyase	Adsl	0.396153	0.984068	51.85	141.1	157.26
RBMX	RNA-binding motif protein, X chromosome	Rbmx	0.889952	0.852239	145.37	159.792	198.01
O70185	Nuclear factor 1	Nfib	0.916808	0.990791	119.803	135.207	160.207

## Sheet: REP3
Accessions	Names	Gene	114:116	115:116	Area 114	Area 115	Area 116
Q6S395	Plectin	Plec	0.975235	1.34026	86.07	126.737	106.388
G3V8C3	Vimentin	Vim	0.601406	1.05684	219.3	507.244	496.858
HS90B	Heat shock protein HSP 90-beta	Hsp90ab1	0.676244	1.14224	769.12	1504.61	1336.07
LMNA	Prelamin-A/C	Lmna	1.09785	0.763076	271.124	215.12	308.174
NPM	Nucleophosmin	Npm1	0.75592	0.843549	248.888	325.275	394.758
NUCL	Nucleolin	Ncl	1.01418	0.792447	215.58	185.06	249.07
B1WC16	BCL2-associated transcription factor 1, isoform CRA_a	Bclaf1	0.80721	1.02586	261.437	355.96	389.47
A0A0G2K2M9	Protein Srrm2	Srrm2	1.6693	1.72574	190.135	243.007	190.955
A0A0G2K7X3	Nuclear ubiquitous casein and cyclin-dependent kinase substrate 1	Nucks1	0.819901	0.852565	493.79	564.1	705.68
Q5D059	Heterogeneous nuclear ribonucleoprotein K	Hnrnpk	0.570502	0.969575	192.08	351.935	410.845
A0A0G2JU96	Protein Ahnak	Ahnak	2.01245	1.43104	176.8	138.12	102.94
ROA2	Heterogeneous nuclear ribonucleoproteins A2/B1	Hnrnpa2b1	0.991987	1.31068	146.925	149.77	170.08
RMXRL	RNA-binding motif protein, X chromosome retrogene-like	Rbmxrtl	1.31014	1.23897	400.1	415.68	357.83
HS90A	Heat shock protein HSP 90-alpha	Hsp90aa1	0.677763	1.06554	171.25	295.78	296.06
A0A0G2K4F6	Protein Srrm1	Srrm1	0.76704	0.850632	119.58	145.69	182.67
1433E	14-3-3 protein epsilon	Ywhae	1.29105	1.13399	221.055	205.835	199.01
M0R9L0	Protein Naca	Naca	0.902457	0.993004	294.11	354.335	411.541
ROA1	Heterogeneous nuclear ribonucleoprotein A1	Hnrnpa1	1.061	0.687027	142.377	102.68	161.093
ALDOA	Fructose-bisphosphate aldolase A	Aldoa	1.52784	1.23014	562.66	513.325	432.735
TR150	Thyroid hormone receptor-associated protein 3	Thrap3	1.15348	1.46406	424.24	591.57	430.95
PGK1	Phosphoglycerate kinase 1	Pgk1	0.948446	1.11541	638.305	790.877	767.637
H4	Histone H4	Hist1h4b	0.984174	0.624178	121.95	84.97	145.19
ZRAB2	Zinc finger Ran-binding domain-containing protein 2	Zranb2	0.727556	0.856705	193.17	251.995	300.665
MOES	Moesin	Msn	0.567549	1.5533	140.53	422.54	290.13
A0A0G2JZ69	Spectrin alpha chain, non-erythrocytic 1	Sptan1	1.76334	1.51865	226.82	214.61	150.72
F1LRL9	Microtubule-associated protein 1B	Map1b	1.15484	0.746788	274.67	190.726	278.526
CH60	60 kDa heat shock protein, mitochondrial	Hspd1	1.13569	1.0616	643.392	607.678	648.406
A0A0G2K654	RCG45246	Hist1h1c	0.687086	0.997802	159.21	254.01	271.51
YBOX1	Nuclease-sensitive element-binding protein 1	Ybx1	1.08567	0.897205	392.939	325.434	405.339
STMN1	Stathmin (Fragment)	Stmn1	0.531682	1.00122	199.895	416.84	481.986
A0A0G2JXI9	Histone H2B	Hist1h2bk	1.04127	0.95799	240.72	243.9	272.25
E9PST5	Protein Acin1	Acin1	1.61569	1.19898	493.891	376.797	350.631
RLA0	60S acidic ribosomal protein P0	Rplp0	1.34516	1.11692	290.707	261.867	249.503
TRA2B	Transformer-2 protein homolog beta	Tra2b	1.05816	1.04234	184.08	174.543	195.63
A0A0G2JYE0	Atxn2l protein	Atxn2l	1.1068	1.14806	202.503	221.301	221.66
D4A9L2	Protein Srsf1	Srsf1	1.13169	1.10051	2005.11	2215.97	2381.3
D3ZAY8	Protein Pnn	Pnn	0.601025	0.835165	68.78	105	134.09
MRP	MARCKS-related protein	Marcksl1	0.768826	0.848303	170.528	264.901	338.526
Q5RJK5	Chromobox homolog 3 (HP1 gamma homolog, Drosophila)	Cbx3	0.654426	1.15003	208.75	403.435	377.175
VINC	Vinculin	Vcl	1.94223	1.82698	307.48	317.76	185.5
RS6	40S ribosomal protein S6	Rps6	0.551714	0.97083	872.213	1816.95	1971.92
HNRPM	Heterogeneous nuclear ribonucleoprotein M	Hnrnpm	0.831825	0.836649	305.93	338.05	430.94
M0RBF0	Scaffold attachment factor B1	Safb	0.866187	1.33276	852.31	1434.21	1097.76
RS27A	Ubiquitin-40S ribosomal protein S27a	Rps27a	22.6775	1.16648	3263.51	118.169	145.143
NOLC1	Nucleolar and coiled-body phosphoprotein 1	Nolc1	0.506574	1.12099	376.572	998.594	876.148
MATR3	Matrin-3	Matr3	0.866448	1.78316	323.308	786.703	444.591
A0A0G2JYC6	Protein Ubap2l	Ubap2l	0.756761	0.78188	179.962	212.499	282.319
A0A0G2K376	Pre-mRNA 3'-end-processing factor FIP1	Fip1l1	2.99369	2.54623	760.81	710.91	297.78
D4A3G2	Cyclin-dependent kinase 11B	Cdk11b	0.730275	0.961127	71.7	102.473	117.42
F1LMW7	Myristoylated alanine-rich C-kinase substrate	Marcks	0.466277	0.751587	542.72	1010.99	1615.24
D4ACM9	Protein Mfap1a	Mfap1a	0.975414	0.964932	642.479	702.141	710.191
D3ZP96	DNA helicase	Mcm2	1.17041	1.06126	226.283	231.556	254.474
VDAC1	Voltage-dependent anion-selective channel protein 1	Vdac1	1.17779	1.21003	563.47	639.855	564.202
D3ZH75	AKT1 substrate 1 (Proline-rich) (Predicted), isoform CRA_d	Akt1s1	1.23666	0.94819	160.176	144.704	171.114
YAP1	Transcriptional coactivator YAP1	Yap1	0.799196	1.06699	123.58	159.005	165.095
RBM8A	RNA-binding protein 8A	Rbm8a	0.872013	0.92022	247.81	289.525	337.72
CDK1	Cyclin-dependent kinase 1	Cdk1	1.40436	1.03202	154.995	124.565	128.925
HS71A	Heat shock 70 kDa protein 1B	Hspa1b	0.806846	1.08553	114.605	151.088	167.87
TBA1C	Protein LOC100909441	LOC100909441	1.02736	0.788556	174.42	147.08	198.93
A0A0G2JZY6	Protein Sptbn1	Sptbn1	0.862019	0.935313	384.227	553.113	716.167
PA2G4	Proliferation-associated protein 2G4	Pa2g4	0.850773	1.04465	225.95	304.8	311.19
ROA3	Heterogeneous nuclear ribonucleoprotein A3	Hnrnpa3	1.3365	0.96685	268.068	207.901	245.423
SRSF2	Serine/arginine-rich splicing factor 2	Srsf2	2.09092	1.32336	1089.56	736.78	567.047
B2RYP6	LUC7-like 2 (S. cerevisiae)	Luc7l2	1.60518	1.88477	252.3	329.955	185.115
PGAM1	Phosphoglycerate mutase 1	Pgam1	0.883843	1.534	171.62	327.24	227.52
O70188	Nuclear factor 1	Nfic	0.585102	1.10738	104.787	215.607	216
PEA15	Astrocytic phosphoprotein PEA-15	Pea15	1.39423	1.51864	804.263	1024.82	577.06
A0A0G2K948	D4, zinc and double PHD fingers family 2 (Predicted)	Dpf2	0.544484	1.22178	233.03	574.47	501.48
D3ZC07	Protein Setsip	Pkn3	1.02818	0.607286	312.07	202.5	355.64
PRC2A	Protein PRRC2A	Prrc2a	0.996455	1.10118	479.093	578.023	584.81
CALX	Calnexin	Canx	1.28969	0.93943	4040.27	3621.14	4176.02
D3ZZZ9	Catenin (Cadherin associated protein), delta 1 (Predicted), isoform CRA_a	Ctnnd1	1.03597	1.78792	307.715	580.08	347.685
PAIRB	Plasminogen activator inhibitor 1 RNA-binding protein	Serbp1	1.75029	0.948137	242.86	143.525	190.015
F1LPC7	Hepatoma-derived growth factor	Hdgf	0.913027	0.731218	545.996	508.204	690.452
TEBP	Prostaglandin E synthase 3	Ptges3	0.683859	0.807585	386.588	580.092	854.187
D4A5A6	DNA-directed RNA polymerase subunit	Polr2a	0.597417	1.02098	165.655	254.415	313.9
KAP0	cAMP-dependent protein kinase type I-alpha regulatory subunit	Prkar1a	1.26786	0.961985	712.083	584.122	650.195
D4ADF5	Protein LOC100912106	Pdcd5	1.62736	1.37817	122.4	113.88	88.13
G3V8R0	Protein RGD1311703	RGD1311703	1.32863	1.11014	728.067	599.395	585.226
D3ZK97	Histone H3	H3f3c	1.51892	0.955559	404.11	279.3	311.74
D3ZXE2	Sister chromatid cohesion protein PDS5 homolog B	Pds5b	3.3917	1.95758	87.07	55.21	30.08
CHSP1	Calcium-regulated heat stable protein 1	Carhsp1	0.683136	1.36048	119.25	260.91	204.54
ILF3	Interleukin enhancer-binding factor 3	Ilf3	0.619519	1.35946	304.266	777.072	600.74
Q6AY02	Protein Rbm17	Rbm17	0.890349	1.28168	107.11	174.128	138.55
PAK2	Serine/threonine-protein kinase PAK 2	Pak2	0.693959	0.989218	131.19	205.45	221.51
D4AEK9	Protein Ccdc6	Ccdc6	0.80003	1.32391	313.88	570.64	459.71
TAGL2	Transgelin-2	Tagln2	0.989443	0.841687	921.512	876.121	1101.19
F2Z3T9	Protein U2af2	U2af2	0.343738	2.15277	113.352	1118.09	503.183
2020-09-02	Septin-2	Septin2	1.20094	1.0789	3525.6	3457.69	3575.66
DPYL3	Dihydropyrimidinase-related protein 3	Dpysl3	0.7193	1.04571	193.927	307.753	305.45
VDAC2	Voltage-dependent anion-selective channel protein 2	Vdac2	1.54439	1.42942	599.955	637.717	471.983
SC22B	Vesicle-trafficking protein SEC22b	Sec22b	1.30584	1.69245	101.265	120.61	89.205
A0A0G2JTD1	Protein Rprd2	Rprd2	0.995866	1.16959	305.79	394.55	359.79
CRK	Adapter molecule crk	Crk	1.28261	0.922317	184.568	156.35	166.768
PSA5	Proteasome subunit alpha type	Psma5	1.75594	0.935892	389.02	227.79	259.59
A0A0G2K8F9	Protein Pum2	Pum2	0.667795	0.959221	104.08	165.085	182.64
D3ZJ92	Pre-mRNA processing factor 40 homolog A (Yeast) (Predicted)	Prpf40a	0.901342	0.782809	339.66	320.94	446.77
D3ZC82	Protein Nufip2	Nufip2	0.654182	0.617995	185.973	195.183	306.717
PPIG	Peptidyl-prolyl cis-trans isomerase G	Ppig	0.557997	0.984746	83.7	162.28	175.76
HNRPD	Heterogeneous nuclear ribonucleoprotein D0	Hnrnpd	1.11834	1.54508	1023.83	1533.6	1058.89
D4A7D6	Protein Bcl9	Bcl9	0.933153	1.08446	207.135	302.91	239.575
A0A0G2JZB4	Arginine/serine-rich coiled-coil protein 2	Rsrc2	0.849246	1.01756	225.03	296.22	310.48
D3Z8R4	Protein Rbm25l1	Rbm25l1	1.19895	1.00786	196.683	180.397	207.11
M0R3Z8	Protein Rbm15	Rbm15	0.109641	1.56869	17.9	243.63	169.175
M3K7	Mitogen-activated protein kinase kinase kinase 7	Map3k7	1.19115	0.402584	148.42	55.11	146
Q5BJP4	Protein LOC100910882	Rbm39	0.925711	2.25318	193.37	517.08	244.76
M0R9Q1	Protein Rbm14	Rbm14	0.934273	0.912481	307.508	445.62	505.134
Q4KM38	FUS interacting protein (Serine-arginine rich) 1	Srsf10	1.08987	1.17696	214.1	254.01	230.18
E9PSN4	Protein Zc3h13	Zc3h13	0.952134	1.10613	244.11	311.56	300.41
B5DEG7	Protein Champ1	Champ1	1.24958	1.09011	468.22	448.75	439.05
EF2	Elongation factor 2	Eef2	0.501892	3.7498	179.297	1446.66	413.12
A0A0G2K235	Protein Rab1a	Rab1a	3.02903	0.269507	938.83	91.77	363.17
D3ZU54	Density-regulated protein	Denr	0.638558	1.04859	172.68	328.353	325.01
EFHD2	EF-hand domain-containing protein D2	Efhd2	1.08391	1.20373	207.085	254.625	225.03
D4ACN4	Protein Zfp609	Zfp609	0.90738	1.59299	262.52	506.33	339
D3ZJR1	Protein Eps15l1	Eps15l1	1.08597	0.742318	476.74	336.107	529.463
D3ZUC9	Oxidative-stress responsive 1 (Predicted)	Oxsr1	1.63768	1.89691	331.48	401.075	325.18
A0A0G2K3S6	RNA binding motif protein 10, isoform CRA_a	Rbm10	1.92015	2.26848	159.17	206.59	97.13
F1LTY9	Anion exchange protein	Slc4a7	0.921368	1.83017	78.13	170.5	99.36
TPR	Nucleoprotein TPR	Tpr	0.954883	0.743738	214.54	183.58	263.26
D4ACS0	Protein phosphatase 1 regulatory subunit 12A	Ppp1r12a	1.08392	1.8924	250.01	566.704	319.064
F122A	Protein FAM122A	Fam122a	0.937013	0.943206	191.287	214.03	238.683
BAD	Bcl2-associated agonist of cell death	Bad	1.16988	1.36411	263.22	328.894	307.087
A0A0G2K5A4	Protein Golga3	Golga3	0.618828	0.822513	159.66	234.055	301.83
ARGL1	Arginine and glutamate-rich protein 1	Arglu1	1.76987	1.27335	1350.09	1026.24	893.219
F1LNL2	Protein Smarca5	Smarca5	0.709674	0.856127	576.303	763.097	999.593
CLASR	CLK4-associating serine/arginine rich protein	Clasrp	1.19447	0.626847	1427.75	823.16	1400.56
D4A0D9	B-cell CLL/lymphoma 9-like (Predicted), isoform CRA_a	Bcl9l	0.871044	1.00589	139.34	176.78	187.44
TIF1B	Transcription intermediary factor 1-beta	Trim28	1.31323	0.7767	296.15	192.43	264.24
A9CMB8	DNA helicase	Mcm6	1.05274	1.38321	293.37	423.48	326.53
Q3ZB99	Protein Tjp2	Tjp2	0.109381	0.584149	37.27	218.67	399.25
SFR19	Splicing factor, arginine/serine-rich 19	Scaf1	0.948649	0.989324	307.833	333.808	368.985
Q4V8E1	GATA zinc finger domain containing 2B	Gatad2b	0.968471	0.750885	256.31	243.332	309.523
YTDC1	YTH domain-containing protein 1	Ythdc1	0.89423	1.0864	209.2	265.438	277.453
MRLCA	Myosin regulatory light chain 12B	Myl12b	0.575405	2.1016	69.3867	293.25	140.903
RS3	40S ribosomal protein S3	Rps3	1.11592	1.10648	591.221	567.098	627.566
Q6MG75	Protein Nelfe	Nelfe	1.13513	1.80508	125.075	214.57	152.64
FUBP2	Far upstream element-binding protein 2	Khsrp	1.19244	0.852452	482.11	388.953	463.253
EIF3C	Eukaryotic translation initiation factor 3 subunit C	Eif3c	1.21747	0.973907	2015.85	1948.69	1979.48
A0A096MKC0	Protein Gigyf2 (Fragment)	Gigyf2	0.634552	1.55337	186.98	650.476	404.57
ATN1	Atrophin 1	LOC100911672	1.42544	1.18029	124.56	113.31	102.39
Q6P685	Eukaryotic translation initiation factor 2, subunit 2 (Beta)	Eif2s2	1.08763	1.03225	241.06	251.35	259.7
A0A0G2K6J2	Serine/threonine-protein kinase N2	Pkn2	1.6209	1.1943	177.945	145.968	142.252
B2RZ79	Iron-sulfur cluster scaffold homolog (E. coli)	Iscu	2.4909	1.27647	215.9	121.55	101.56
A0A0G2K4C8	Protein Fnbp4	Fnbp4	1.10984	1.15316	182.479	192.852	235.661
NU153	Nuclear pore complex protein Nup153	Nup153	1.02021	0.571897	175.27	107.94	201.3
D3ZU55	Protein Foxk1	Foxk1	1.03606	0.89416	410.365	411.308	505.2
D3Z8L5	Protein Pum1	Pum1	1.04459	1.55353	461.97	763.88	523.34
D4A229	Serine/threonine-protein kinase	Prkd3	2.55425		107.6	102.01	49.36
ZCH18	Zinc finger CCCH domain-containing protein 18	Zc3h18	1.15754	0.959896	2153.97	1608.24	2187.03
FLNC	Filamin-C	Flnc	0.737861	1.70594	319.837	1026.43	591.213
SMCA4	Transcription activator BRG1	Smarca4	0.772097	0.951895	368.446	515.706	608.536
LRRF2	Leucine-rich repeat flightless-interacting protein 2	Lrrfip2	0.812285	0.979897	182.212	225.788	254.788
I2BPL	Interferon regulatory factor 2-binding protein-like	Irf2bpl	0.751014	0.941508	189.18	252.618	301.64
TAU	Microtubule-associated protein	Mapt	0.953994	0.876973	229.782	300.948	365.654
D3ZPL1	Cleavage and polyadenylation specific factor 6, 68kDa (Predicted), isoform CRA_b	Cpsf6	1.28741	0.86138	202.415	147.08	176.57
Q5EB95	DiGeorge syndrome critical region gene 14	Dgcr14	1.0878	1.08759	307.673	340.8	331.76
D4A8G7	Protein Snw1	Snw1	0.981464	0.966269	259.637	255.183	282.923
D3ZTA8	Protein Rbm33	Rbm33	1.19984	1.40832	182.24	235	177.97
D3ZWS0	Protein Scrib	Scrib	1.39803	1.07062	146.935	124.485	130.875
A0A0G2JZY3	Protein Reps1	Reps1	0.885624	0.809852	495.15	497.44	655.11
G3V9N7	Protein Pacsin3	Pacsin3	1.41146	1.11993	276.74	244.65	250.943
F1M062	Protein Larp1	Larp1	0.870684	1.03732	246.617	327.817	384.759
LYRIC	Protein LYRIC	Mtdh	0.795734	0.8469	263.229	322.809	429.337
SZRD1	SUZ domain-containing protein 1	Szrd1	2.33775	1.00629	1418.12	670.63	710.79
DC1I2	Cytoplasmic dynein 1 intermediate chain 2	Dync1i2	1.1231	1.22327	156.415	196.463	197.74
F7ENH8	Histone deacetylase	Hdac2	1.06647	1.44565	270.44	411.73	316.725
A0A096MJ99	Protein Vamp4	Vamp4	1.17017	0.838704	339.79	265.017	345.01
B2RYK0	Protein Glcci1	Glcci1	2.43549	1.39325	262.835	164.9	126.31
DC1L1	Cytoplasmic dynein 1 light intermediate chain 1	Dync1li1	0.944855	1.1404	351.358	462.829	456.846
PSA3	Proteasome subunit alpha type-3	Psma3	0.647217	0.846259	270.827	353.127	436.447
JUN	Transcription factor AP-1	Jun	1.22048	1.81417	211.66	351.29	197.587
RLA2	60S acidic ribosomal protein P2	Rplp2	1.11359	0.856205	457.294	369.837	503.134
SMN	Survival motor neuron 1	Smn1	1.50152	1.47123	360.316	456.407	328.239
Q4KM87	Actin-like 6A	Actl6a	1.45025	0.979222	764.105	628.27	667.735
B5DEM5	60S ribosomal protein L14	Rpl14	0.463961	0.928997	595.163	1263.13	1522.63
DNJC5	DnaJ (Hsp40) homolog, subfamily C, member 5, isoform CRA_a	Dnajc5	1.3231	1.12634	793.019	756.996	788.361
JUNB	RCG51087	Junb	1.13849	0.946081	208.146	191.01	227.272
HS105	Heat shock protein 105 kDa	Hsph1	0.817843	0.862422	4225.2	5064.11	6412.91
E9PTI6	Protein Raly	Raly	1.63287	0.958037	357.299	245.001	282.92
TM230	Transmembrane protein 230	Tmem230	1.23871	1.57499	212.11	296.29	200.64
SFT2B	Vesicle transport protein SFT2B	Sft2d2	1.03403	1.03618	404.84	445.69	458.75
DREB	Drebrin	Dbn1	1.23917	1.04251	1859.46	1679.24	1990.79
Q3SWT7	Nuclear receptor binding protein	Nrbp1	0.783909	0.661542	297.47	293.077	460.953
F1M9C3	Protein Braf	Braf	1.95719	1.1493	322.71	208.19	193.2
D4A8X8	CTTNBP2 N-terminal like (Predicted), isoform CRA_a	Cttnbp2nl	0.543222	0.849986	133.89	230.16	288.8
D3ZXK3	Protein Tacc2	Tacc2	1.04835	1.08109	166.03	188.1	185.57
AIFM1	Apoptosis-inducing factor 1, mitochondrial	Aifm1	1.08637	1.15503	420.908	423.135	461.4
ODPA	Pyruvate dehydrogenase E1 component subunit alpha	Pdha1	1.07528	1.15952	398.633	482.017	441.113
PATL1	Protein PAT1 homolog 1	Patl1	1.34261	0.975662	293.14	234.03	255.83
A0A0G2K1B6	Nuclear factor 1	Nf1x	0.830235	0.905146	232.415	303.017	345.327
A0A0G2K0J4	Protein Nipbl	Nipbl	0.540933	1.02935	196.72	411.26	426.12
HMGA1	High mobility group protein HMG-I/HMG-Y	Hmga1	1.22238	1.37432	169.145	217.31	173.235
MFR1L	Mitochondrial fission regulator 1-like	Mtfr1l	1.07823	1.80683	92.14	169.63	100.13
EIF3G	Eukaryotic translation initiation factor 3 subunit G	Eif3g	0.850699	0.744552	75.92	73	104.57
D3ZLC1	Protein Lmnb2	Lmnb2	0.507529	0.972503	374.958	883.305	936.315
D3ZKI5	PHD finger protein 3 (Predicted)	Phf3	0.630418	1.20996	189.905	402.75	352.565
FBRL	rRNA 2'-O-methyltransferase fibrillarin	Fbl	0.620468	1.07703	210.325	405.1	405.925
F1M8U2	Protein Ablim3	Ablim3	0.968874	1.17067	288.212	361.665	372.933
A0A0G2K3N1	Protein Gbf1	Gbf1	0.897419	0.861234	180.58	186.14	234.74
K2C8	Keratin, type II cytoskeletal 8	Krt8	0.659859	0.706599	300.125	334.395	471.37
A0A0G2K6E8	Protein Spag9	Spag9	1.3737	1.2567	462.983	442.773	432.453
LCAP	Leucyl-cystinyl aminopeptidase	LOC100912445	0.941566	1.23837	595.06	859.82	740.52
GNL1	Guanine nucleotide-binding protein-like 1	Gnl1	0.802974	0.919877	82.39	97.48	122.28
CUX1	Homeobox protein cut-like 1	Cux1	1.40311	0.964868	112.335	81.35	92.9
TLE3	Transducin-like enhancer protein 3	Tle3	1.99889	1.00133	451.652	294.98	336.408
NU155	Nuclear pore complex protein Nup155	Nup155	0.501967	1.06731	77.9	181.97	181.84
CTBL1	Beta-catenin-like protein 1	Ctnnbl1	0.962777	0.96409	318.62	350.52	387.77
ACLY	ATP-citrate synthase	Acly	1.28515	1.56917	412.22	552.96	375.84
TYB10	Thymosin beta-10	Tmsb10	0.963645	0.978091	213.4	237.96	259.48
STIM1	Stromal interaction molecule 1	Stim1	0.894351	0.753699	241.745	221.395	329.77
F1LNT3	Protein R3hdm1	R3hdm1	0.973839	1.2122	333.955	488.06	393.975
F1M3B3	Protein Phip	Phip	1.28362	1.99791	106.92	182.83	97.6
BAG6	Large proline-rich protein BAG6	Bag6	0.868105	1.17804	495.43	712.81	745.995
A0A0G2K964	Protein Ube2e3	Ube2e3	0.590176	0.694121	85.14	95.3	150.465
A1L1L5	Ccnk protein	Ccnk	0.84254	0.896717	531.38	647.03	735.108
A0A0G2K217	Ena/VASP-like protein	Evl	0.753106	0.89844	538.785	645.355	852.415
ENSA	Alpha-endosulfine	Ensa	1.18285	1.91905	365.66	664.408	364.342
B2GV41	Protein Usp39	Usp39	1.0798	0.874622	198.05	175.645	223.055
A0A0G2JWA8	Microtubule-actin cross-linking factor 1	Macf1	0.562871	0.679227	139.65	188.01	291.415
D3ZYQ9	Protein Rnf20	Rnf20	1.13276	1.03733	440.1	457.66	487.75
F1LRT9	Cytoplasmic dynein 1 heavy chain 1	Dync1h1	0.878226	1.01469	319.54	405.6	426.33
D4A3X1	Protein LOC100909715	LOC100909715	1.03531	0.735645	327.85	287.405	401.723
RING1	E3 ubiquitin-protein ligase RING1	Ring1	1.14586	1.45405	212.15	295.76	216.94
D3ZYD7	Protein Ccdc88a	Ccdc88a	0.727108	0.987348	119.92	178.9	193.25
S38A1	Sodium-coupled neutral amino acid transporter 1	Slc38a1	0.830479	0.855334	409.615	448.83	584.83
DDX1	ATP-dependent RNA helicase DDX1	Ddx1	0.809698	1.08874	125.715	185.41	181.76
D3ZYS7	Protein G3bp1	G3bp1	1.09758	1.125	352.045	455.345	508.202
B2RZ74	Protein Snrnp70	Snrnp70	1.3629	1.07343	729.008	567.592	601.584
D3ZF26	Protein Tnks1bp1	Tnks1bp1	1.0693	0.570175	243.44	142.61	266.76
ERRFI	ERBB receptor feedback inhibitor 1	Errfi1	2.53774	1.02004	393.42	173.73	181.65
F1LSM0	Protein Usp24	Usp24	1.12101	1.13623	272.025	251.9	264.963
G3V8F3	BUD13 homolog	Bud13	1.34779	1.39335	159.69	181.37	138.83
D3ZN42	Protein Fam122b	LOC100909732	1.07087	1.06054	320.734	341.662	397.348
A0A0G2K315	Uncharacterized protein	LOC100909664	1.02521	1.97237	118.39	250.23	135.31
D3ZHD6	Protein Rbm15b	Rbm15b	1.13925	1.51378	344.41	502.77	354.23
A0A0G2QC38	Protein Srsf11	Srsf11	0.568312	1.1368	118.18	259.71	243.66
BORG5	Cdc42 effector protein 1	Cdc42ep1	1.57407	2.45851	145.34	249.39	108.19
PCY1A	Choline-phosphate cytidylyltransferase A	Pcyt1a	0.689733	0.891658	193.01	260.035	320.245
FOSL1	Fos-related antigen 1	Fosl1	1.4168	1.97235	81.118	111.714	89.872
G3V8N8	Liver regeneration-related protein	Slc7a6os	1.92561	2.38638	198.67	270.49	120.89
A0A0G2K0X1	Pericentriolar material 1, isoform CRA_b	Pcm1	0.725933	0.863054	385.517	482.448	615.185
CPSF7	Cleavage and polyadenylation specificity factor subunit 7	Cpsf7	0.662971	0.910817	297.127	460.52	555.298
A0A0G2K5H7	Protein strawberry notch homolog 1	Sbno1	0.591115	1.18727	117.64	259.94	237.71
RNPS1	RNA-binding protein with serine-rich domain 1	Rnps1	0.966332	0.702521	295.707	212.9	356.477
RL23A	Protein RGD1564606	RGD1564606	1.60253	0.805536	970.18	535.77	709.37
DLGP4	Discs, large homolog-associated protein 4 (Drosophila)	Dlgap4	1.50344	1.19142	214.47	186.72	167.15
F1M5H6	Protein Tp53bp2	Tp53bp2	0.93685	1.08828	558.555	729.335	729.015
D3ZQM0	Protein Sf3a1	Sf3a1	1.01568	1.02935	147.16	163.85	169.77
ACACA	Acetyl-CoA carboxylase 1	Acaca	0.928415	1.13961	264.62	356.85	333.97
Q568Y6	DNA methyltransferase 1-associated protein 1	Dmap1	0.761166	0.91258	110.7	157.737	173.383
D3ZJ50	Plakophilin 3 (Predicted), isoform CRA_a	Pkp3	1.29856	1.807	174.63	287.7	188.462
D3ZKC9	Protein RGD1559904	RGD1559904	1.10697	1.2098	327.61	369.728	363.695
E9PU01	Protein Chd4	Chd4	0.699229	0.871178	112.99	151.396	208.734
SRSF9	Serine/arginine-rich splicing factor 9	Srsf9	1.08805	1.14705	592.468	642.119	655.018
D3Z937	High mobility group 20A (Predicted)	Hmg20a	0.952827	1.28234	583.24	908.665	779.31
D4ACW0	Protein Rbm6	Rbm6	0.585272	0.971953	188.167	334.598	374.547
D3ZJT6	Protein Tfap4	Tfap4	0.350417	1.25571	176.64	695.41	590.65
TCP4	Activated RNA polymerase II transcriptional coactivator p15	Sub1	1.46308	0.579405	445.72	193.92	356.96
A0A0G2QC02	Protein Skiv2l	Skiv2l	1.06293	0.970789	1018.94	897.257	1128.74
E9PTN1	Protein Brd8	Brd8	0.846217	1.11285	146.165	210.38	206.16
E9PT66	Protein Sf3b3	Sf3b3	0.568364	0.572098	199.74	220.88	411.78
A0A0G2K2J9	Protein Ctage5	Ctage5	0.524216	0.892439	24.83	46.44	55.5
B1H2A6	Fxr2 protein	Fxr2	0.871088	0.817112	330.278	317.06	388.898
A0A0G2JUK2	Lsm14a protein	Lsm14a	0.649168	0.531568	294.62	265.04	531.78
RGPA1	Ral GTPase-activating protein subunit alpha-1	Ralgapa1	1.14435	0.87208	141.458	103.65	141.137
A0A0G2JVW5	E3 ubiquitin-protein ligase HUWE1	Huwe1	1.38991	1.19581	237.561	214.672	220.422
Q68G39	Cyclin-dependent kinase 16	Cdk16	1.76925	3.23361	157.85	316.95	104.54
F1M1X9	Protein Cdk13	Cdk13	1.65868	1.29416	201.67	181.36	140.085
D3ZZE0	Protein Topors	Topors	0.708007	0.41219	201.72	129.02	333.84
D3ZN37	Rho-associated protein kinase	Rock1	3.23062		174.72	83.18	63.37
D4AC12	Ankyrin repeat and SAM domain containing 1 (Predicted)	Anks1a	0.733347	1.03458	442.335	676.285	706.455
G3V824	Insulin-like growth factor 2 receptor, isoform CRA_b	Igf2r	1.20772	1.08557	383.92	391.272	432.403
B2RZD1	Protein Sec61b	Sec61b	0.921888	0.899595	263.31	319.118	347.23
RBM5	RNA-binding protein 5	Rbm5	0.922078	1.41293	114.862	184.196	133.742
A0A0G2K1S0	Pre-mRNA-splicing factor SLU7	Slu7	0.881255	0.859109	346.456	343.131	458.456
PGRC2	Membrane-associated progesterone receptor component 2	Pgrmc2	1.03028	0.910079	227.68	224.025	259.385
A0A0G2K4P5	NF-kappa-B-activating protein	Nkap	1.36885	0.998749	229.822	198.93	219.438
WRIP1	ATPase WRNIP1	Wrnip1	1.03133	1.30393	44.525	56.76	49.53
HSPB1	Heat shock 27kDa protein 1	Hspb1	1.10441	1.31419	2735.69	3993.05	3254.07
D4A769	Protein Samd4b	Samd4b	0.860725	0.710727	157.04	138.243	215.52
FUBP1	Far upstream element-binding protein 1	Fubp1	1.2111	1.05708	207.975	213.25	212.905
CTNB1	Catenin (Cadherin associated protein), beta 1, isoform CRA_a	Ctnnb1	1.01097	1.13201	274.248	310.727	300.363
B1WC02	CTP synthase	Ctps1	1.24175	0.971837	312.722	211.287	300.868
PAK1	Serine/threonine-protein kinase PAK 1	Pak1	1.29982	1.19729	244.733	247.477	226.98
AAKB2	5'-AMP-activated protein kinase subunit beta-2	Prkab2	0.484202	0.867086	91.9	180.8	222.39
FUC3	Fuctinin-3 (Fragment)	N/A	0.790134	1.29538	254.007	466.717	396.29
D3ZGN0	Protein Tbc1d4	Tbc1d4	0.747531	1.71999	104.13	263.22	163.22
GRAP1	GRIP1 associated protein 1, isoform CRA_b	Gripap1	0.896559	0.976088	159.36	196.84	213.77
A0A0G2K8R3	Protein Lmo7	Lmo7	0.903032	0.684592	218.97	178.24	285.027
ZDHC5	Palmitoyltransferase ZDHHC5	Zdhhc5	1.17544	1.06934	205.617	181.353	227.507
CBP	CREB-binding protein	Crebbp	0.548531	1.73689	65.09	226.43	139.04
RHG35	Rho GTPase-activating protein 35	Arhgap35	0.999818	1.3141	275.09	384.645	316.875
A0A0G2K6T6	Uncharacterized protein	Setd1a	1.14428	0.920617	211.552	185.132	229.7
D3ZGK0	Protein Znf768	Znf768	1.18404	0.842062	327.303	254.525	341.848
ZKSC1	Zinc finger protein with KRAB and SCAN domains 1	Zkscan1	0.865217	0.743674	469.27	449.72	657.52
F1LW91	Protein Numa1	Numa1	1.55125	0.653785	406.29	245.178	407.631
B2RYN0	Phosphoglucomutase 3 (Predicted), isoform CRA_a	Pgm3	0.919308	1.1201	213.33	289.51	273.405
A0A0G2JWM4	Protein Foxj3	Foxj3	0.696244	0.766327	226.27	238.683	355.253
F1LWN1	Protein Ncoa7	Ncoa7	1.39149	1.07107	307.6	260.12	259.02
AAK1	AP2-associated protein kinase 1	Aak1	2.31945	1.7328	282.68	217.98	137.1
D3ZXR2	Protein Cfap44	Cfap44	1.62061	1.24246	289.885	208.93	235.29
M0RBT5	Protein Suds3	Suds3	1.32003	0.842337	294.8	206.67	261.68
ZC3HE	Zinc finger CCCH domain-containing protein 14	Zc3h14	1.00813	1.00425	197.015	248.055	230.8
G3V897	Protein Ctr9	Ctr9	1.21175	1.02737	280.67	261.43	271.4
B5DF62	Protein Pak4	Pak4	0.688679	1.75994	62.93	176.68	107.07
PDPK1	3-phosphoinositide-dependent protein kinase 1	Pdpk1	1.42568	1.4731	319.373	363.427	301.643
NMT1	Glycylpeptide N-tetradecanoyltransferase 1	Nmt1	0.843633	0.903028	386.549	458.66	601.981
M0RC54	Protein Bod1l1	Bod1l1	1.24164	1.14498	200.17	201.585	187.67
MYO5A	Unconventional myosin-Va	Myo5a	2.2941	1.30381	175.23	109.41	89.5
TRIPC	E3 ubiquitin-protein ligase TRIP12	Trip12	1.01566	0.991289	115.76	139.04	161.177
D3ZV52	Intersectin 1	Itsn1	0.903388	0.982299	225.95	278.37	291.71
D3ZTF1	Protein Slc4a1ap	Slc4a1ap	0.976188	1.11653	212.77	267.36	255.39
D3ZBT9	Protein Ppp6r3	Ppp6r3	0.923737	0.836204	838.583	979.02	1063.24
A0A0G2K5M6	Protein Prr12	Prr12	1.09786	0.93835	203.61	191.19	217.31
VIGLN	Vigilin	Hdlbp	1.18	1.30258	179.875	218.735	182.76
DDX46	Probable ATP-dependent RNA helicase DDX46	Ddx46	1.15449	1.37199	62.12	89.125	69.055
CYTSA	Cytospin-A	Specc1l	0.543089	0.97011	125.85	253.485	303.6
D4ADX8	Protein Raph1	Raph1	0.748925	0.851171	292.43	365.13	457.52
SYNRG	Synergin gamma	Synrg	0.843885	1.09194	563.685	763.845	740.465
F1M4Q8	Protein Hecw1	Hecw1	1.06775	0.963713	65.345	64.37	74.44
A0A0G2K9R0	Protein Zswim8	Zswim8	1.22417	1.14617	148.47	152.72	142.11
A0A0G2K2N0	Protein Ptpn14	Ptpn14	0.752625	0.813086	214.68	228.26	310.4
D3ZK73	Cullin 4B (Predicted)	Cul4b	0.77095	0.795025	261.637	333.645	453.825
CRTC2	CREB regulated transcription coactivator 2	Crtc2	1.36895	1.36914	386.325	430.765	336.745
OXR1	Oxidation resistance protein 1	Oxr1	0.799745	0.896535	425.135	501.98	620.045
PTBP1	Polypyrimidine tract binding protein 1, isoform CRA_a	Ptbp1	1.04909	0.944049	571.477	512.845	608.207
D3ZQV8	Protein LOC103690175	Phf6	1.1753	1.34447	430.854	548.554	462.579
D4A4R1	Protein Eml3	Eml3	0.913647	0.773912	146.66	137.243	188.977
D3ZA21	Protein Plekhg3	Plekhg3	2.07822	2.24681	173.16	205.67	97.63
OGA	Protein O-GlcNAcase	Mgea5	1.24954	0.796538	196.115	140.215	183.505
A0A0G2K5K8	H/ACA ribonucleoprotein complex non-core subunit NAF1	Naf1	0.685091	0.878029	296.702	417.646	525.431
A0A0G2JUY1	Protein Nedd4l	Nedd4l	1.42874	1.75832	359.23	536.81	311.22
D3ZS67	REVERSED Protein RGD1304963	RGD1304963	1.70093	1.63602	260.39	278.645	180.88
G3V7W0	Protein Zfp503	Zfp503	1.4405	2.28125	104.78	182.3	85.23
F7F707	Enhancer of mRNA-decapping protein 4	Nrn1l	0.943337	0.817886	40.075	38.61	50.08
D3ZMX6	Protein Sntb2	Sntb2	0.941571	1.57363	170.84	313.68	212.6
B5DEK0	Protein Rprd1b	Rprd1b	1.11757	1.24211	200.993	213.455	220.835
KAT7	Histone acetyltransferase	Kat7	0.687092	0.905161	126.998	171.02	195.23
PDCD4	Programmed cell death protein 4	Pdcd4	1.52124	1.3261	286.596	306.594	276.76
G3V7X9	Activating transcription factor 7 (Predicted), isoform CRA_a	Atf7	1.48294	1.04688	264.32	231.93	224.34
F1M8B7	Protein Chmp2b	Chmp2b	0.760216	1.32489	384	870.208	682.477
B5DF71	Bromodomain containing 3 (Predicted), isoform CRA_b	Brd3	1.2623	1.34305	267.08	317.79	247.405
D3ZWC6	Protein Sntb1	Sntb1	1.45471	0.834312	324.94	204.74	261.73
D3ZCQ7	Protein Zcchc17	Zcchc17	0.589997	0.825417	150.994	236.054	300.432
D3ZAW6	Protein Tfe3	Tfe3	1.08498	1.12617	147.525	171.675	161.395
B0K014	D-tyrosyl-tRNA(Tyr) deacylase	Dtd1	0.90057	1.11409	205.414	308.388	281.53
PCNP	PEST proteolytic signal-containing nuclear protein	Pcnp	1.13429	1.08683	220.733	233.665	241.774
SYNPO	Synaptopodin	Synpo	0.900087	0.981575	159.48	191.07	207.61
A0A0G2K3V1	Protein LOC100911374	LOC100911374	0.138715	0.726445	24.9	143.26	210.33
A0A0G2JVV5	Protein Usp14	Usp14	1.21079	1.02617	93.91	87.44	90.88
A0A0G2JUG7	Protein Iqsec1	Iqsec1	1.12528	2.04067	118.7	236.49	123.6
F1M1D2	Protein Tab3	Tab3	0.542043	0.573345	159.63	185.5	345.07
F1LQH9	Protein Bag2	Bag2	0.710337	0.844752	278.46	363.81	459.33
D3ZSG1	Protein Scnm1	Scnm1	0.62677	0.891255	77.07	120.4	144.08
D3ZJ32	Protein Esyt2	Esyt2	1.42614	1.47147	227.04	253.41	190.43
D3Z9C0	Protein Mios	Mios	1.07829	0.654577	309.5	223.025	362.54
A0A096MJX5	Protein RGD1305178	RGD1305178	0.65308	0.815796	719.495	1031.91	1327.06
NRP1	Neuropilin-1	Nrp1	1.95689	0.992258	214.84	119.68	128.64
TPD54	Tumor protein D54	Tpd52l2	0.739782	1.36575	315.113	695.293	643.81
M0R7I0	Importin subunit alpha	Kpna2	0.752915	1.22816	218.55	397.718	360.178
Q4KM57	LEM domain containing 2	Lemd2	1.04208	0.935912	633.018	670.607	739.58
SH3K1	SH3 domain-containing kinase-binding protein 1	Sh3kbp1	0.872689	0.916642	174.34	201.18	234.08
A0A0G2K0C2	Protein Tmem184b	Tmem184b	0.923883	1.03729	92.26	113.8	117.01
PRKRA	Interferon-inducible double-stranded RNA-dependent protein kinase activator A	Prkra	0.59965	0.811815	233.477	354.287	462.867
A0A0G2K865	Protein Tpd52	Tpd52	0.809827	1.22654	698.32	1161.96	1010.39
F1LSA1	CD44 antigen	Cd44	0.663115	0.881846	178.29	268.03	319.115
D4AD33	Protein Fam103a1	Fam103a1	1.34234	1.48885	305.398	303.008	249.804
D4A538	Protein Znf740	Znf740	1.05782	0.883808	679.432	657.4	770.962
D4A4V3	Kruppel-like factor 3 (Basic) (Mapped), isoform CRA_b	Klf3	0.843401	1.09364	111.942	149.976	172.218
D3ZPN3	Myeloid leukemia factor 2 (Predicted), isoform CRA_a	Mlf2	0.681074	0.882386	166.059	252.517	300.913
B1H245	Bcl7b protein	Bcl7b	0.671284	0.718109	141.275	161.88	258.53
B0BNM4	Protein RGD1308134	RGD1308134	0.828985	0.94233	352.857	459.004	530.431
STK39	STE20/SPS1-related proline-alanine-rich protein kinase	Stk39	0.962764	0.811499	398.85	371.155	505.138
EF1D	Elongation factor 1-delta	Eef1d	0.758811	0.912741	1005.4	1389.34	1621.99
TWF1	Twinfilin-1	Twf1	1.25088	1.17788	193.202	212.317	179.44
PO3F2	POU domain, class 3, transcription factor 2	Pou3f2	0.867465	0.847243	279.83	300.26	377.98
PPARG	Peroxisome proliferator-activated receptor gamma	Pparg	0.941276	0.749312	237.497	200.197	284.61
ALKB5	RNA demethylase ALKBH5	Alkbh5	1.10994	1.29426	212.927	275.967	235.287
OSTF1	Osteoclast stimulating factor 1, isoform CRA_a	Ostf1	1.12807	1.11652	146.402	141.136	159.337
KPRB	Phosphoribosyl pyrophosphate synthase-associated protein 2	Prpsap2	1.01078	1.16746	255.014	333.472	292.04
Q5PPN1	Protein Rnf113a	Rnf113a1	1.06647	1.08473	274.126	309.917	306.936
Q56R18	Importin subunit alpha	Kpna3	0.755248	1.01743	419.82	687.956	704.887
A0A0G2K736	Protein Kdm1a	Kdm1a	1.10588	0.794953	188.627	137.303	193.663
NFIA	Nuclear factor 1	Nfia	1.21543	1.16088	347.38	364.51	334.89
F1LR25	Hepatocyte nuclear factor 3-alpha	Foxa1	0.511087	0.798601	82.945	146.98	198.355
EPN2	Epsin-2	Epn2	0.819492	0.747383	109.495	114.085	157.97
D4ABI7	Protein Hacd3	Hacd3	0.692068	0.959955	285.571	473.163	562.471
D3ZNS8	Achalasia, adrenocortical insufficiency, alacrimia (Allgrove, triple-A) (Predicted), isoform CRA_a	Aaas	0.941957	1.10095	521.29	675.268	637.448
B5DFG8	Protein Pygo2	Pygo2	0.702675	0.975772	161.723	237.967	260.37
B1WBZ7	LOC688393 protein	Gpn1	0.877129	1.0019	71.735	92.91	100.4
A8QIC3	DnaJ (Hsp40) homolog, subfamily C, member 9 (Predicted)	Dnajc9	1.28703	1.26262	427.545	451.153	412.23
AKIR2	Akirin-2	Akirin2	0.204375	0.539911	39.51	114.67	226.52
SSRG	Translocon-associated protein subunit gamma	Ssr3	0.555952	0.706477	81.5	113.78	171.77
ZFAN5	AN1-type zinc finger protein 5	Zfand5	0.916379	1.16583	334.363	467.89	414
F1LYA6	Protein Abi2	Abi2	0.323527	0.828386	50.6625	134.23	178.7
D4A0U9	Protein Msh6	Msh6	0.648566	0.987073	223.37	373.48	403.55
D3ZVF2	Protein Zfp295	Zfp295	1.45863	0.756153	458.33	261.03	368.18
G3V9L1	Protein Tex2	Tex2	1.02613	0.804572	172.24	148.37	196.68
D3ZBN3	Eph receptor A2 (Predicted)	Epha2	1.2993	1.17226	218.773	220.27	214.928
A0A0G2K3N5	POU domain protein	Pou2f1	0.870805	0.623399	92.08	72.42	123.9
D3ZHZ3	Oxysterol-binding protein	Osbpl3	0.86752	1.03463	206.065	252.545	258.005
CQ059	Uncharacterized protein C17orf59 homolog	Borcs6	1.33342	1.21734	161.22	161.7	141.67
KS6B1	Ribosomal protein S6 kinase beta-1	Rps6kb1	0.60229	0.66017	246.505	298.52	480.67
A0A0G2K8L6	Transcription factor E2-alpha	Tcf3	0.856397	1.17801	310.09	469.655	423.835
D4ACF1	Protein Eif4enif1	Eif4enif1	1.33756	1.815	258.23	380.68	229.44
ZN652	Zinc finger protein 652	Znf652	1.34385	0.96954	312.22	247.47	272.23
CLIP2	CAP-Gly domain-containing linker protein 2	Clip2	0.540193	0.677045	100.36	138.19	217.69
