# Supplementary material for: Phosphoproteomics Identifies Significant Biomarkers Associated with the Proliferation and Metastasis of Prostate Cancer
Source: Toxins (Basel). 2021 Aug 9;13(8):554. doi: 10.3390/toxins13080554 (PMC8402417; doi:10.3390/toxins13080554)
Supplement: Supplementary file 1 [file toxins-13-00554-s001.zip › Supplemental Tables S2.xlsx]

## Sheet: REP1
Accessions	Names	gene	Sequence	Mofications	114	115	116	114/116	115/116
Q91Y81	Septin-2	2017-09-02	IYHLPDAESDEDEDFK	Phospho(S)@9	510.77	321.98	555.58	0.919346	0.579539
F1LRI7	AP2-associated protein kinase 1	Aak1	VGSLTPPSSPK	Phospho(T)@5; Phospho(S)@9	444.9	284.68	432.79	1.02798	0.657779
P50475	Alanine--tRNA ligase, cytoplasmic	Aars	VDDSSEDKTEFTVK	Phospho(S)@5	703.34	230.37	396.01	1.77607	0.581728
F1LYA6	Protein Abi2	Abi2	NMAPSQQSPVR	Phospho(S)@8	299.84	420.57	536.95	0.558413	0.783257
F1M8U2	Protein Ablim3	Ablim3	TSETSISPPGSSIGSPNR	Phospho(S)@7	376.97	240.02	340.82	1.10607	0.704243
G3V888	ATP-citrate synthase	Acly	TASFSESRADEVAPAK	Phospho(S)@3	652.12	808.24	950.34	0.686197	0.850475
G3V888	ATP-citrate synthase	Acly	TASFSESRADEVAPAKK	Phospho(S)@3	1003.15	998.56	706.16	1.42057	1.41407
P68136	Actin, alpha skeletal muscle	Acta1	EITALAPSTMK	Phospho(S)@8	294.11	286.99	325.13	0.904592	0.882693
A0A0G2K3K2	Actin, cytoplasmic 1	Actb	EITALAPSTMK	Phospho(S)@8	294.11	286.99	325.13	0.904592	0.882693
V9GZ85	Actin, cytoplasmic 2	Actg1	EEEIAALVIDNGSGMCK	Phospho(S)@13	26.68	10.47	25.34	1.05288	0.413181
V9GZ85	Actin, cytoplasmic 2	Actg1	EITALAPSTMK	Phospho(S)@8	294.11	286.99	325.13	0.904592	0.882693
G3V6Z3	Actin filament-associated protein 1	Afap1	SGTSSPQSPVFR	Phospho(T)@3	269.7	172.59	126.07	2.13929	1.369
A0A0G2JUA5	Protein Ahnak	Ahnak	GHYEVTGSDDEAGKLQGSGVSLASK	Phospho(S)@8	463.71	608	649.08	0.714411	0.93671
Q25C79	Akirin-2	Akirin2	TLDFDPLLSPASPK	Phospho(S)@12	66.75	99.27	214.47	0.311232	0.462862
D3ZH75	AKT1 substrate 1 (Proline-rich) (Predicted), isoform CRA_d	Akt1s1	SLPVSVPVWAFK	Phospho(S)@1	64.57	200.29	44.1	1.46417	4.54172
P05065	Fructose-bisphosphate aldolase A	Aldoa	GILAADESTGSIAK	Phospho(T)@9	292.96	340.39	351.18	0.834216	0.969275
Q07936	Annexin A2	Anxa2	LSLEGDHSTPPSAYGSVK	Phospho(S)@2	265.11	384.01	328.85	0.806173	1.16774
Q07936	Annexin A2	Anxa2	LSLEGDHSTPPSAYGSVK	Phospho(Y)@14	324.51	174.88	347.53	0.933761	0.503208
G3V7X9	Activating transcription factor 7 (Predicted), isoform CRA_a	Atf7	TDSVIIADQTPTPTR	Phospho(T)@14	363.36	321.02	409.2	0.887977	0.784506
B3DMA1	Atxn2l protein	Atxn2l	EVDGLLTSDPMGSPVSSK	Phospho(T)@7	241.46	182.69	304.46	0.793076	0.600046
B3DMA1	Atxn2l protein	Atxn2l	SRMSPK	Phospho(S)@1	195.29	128.91	182.97	1.06733	0.704542
B1H245	Bcl7b protein	Bcl7b	VDSSTNSSPSPQQSESLSPAHTSDFR	Phospho(S)@10; Phospho(S)@18	94.2	73.8	77.13	1.22131	0.956826
B1WC16	BCL2-associated transcription factor 1, isoform CRA_a	Bclaf1	EVQSPEQVKSEK	Phospho(S)@4	268.36	384.92	396.44	0.676925	0.970941
B1WC16	BCL2-associated transcription factor 1, isoform CRA_a	Bclaf1	SGSGSVGNGSSRYSPSQNSPIHHIPSR	Phospho(S)@1	157.99	260.69	135.06	1.16978	1.93018
B1WC16	BCL2-associated transcription factor 1, isoform CRA_a	Bclaf1	SGSGSVGNGSSRYSPSQNSPIHHIPSR	Phospho(S)@10	196.81	358.3	389.95	0.504706	0.918836
B1WC16	BCL2-associated transcription factor 1, isoform CRA_a	Bclaf1	SGSGSVGNGSSRYSPSQNSPIHHIPSR	Phospho(S)@16	861.95	1060.73	1168.68	0.737541	0.907631
B1WC16	BCL2-associated transcription factor 1, isoform CRA_a	Bclaf1	SGSGSVGNGSSRYSPSQNSPIHHIPSR	Phospho(S)@5; Phospho(S)@14; Phospho(S)@16	41.27	32.89	73.83	0.558987	0.445483
B1WC16	BCL2-associated transcription factor 1, isoform CRA_a	Bclaf1	SGSGSVGNGSSRYSPSQNSPIHHIPSRR	Phospho(S)@14; Phospho(S)@19	213.41	286.12	511.29	0.417395	0.559604
B1WC16	BCL2-associated transcription factor 1, isoform CRA_a	Bclaf1	YSPSQNSPIHHIPSR	Phospho(S)@2	134.41	107.08	241.57	0.556402	0.443267
B1WC16	BCL2-associated transcription factor 1, isoform CRA_a	Bclaf1	YSPSQNSPIHHIPSR	Phospho(S)@4; Phospho(S)@7	357.89	524.27	900.58	0.397399	0.582147
Q62896	BET1 homolog	Bet1	SLSIEIGHEVK	Phospho(S)@3	303.02	572.96	376.7	0.804407	1.521
F1M9C3	Protein Braf	Braf	RDSSDDWEIPDGQITVGQR	Phospho(S)@3	213.63	227.11	191.68	1.11451	1.18484
A0A0G2JWN9	Protein Brd8	Brd8	GSLLPTSPR	Phospho(S)@7	280.91	250.24	147.83	1.90022	1.69276
Q5U3Y8	Transcription factor BTF3	Btf3	APLATGEDDDDEVPDLVENFDEASKNE	Phospho(S)@24	226.31	286.66	267.13	0.847191	1.07311
Q4QQU1	BUD13 homolog	Bud13	HDTPDPSPPR	Phospho(T)@3	321.87	247.53	217.93	1.47694	1.13582
Q4QQU1	BUD13 homolog	Bud13	SSDSDLSPPRR	Phospho(S)@7	137.72	153.3	112.11	1.22844	1.36741
D4A8A0	DNA fragmentation factor subunit beta	Cad	RLSSFVTK	Phospho(S)@4	170.27	340.15	199.62	0.852971	1.70399
P35565	Calnexin	Canx	EEDEILNRSPR	Phospho(S)@9	133.66	191.63	208.24	0.641856	0.920236
Q5RJK5	Chromobox homolog 3 (HP1 gamma homolog, Drosophila)	Cbx3	RKSLSDSESDDSK	Phospho(S)@5	335.78	703.24	670.09	0.501097	1.04947
Q5RJK5	Chromobox homolog 3 (HP1 gamma homolog, Drosophila)	Cbx3	SLSDSESDDSK	Phospho(S)@5	65.31	116.22	129.18	0.505574	0.899675
D4AEK9	Protein Ccdc6	Ccdc6	DISMEIDSPENMMR	Phospho(S)@8	160.62	188.2	194.29	0.826702	0.968655
A1L1L5	Ccnk protein	Ccnk	AVVVSPKEENK	Phospho(S)@5	1014.65	1190.5	1426.99	0.762956	0.871919
O70509	CD44 antigen	Cd44	SQEMVHLVNK	Phospho(S)@1	240.11	245.6	439	0.546948	0.559453
B1WBQ0	CDC5 cell division cycle 5-like (S. pombe)	Cdc5l	TPSNGAEGLTPR	Phospho(T)@10	83.83	155.58	148.44	0.56474	1.0481
B5DEG7	Protein Champ1	Champ1	KPSGSPDLWK	Phospho(S)@5	439.5	482.81	381.26	1.15276	1.26635
G3V949	CAP-Gly domain-containing linker protein 2	Clip2	TGNESGSNLSDSGSVK	Phospho(S)@10	118.37	201.13	179.36	0.659958	1.12138
Q68FW9	COP9 signalosome complex subunit 3	Cops3	SMGSQEDDSGNKPSSYS	Phospho(S)@17	141.16	143.21	216.59	0.651738	0.661203
Q4V8K2	Beta-catenin-like protein 1	Ctnnbl1	EYAENIGDGRSPEFR	Phospho(S)@11	293.02	289.73	241.24	1.21464	1.201
B1WC02	CTP synthase	Ctps1	SGSSSPDSEITELK	Phospho(S)@4	82.01	90.05	101.45	0.808379	0.887629
D4A8X8	CTTNBP2 inal like (Predicted), isoform CRA_a	Cttnbp2nl	FQSQADQDQQASGLQSPPSR	Phospho(S)@19	120.2	165.86	127.41	0.943411	1.30178
D3ZK73	Cullin 4B (Predicted)	Cul4b	SATDGNTSTTPPTSAK	Phospho(T)@10	90.42	100.16	107.41	0.841821	0.932502
P53565	Homeobox protein cut-like 1	Cux1	RPSSLQSLFGLPEAAGAR	Phospho(S)@3	93.9	87.89	77.97	1.20431	1.12723
Q641Y8	ATP-dependent RNA helicase DDX1	Ddx1	DNTRPGANSPEMWSEAIK	Phospho(S)@9	188.13	160.13	237.15	0.793295	0.675227
D4A031	DEAD (Asp-Glu-Ala-Asp) box polypeptide 42 (Predicted)	Ddx42	YMAENPTAGVVQEEEEDNLEYDSDGNPIAPSKK	Phospho(S)@23	1801	2087.58	2031.85	0.886384	1.02743
G3V927	Discs, large homolog-associated protein 4 (Drosophila)	Dlgap4	QNSATESADSIEIYVPEAQTR	Phospho(S)@3	146.84	179.4	124.84	1.17623	1.43704
A0A0G2JX56	DnaJ (Hsp40) homolog, subfamily C, member 5, isoform CRA_a	Dnajc5	SLSTSGESLYH	Phospho(S)@3	334.51	260.17	203.56	1.6433	1.2781
G3V8U3	D4, zinc and double PHD fingers family 2 (Predicted)	Dpf2	ILEPDDFLDDLDDEDYEEDTPKRR	Phospho(T)@20	106.24	164.74	222.95	0.476519	0.73891
P47942	Dihydropyrimidinase-related protein 2	Dpysl2	TSPAKQQAPPVR	Phospho(S)@2	149.3	164.18	121.84	1.22538	1.3475
G3V7G0	Cytoplasmic dynein 1 light intermediate chain 1	Dync1li1	DFQEYVEPGEDFPASPQRRATAAQEDR	Phospho(S)@15	559.96	490.24	681.92	0.821152	0.718911
G3V7G0	Cytoplasmic dynein 1 light intermediate chain 1	Dync1li1	SVSSNVASVSPIPAGSK	Phospho(S)@8	174.15	159.92	170.42	1.02189	0.938388
P62630	Elongation factor 1-alpha 1	Eef1a1	SVEMHHEALSEALPGDNVGFNVKN	Phospho(S)@10	264.87	345.57	279.82	0.946573	1.23497
P05197	Elongation factor 2	Eef2	AGETRFTDTR	Phospho(T)@4	274.33	607.93	222.1	1.23516	2.73719
P05197	Elongation factor 2	Eef2	AGETRFTDTRKDEQER	Phospho(T)@7	304.79	3442.35	689.71	0.44191	4.99101
Q5XI74	Endonuclease/exonuclease/phosphatase family domain-containing protein 1	Eepd1	SIPRDPSDLSHSR	Phospho(S)@10	263.19	473.29	587.67	0.447853	0.805367
Q4FZY0	EF-hand domain-containing protein D2	Efhd2	RADLNQGIGEPQSPSR	Phospho(S)@15	98.83	158.71	189.71	0.520953	0.836593
Q4FZY0	EF-hand domain-containing protein D2	Efhd2	RADLNQGIGEPQSPSRR	Phospho(S)@13	49.04	221.76	247.2	0.198382	0.897087
B5DFC8	Eukaryotic translation initiation factor 3 subunit C	Eif3c	QPLLLSEDEEDTK	Phospho(S)@6	105.91	180.86	127.01	0.833871	1.42398
Q3B8Q2	Eukaryotic initiation factor 4A-III	Eif4a3	KLDYGQHVVAGTPGR	Phospho(T)@12	212.82	263.27	381.45	0.557924	0.690182
Q62622	Eukaryotic translation initiation factor 4E-binding protein 1	Eif4ebp1	DLPTIPGVTSPTSDEPPMQASQSHLHSSPEDKR	Phospho(S)@28	373.58	447.76	289.79	1.28914	1.54512
D4ACF1	Protein Eif4enif1	Eif4enif1	SSSPVGLAK	Phospho(S)@2	118.76	232.76	204.61	0.580421	1.13758
D4ACA6	Protein Elmsan1	Elmsan1	AGTFIAPPVYSNITPYQSHLRSPVR	Phospho(S)@22	176.02	73.94	312.29	0.563643	0.236767
D4AC97	Uncharacterized protein	Emsy	TITVPVSGSPK	Phospho(S)@9	495.54	382.65	317.58	1.56036	1.20489
D4AC97	Uncharacterized protein	Emsy	TNSSSSSPVVLK	Phospho(S)@3	427.4	446.85	710.86	0.601244	0.628605
D4AC97	Uncharacterized protein	Emsy	TNSSSSSPVVLK	Phospho(S)@7	162.51	51.47	230.17	0.706043	0.223617
Q5BJ93	Alpha-enolase	Eno1	DATNVGDEGGFAPNILENK	Phospho(T)@3	241.07	201.19	68.52	3.51824	2.93622
Q5BJ93	Alpha-enolase	Eno1	IEEELGSKAK	Phospho(S)@7	763.38	641.78	686.38	1.11218	0.935021
D3ZQ89	E1A binding protein p400, isoform CRA_a	Ep400	ALSPVTSR	Phospho(S)@3	254.86	262.13	300.7	0.847556	0.871733
A0A0G2JXY9	Epsin-2	Epn2	AGGSPASYHGSTSPR	Phospho(S)@7; Phospho(Y)@8	88.51	88.26	143.74	0.615765	0.614025
A0A0G2JYT1	ELKS/Rab6-interacting/CAST family member 1	Erc1	TFWSPELK	Phospho(S)@4	159.03	213.13	330.52	0.481151	0.644832
F1LSQ0	FAS-associated factor 1	Faf1	IRTPSGEFLER	Phospho(T)@3	95.3	72.81	106	0.899057	0.686887
Q6AYT4	Protein FAM122A	Fam122a	VSTTTDSPVSPAQAASPFIPVDELSSK	Phospho(S)@10	53.79	51.21	52.09	1.03264	0.983106
P22509	rRNA 2'-O-methyltransferase fibrillarin	Fbl	RVSISEGDDKIEYR	Phospho(S)@5	288.37	555.57	473.09	0.609546	1.17434
A0A0G2K376	Pre-mRNA 3'-end-processing factor FIP1	Fip1l1	AEFTSPPSLFK	Phospho(T)@4	11.38	121.61	102	0.111569	1.19225
A0A0G2K376	Pre-mRNA 3'-end-processing factor FIP1	Fip1l1	DHSPTPSVFNSDEERYR	Phospho(S)@3; Phospho(S)@11	742.68	298.63	351.65	2.11199	0.849225
A0A0G2K376	Pre-mRNA 3'-end-processing factor FIP1	Fip1l1	ERDHSPTPSVFNSDEERYR	Phospho(S)@5; Phospho(S)@13	135.57	152.23	183.52	0.738721	0.829501
C0JPT7	Filamin alpha	Flna	FNEEHIPDSPFVVPVASPSGDAR	Phospho(S)@17	118.88	127.29	116.74	1.01833	1.09037
P10158	Fos-related antigen 1	Fosl1	PLTYPQYSPPQPR	Phospho(S)@8	266.81	407.15	480.92	0.554791	0.846607
D3ZU55	Protein Foxk1	Foxk1	EGSPIPHDPDLGSK	Phospho(S)@3	1054.6	1108.17	1397.43	0.754671	0.793006
D3ZU55	Protein Foxk1	Foxk1	SAPASPTHPGLMSPR	Phospho(S)@1; Phospho(T)@7	249.81	496.54	298.41	0.837137	1.66395
D3ZU55	Protein Foxk1	Foxk1	SAPASPTHPGLMSPR	Phospho(S)@5	1036.74	1291.96	1745.3	0.594018	0.740251
D3ZU55	Protein Foxk1	Foxk1	SAPASPTHPGLMSPR	Phospho(S)@5; Phospho(S)@13	80.89	142.41	92.94	0.870346	1.53228
D3ZY28	Forkhead box K2 (Predicted), isoform CRA_a	Foxk2	FAQSAPGSPLSSQPVLITVQR	Phospho(S)@8	186.87	218.71	137.07	1.36332	1.59561
Q4V8E1	GATA zinc finger domain containing 2B	Gatad2b	GRLTPSPDIIVLSDNEASSPR	Phospho(T)@4	121.18	70.48	159.7	0.758798	0.441327
A0A0G2K3N1	Protein Gbf1	Gbf1	ADAPDAGAQSDSELPSYHQNDVSLDR	Phospho(S)@12	1099.27	884.81	1016.38	1.08155	0.87055
B2RYK0	Protein Glcci1	Glcci1	TSSLDTITGPYLTGQWPR	Phospho(S)@3	10.5	162.32	84.95	0.123602	1.91077
Q63803	Guanine nucleotide-binding protein G(s) subunit alpha isoforms XLas	Gnas	ASAARAVAAGR	Phospho(S)@2	6867.82	3866.73	5761.02	1.19212	0.671188
A0A0G2K6Q5	Guanine nucleotide-binding protein-like 1	Gnl1	REEQTDTSDGESVTHHIR	Phospho(T)@5	66.7	102.02	130.32	0.511817	0.782842
A0A0G2K6Q5	Guanine nucleotide-binding protein-like 1	Gnl1	REEQTDTSDGESVTHHIR	Phospho(T)@7	87.49	85.69	158.19	0.553069	0.54169
F1M4M5	Protein Gpatch8	Gpatch8	SQSPHYFR	Phospho(S)@3	131.78	177.9	167.25	0.787922	1.06368
F1M4M5	Protein Gpatch8	Gpatch8	SWGHESPEER	Phospho(S)@6	308.5	218.6	301.05	1.02475	0.726125
G3V9X2	G-protein signalling modulator 1 (AGS3-like, C. elegans), isoform CRA_c	Gpsm1	EGSHSPLDSADVR	Phospho(S)@5	108.3	69.51	213.87	0.506382	0.325011
D3ZN95	Protein Hcfc1	Hcfc1	VASSPVMVSNPATR	Phospho(S)@4	238.64	363.84	169.84	1.40509	2.14225
F7ENH8	Histone deacetylase	Hdac2	MLPHAPGVQMQAIPEDAVHEDSGDEDGEDPDKR	Phospho(S)@22	620.17	944.3	728.44	0.851367	1.29633
F1LPC7	Hepatoma-derived growth factor	Hdgf	AGDMLEDSPKRPK	Phospho(S)@8	3636.65	1975.06	1949.43	1.86549	1.01315
Q9Z1A6	Vigilin	Hdlbp	VATLNSEEESDPPTYK	Phospho(S)@6	479.8	560.55	843.15	0.569057	0.664828
A0A0G2K654	RCG45246	Hist1h1c	KASGPPVSELITK	Phospho(S)@3	296.55	173.86	400.8	0.739895	0.433782
A0A0G2K654	RCG45246	Hist1h1c	SETAPAAPAAAPPAEK	Phospho(T)@3	6398.51	3724.72	4981.04	1.28457	0.74778
D3ZLY9	Histone H2B	Hist1h2bh	QVHPDTGISSK	Phospho(S)@9	358.38	503.78	694.5	0.516026	0.725385
Q8K585	High mobility group protein HMG-I/HMG-Y	Hmga1	KLEKEEEEGISQESSEEEQ	Phospho(S)@14	1107.54	1755.38	1015.08	1.09109	1.7293
Q8K585	High mobility group protein HMG-I/HMG-Y	Hmga1	KLEKEEEEGISQESSEEEQ	Phospho(S)@14; Phospho(S)@15	151.15	128.41	152.02	0.994277	0.844691
Q5I0M7	Heterogeneous nuclear ribonucleoprotein A1	Hnrnpa1	GGGGYGGSGDGYNGFGNDGSNFGGGGSYNDFGNYNNQSSNFGPMK	Phospho(S)@38	66.71	50.81	39.07	1.70745	1.30049
Q6P6G9	Heterogeneous nuclear ribonucleoprotein A1	Hnrnpa1	GGGGYGGSGDGYNGFGNDGSYNDFGNYNNQSSNFGPMK	Phospho(S)@31; Phospho(S)@32	40.29	78.3	78.67	0.512139	0.995297
F1LNF1	Heterogeneous nuclear ribonucleoproteins A2/B1	Hnrnpa2b1	NMGGPYGGGNYGPGGSGGSGGYGGR	Phospho(S)@16	403.78	292.1	351.56	1.14854	0.830868
Q6URK4	Heterogeneous nuclear ribonucleoprotein A3	Hnrnpa3	SSGSPYGGGYGSGGGSGGYGSR	Phospho(S)@16	239.38	279.49	230.27	1.03956	1.21375
A0A0G2JTG7	Heterogeneous nuclear ribonucleoprotein H	Hnrnph1	HTGPNSPDTANDGFVR	Phospho(T)@9	788.88	756.02	1020.27	0.773207	0.741
Q6AY09	Heterogeneous nuclear ribonucleoprotein H2	Hnrnph2	HTGPNSPDTANDGFVR	Phospho(T)@9	788.88	756.02	1020.27	0.773207	0.741
Q6IMY8	Heterogeneous nuclear ribonucleoprotein U	Hnrnpu	SSSPVNVKK	Phospho(S)@2	2572.5	2058.07	2388.64	1.07697	0.861607
P82995	Heat shock protein HSP 90-alpha	Hsp90aa1	GLGIDEDDPTVDDTSAAVTEEMPPLEGDDDTSR	Phospho(S)@15	64.33	211.32	138.87	0.463239	1.52171
P82995	Heat shock protein HSP 90-alpha	Hsp90aa1	LGLGIDEDDPTVDDTSAAVTEEMPPLEGDDDTSR	Phospho(T)@11	149.75	43.53	66.44	2.25391	0.655178
P82995	Heat shock protein HSP 90-alpha	Hsp90aa1	LGLGIDEDDPTVDDTSAAVTEEMPPLEGDDDTSRMEE	Phospho(S)@33	846.39	1180.19	1124.59	0.752621	1.04944
P82995	Heat shock protein HSP 90-alpha	Hsp90aa1	LGLGIDEDDPTVDDTSAAVTEEMPPLEGDDDTSRMEE	Phospho(T)@15; Phospho(T)@20	256.75	172.78	112.59	2.2804	1.53459
P82995	Heat shock protein HSP 90-alpha	Hsp90aa1	LGLGIDEDDPTVDDTSAAVTEEMPPLEGDDDTSRMEEV	Phospho(T)@11	79.15	73	131.77	0.600668	0.553996
P82995	Heat shock protein HSP 90-alpha	Hsp90aa1	LGLGIDEDDPTVDDTSAAVTEEMPPLEGDDDTSRMEEV	Phospho(T)@32; Phospho(S)@33	31.78	23.6	11.51	2.76108	2.05039
P82995	Heat shock protein HSP 90-alpha	Hsp90aa1	LGLGIDEDDPTVDDTSAAVTEEMPPLEGDDDTSRMEEVD	Phospho(T)@11	200.3	245.06	299.68	0.66838	0.817739
P34058	Heat shock protein HSP 90-beta	Hsp90ab1	LGIHEDSTNR	Phospho(S)@7	188.13	161.47	195.57	0.961957	0.825638
P34058	Heat shock protein HSP 90-beta	Hsp90ab1	LGLGIDEDEVTAEEPSAAVPDEIPPLEGDEDASRMEEV	Phospho(S)@16	182.31	430.91	383.88	0.474914	1.12251
P34058	Heat shock protein HSP 90-beta	Hsp90ab1	LGLGIDEDEVTAEEPSAAVPDEIPPLEGDEDASRMEEVD	Phospho(T)@11; Phospho(S)@16	68.04	89.12	90.97	0.747939	0.979664
G3V913	Heat shock 27kDa protein 1	Hspb1	QLSSGVSEI	Phospho(S)@3	160.41	148.04	196.73	0.815381	0.752503
P63039	60 kDa heat shock protein, mitochondrial	Hspd1	LVQDVANNTNEEAGDGTTTATVLAR	Phospho(T)@9	310.82	260.8	231.86	1.34055	1.12482
Q9WVE9	Intersectin-1	Itsn1	SAFTPATATGSSPSPVLGQGEK	Phospho(T)@7	122.78	96.38	227.06	0.540738	0.424469
A0A0G2JSY8	RCG51087	Junb	SRDATPPVSPINMEDQER	Phospho(S)@1	94.6	55.38	243.71	0.388166	0.227237
A0A0G2JSY8	RCG51087	Junb	SRDATPPVSPINMEDQER	Phospho(S)@9	173.67	231.95	122.2	1.42119	1.89812
F1MA31	Protein Kdm1a	Kdm1a	EMDESLANLSEDEYYSEEER	Phospho(S)@16	204.42	104.82	173.23	1.18005	0.605091
D3ZHG2	Kinesin light chain 1	Klc1	SRESLNVDVVK	Phospho(S)@4	211.88	307.04	270.48	0.783348	1.13517
F1M2K4	Protein Lats1	Lats1	QITTSPITVR	Phospho(S)@5	252.38	275.55	325.92	0.774362	0.845453
F1M2K4	Protein Lats1	Lats1	QITTSPITVR	Phospho(T)@3	186.12	253.82	324.04	0.574374	0.783298
F1LWZ8	Protein Lemd3	Lemd3	VLLGFSSDESDVEASPR	Phospho(S)@10	491.64	662.46	618.6	0.794762	1.0709
P48679	Prelamin-A/C	Lmna	NKSNEDQSMGNWQIK	Phospho(S)@3	1658.15	1475.12	1619.29	1.024	0.910967
D3ZLC1	Protein Lmnb2	Lmnb2	LKLSPSPSSR	Phospho(S)@4	2166.73	5206.31	6491.68	0.33377	0.801997
D3ZLC1	Protein Lmnb2	Lmnb2	LKLSPSPSSR	Phospho(S)@4; Phospho(S)@6	206.75	495.55	846.65	0.244198	0.585307
D3ZLC1	Protein Lmnb2	Lmnb2	LSPSPSSR	Phospho(S)@4	583.91	927.84	1170.71	0.498766	0.792545
M0R6L4	40S ribosomal protein S3a	LOC100365839	ADGYEPPVQESV	Phospho(S)@11	133.79	134.72	225.79	0.592542	0.596661
M0R621	Protein LOC100909715	LOC100909715	RDSSESQLASTESDKPTTGR	Phospho(S)@6	201.16	104.86	145.04	1.38693	0.722973
Q4V7E8	Leucine-rich repeat flightless-interacting protein 2	Lrrfip2	NSASATTPLSGNSSR	Phospho(S)@4	279.7	356.28	321.43	0.870174	1.10842
B2RYP6	LUC7-like 2 (S. cerevisiae)	Luc7l2	SYESANGRSEDRRSSEEREAGEI	Phospho(S)@15	209.73	258.16	244.64	0.857301	1.05526
G3V7L9	Leucine zipper protein 1	Luzp1	VIQAEGSNSSMLAEIEVLR	Phospho(S)@7	12.87	52.29	64.99	0.19803	0.804585
F1LRL9	Microtubule-associated protein 1B	Map1b	ATVVVEATEPEPSGSIGNPAATTSPSLSHR	Phospho(T)@23	214.62	179.67	16.83	12.7522	10.6756
F1LRL9	Microtubule-associated protein 1B	Map1b	DVMSDETNNEETESPSQEFVNITK	Phospho(T)@7	283.51	129.62	88.04	3.22024	1.47229
F1LRL9	Microtubule-associated protein 1B	Map1b	SSISPMDEPVPDSESPIEK	Phospho(S)@4	310.54	123.63	251.37	1.23539	0.491825
F1LRL9	Microtubule-associated protein 1B	Map1b	TLEVVSPSQSVTGSAGHTPYYQSPTDEK	Phospho(S)@23	214.93	265.3	315.3	0.681668	0.841421
F1LRL9	Microtubule-associated protein 1B	Map1b	TLEVVSPSQSVTGSAGHTPYYQSPTDEK	Phospho(S)@6; Phospho(S)@23	93.92	137.57	182.19	0.515506	0.755091
P0C8E4	Mitogen-activated protein kinase kinase kinase 7	Map3k7	SIQDLTVTGTEPGQVSSR	Phospho(S)@1	294.34	326.4	379.14	0.776336	0.860896
F1LMW7	Myristoylated alanine-rich C-kinase substrate	Marcks	AEDGAAPSPSSETPK	Phospho(T)@13	34.33	55.12	36.71	0.935168	1.5015
F1LMW7	Myristoylated alanine-rich C-kinase substrate	Marcks	GEAAAERPGEAAVASSPSKANGQENGHVK	Phospho(S)@16	152.23	527.99	790.18	0.192652	0.66819
Q9EPH2	MARCKS-related protein	Marcksl1	AAATPESQEPQAK	Phospho(S)@7	226.58	174.12	131.02	1.72935	1.32896
Q9EPH2	MARCKS-related protein	Marcksl1	LSGLSFKR	Phospho(S)@5	8313.13	17429.8	8360.07	0.994385	2.08489
D3ZP96	DNA helicase	Mcm2	ISDPLTSSPGR	Phospho(S)@8	26.23	31.83	35.78	0.733091	0.889603
A9CMB8	DNA helicase	Mcm6	EIESEIDSEEELINK	Phospho(S)@8	356.44	591.41	568.2	0.627314	1.04085
D4ACM9	Protein Mfap1a	Mfap1a	KIVEPEVVGESDSEVEGDAWR	Phospho(S)@13	1002.11	996.31	776.05	1.2913	1.28382
Q5XIS8	Mitochondrial dynamics protein MID51	Mief1	AISAPTSPTR	Phospho(S)@7	264.59	359.75	411	0.643771	0.875304
A0A0G2JXC5	Protein Mkl1	Mkl1	FGSTGSTPPVSPTPSER	Phospho(T)@7; Phospho(S)@11	174.58	191.27	138.76	1.25814	1.37842
G3V751	Protein LOC103691995	Mrgbp	VLTANSNPSSPSAAK	Phospho(S)@10	475.87	745.19	1036.97	0.458904	0.718623
G3V6P7	Myosin, heavy polypeptide 9, non-muscle	Myh9	VVQEQGTHPK	Phospho(T)@7	172.59	282.49	269.27	0.640955	1.0491
Q9ERC1	Unconventional myosin-XVI	Myo16	SLADITAK	Phospho(T)@6	212.91	310.78	185.57	1.14733	1.67473
M0R9L0	Protein Naca	Naca	VQGEAVSNIQENTQTPTVQEESEEEEVDETGVEVKDIELVMSQANVSR	Phospho(T)@15	65.3	66.34	63.88	1.02223	1.03851
A0A0G2K2B4	Nuclear receptor corepressor 1	Ncor1	AQLSPGIYDDSSAR	Phospho(S)@4	363.61	309.7	322.43	1.12772	0.960519
A0A0G2K2B4	Nuclear receptor corepressor 1	Ncor1	ISSLR	Phospho(S)@2	155.66	418.94	304.41	0.51135	1.37624
A0A0G2K2B4	Nuclear receptor corepressor 1	Ncor1	VSPENLVDK	Phospho(S)@2	194.64	457.98	326.29	0.596525	1.4036
A0A0G2JU91	Protein Ncor2	Ncor2	GRLLSPR	Phospho(S)@5	668.03	670.4	26.06	25.6343	25.7252
A0A0G2JU91	Protein Ncor2	Ncor2	SIIGSPGR	Phospho(S)@1	119.01	222.39	123.37	0.964659	1.80263
F2Z3R4	Nuclear factor 1	Nf1x	SIDDSEMESPVDDVFYPGTGR	Phospho(S)@5	266.68	261.15	341.47	0.780976	0.764782
P41777	Nucleolar and coiled-body phosphoprotein 1	Nolc1	GGSISVQVNSVKFDSE	Phospho(S)@10	135.29	115.05	61.05	2.21605	1.88452
Q5FVM4	Non-POU domain-containing octamer-binding protein	Nono	FGQAATMEGIGAIGGTPPAFNR	Phospho(T)@16	698.83	935.59	806.89	0.866078	1.1595
P13084	Nucleophosmin	Npm1	LVAVEEDAESEDEDEEDVK	Phospho(S)@10	279.65	310.62	460.38	0.607433	0.674704
P13084	Nucleophosmin	Npm1	MEDSMDMDMSPLRPQNYLFGCELK	Phospho(S)@10	102.62	232.76	103.68	0.989776	2.24498
F7F707	Enhancer of mRNA-decapping protein 4	Nrn1l	TRSPDVISSASTALSQDIPEIASEALSR	Phospho(S)@3	50.07	74.28	83.05	0.60289	0.894401
A0A0G2K7X3	Nuclear ubiquitous casein and cyclin-dependent kinase substrate 1	Nucks1	KVVDYSQFQESDDADEDYGRDSGPPAK	Phospho(S)@6	455.94	319.03	254.51	1.79144	1.25351
A0A0G2K7X3	Nuclear ubiquitous casein and cyclin-dependent kinase substrate 1	Nucks1	KVVDYSQFQESDDADEDYGRDSGPPAKK	Phospho(S)@11	266.86	704.66	561.97	0.474865	1.25391
D3ZC82	Protein Nufip2	Nufip2	GADNDGSGSESGYTTPK	Phospho(S)@9	280.79	355.8	567.55	0.494741	0.626905
F7FF45	Protein Numa1	Numa1	TQPDGTSVPGEPASPISQR	Phospho(S)@17	93.11	74.49	91.8	1.01427	0.811438
H9KVE4	Protein numb homolog	Numb	AVLWVSADGLR	Phospho(S)@6	213.64	225.35	246.01	0.86842	0.91602
H9KVE4	Protein numb homolog	Numb	RTPSEADRWLEEVSK	Phospho(T)@2	518.32	624.44	469.02	1.10511	1.33137
D4A9D8	Oxysterol-binding protein	Osbp	MLAESDESGDEESVSQTDKTELQNTLR	Phospho(S)@5; Phospho(S)@13	271.54	85.28	241.98	1.12216	0.352426
D4A9D8	Oxysterol-binding protein	Osbp	MLAESDESGDEESVSQTDKTELQNTLR	Phospho(S)@5; Phospho(S)@8	239.72	263.93	341.84	0.701264	0.772086
D3ZHZ3	Oxysterol-binding protein	Osbpl3	LHSSNPNLSTLDFGEEK	Phospho(S)@4	175.16	164.1	140.41	1.24749	1.16872
G3V9N7	Protein Pacsin3	Pacsin3	DGTAPPPQSPSSPGSGQDEDWSDEESPR	Phospho(S)@11	134.87	84.36	105.08	1.2835	0.802817
G3V9N7	Protein Pacsin3	Pacsin3	DGTAPPPQSPSSPGSGQDEDWSDEESPRK	Phospho(S)@15	226.2	343	399.56	0.566123	0.858444
G3V9N7	Protein Pacsin3	Pacsin3	DGTAPPPQSPSSPGSGQDEDWSDEESPRK	Phospho(S)@22	72.04	53.86	67.97	1.05988	0.792408
P35465	Serine/threonine-protein kinase PAK 1	Pak1	DVATSPISPTENNTTPPDALTR	Phospho(S)@8	241.75	169.43	278.76	0.867233	0.607799
G3V818	Alpha-parvin	Parva	SPTPKSPPSR	Phospho(T)@3	161.77	85.99	136.41	1.18591	0.630379
Q6MG87	Pre-B-cell leukemia transcription factor 2	Pbx2	GGGSAAAAAAAAASGGGVSPDNSIEHSDYR	Phospho(S)@19	281.25	284.64	422.91	0.665035	0.673051
Q6AYU5	Poly(RC) binding protein 2	Pcbp2	LSSETGGMGSS	Phospho(S)@11	76.75	234.73	260.45	0.294682	0.901248
Q6AYU5	Poly(RC) binding protein 2	Pcbp2	PSSSPVIFAGGQDR	Phospho(S)@4	226.01	250.58	311	0.72672	0.805723
G3V7E6	Pericentriolar material 1, isoform CRA_b	Pcm1	RQGLAETASPVAVSLR	Phospho(S)@9	227.37	237.24	287.09	0.791982	0.826361
Q62785	28 kDa heat- and acid-stable phosphoprotein	Pdap1	KSLDSDESEDEDDDYQQK	Phospho(S)@5	267.6	218.33	356.8	0.75	0.611911
Q62785	28 kDa heat- and acid-stable phosphoprotein	Pdap1	SLDSDESEDEDDDYQQKR	Phospho(S)@4	347.35	363.67	361.58	0.960645	1.00578
F7FKI5	Pyruvate dehydrogenase E1 component subunit alpha	Pdha1	YHGHSMSDPGVSYR	Phospho(S)@5	237.43	470.2	300.04	0.791328	1.56712
P25113	Phosphoglycerate mutase 1	Pgam1	FSGWYDADLSPAGHEEAKR	Phospho(S)@10	91.84	183.72	100.36	0.915106	1.83061
P25113	Phosphoglycerate mutase 1	Pgam1	SYDVPPPPMEPDHPFYSNISK	Phospho(S)@1	200.52	184.73	222.61	0.900768	0.829837
D3Z955	Protein Pgm2l1	Pgm2l1	AVAGVMITASHNR	Phospho(S)@10	105.93	178.88	221.48	0.478282	0.807658
Q5XIU9	Membrane-associated progesterone receptor component 2	Pgrmc2	LLKPGEEPSEYTDEEDTKDHSKQD	Phospho(S)@21	670.35	1511.98	1263.79	0.530428	1.19639
G3V9T6	Protein Phf14	Phf14	SNEDSLILEK	Phospho(S)@5	202.35	200.93	219.93	0.920065	0.913609
Q63625	PHD and RING finger domain-containing protein 1	Phrf1	SSSPESLGSGLL	Phospho(S)@3	85.12	46.3	74.81	1.13782	0.618901
Q99M64	Phosphatidylinositol 4-kinase type 2-alpha	Pi4k2a	SSSESYTQSFQSR	Phospho(S)@2	371.62	537.84	488.08	0.761392	1.10195
Q99M64	Phosphatidylinositol 4-kinase type 2-alpha	Pi4k2a	SSSESYTQSFQSR	Phospho(S)@3	41.23	35.06	73.47	0.561181	0.477202
G3V9T0	Protein Pias1	Pias1	GILSLPHQASPVSR	Phospho(S)@10	121.73	95.83	145.76	0.83514	0.657451
G3V9T0	Protein Pias1	Pias1	GILSLPHQASPVSR	Phospho(S)@13	184.44	281.67	270.3	0.682353	1.04206
P11980	Pyruvate kinase PKM	Pkm	GADYLVTEVENGGSLGSK	Phospho(T)@7	136.14	125.74	129.11	1.05445	0.973898
Q63433	Serine/threonine-protein kinase N1	Pkn1	TDVSNFDEEFTGEAPTLSPPRDAR	Phospho(S)@18	92.15	169.13	115.34	0.798942	1.46636
Q6S395	Plectin	Plec	GSFDATGSGFSMTFSSSSYSSSGYGR	Phospho(S)@2; Phospho(S)@11	134.02	123.91	156.9	0.854175	0.789739
Q6S395	Plectin	Plec	KRTSSEDNLYLAVLR	Phospho(T)@3; Phospho(S)@5	280.91	250.43	176.16	1.59463	1.42161
Q6S395	Plectin	Plec	SSSVGSSSSYPISSAVPR	Phospho(S)@13	413.95	470.03	357.63	1.15748	1.31429
D3ZA21	Protein Plekhg3	Plekhg3	SSSVLSLEGSEK	Phospho(S)@2	347.47	308.21	434.35	0.799977	0.709589
F1MAQ8	Protein Pnisr	Pnisr	QRSPIALPVK	Phospho(S)@3	575.79	653.59	591.48	0.973473	1.10501
D4A5A6	DNA-directed RNA polymerase subunit	Polr2a	YSPTSPTYSPTSPK	Phospho(S)@12	958.14	1143.48	1367.4	0.700702	0.836244
D4A5A6	DNA-directed RNA polymerase subunit	Polr2a	YSPTSPTYSPTSPK	Phospho(S)@2; Phospho(S)@9	317.25	514.04	460.97	0.688223	1.11513
D4A5A6	DNA-directed RNA polymerase subunit	Polr2a	YSPTSPTYSPTTPK	Phospho(S)@9	264.33	420.58	440.73	0.599755	0.95428
O88275	Peroxisome proliferator-activated receptor gamma	Pparg	VEPASPPYYSEK	Phospho(S)@5	517.22	723.6	752.31	0.687509	0.961838
O55035	Peptidyl-prolyl cis-trans isomerase G	Ppig	RSETPPHWR	Phospho(S)@2; Phospho(T)@4	161.76	135.15	157.38	1.02783	0.85875
D3ZJ92	Pre-mRNA processing factor 40 homolog A (Yeast) (Predicted)	Prpf40a	DSGNWDTSGSELSEGELEKR	Phospho(S)@8; Phospho(S)@13	482.33	444.7	602.42	0.800654	0.738189
Q6AZ40	Phosphoribosyl pyrophosphate synthase-associated protein 2	Prpsap2	LGIAVIHGEAQDAESDLVDGRHSPPMVR	Phospho(S)@15	200.99	212.93	220.29	0.912388	0.966589
A0A0U1RRZ5	Protein PRRC2A	Prrc2a	TASETRSEGSEYEEIPK	Phospho(S)@10	538.55	281.45	448.58	1.20057	0.627424
P34064	Proteasome subunit alpha type-5	Psma5	GVNTFSPEGR	Phospho(T)@4	201.77	176.69	99.94	2.01891	1.76796
Q4FZT9	26S proteasome non-ATPase regulatory subunit 2	Psmd2	ALISVSNPR	Phospho(S)@4	120.51	201.78	287.78	0.418757	0.701161
Z4YNS1	Protein LOC100362709	Psme2	AKPCGVRLSGEAR	Phospho(S)@9	415.56	397.62	482.39	0.861461	0.824271
Z4YNS1	Protein LOC100362709	Psme2	LSSLR	Phospho(S)@2	155.66	418.94	304.41	0.51135	1.37624
Q6P736	Polypyrimidine tract binding protein 1, isoform CRA_a	Ptbp1	ELKTDSSPNQAR	Phospho(S)@6	160.7	135.81	172.24	0.933	0.788493
Q6P736	Polypyrimidine tract binding protein 1, isoform CRA_a	Ptbp1	ELKTDSSPNQAR	Phospho(T)@4	125.14	137.21	165.92	0.754219	0.826965
B2GV92	Prostaglandin E synthase 3	Ptges3	DWEDDSDEDMSNFDR	Phospho(S)@11	309.36	379.2	658.26	0.469966	0.576064
P06302	Prothymosin alpha	Ptma	DAAVDTSSEITTK	Phospho(T)@6	119.06	168.83	71.31	1.66961	2.36755
D3ZQL8	Protein Pum2	Pum2	QASPTEVVER	Phospho(T)@5	279.42	220.76	224.79	1.24303	0.982072
E9PU16	Protein Rab1a	Rab1a	TITSSYYR	Phospho(S)@5	867.24	212.21	232.51	3.7299	0.912692
D4A2G9	Protein Ranbp1	Ranbp1	DSHEDHDTSTENAEESNHDPQFEPIVSLPEQEIK	Phospho(T)@8	155.48	378.11	361.73	0.429823	1.04528
M0R9Q1	Protein Rbm14	Rbm14	DRSPLRRSPPR	Phospho(S)@3	168.24	234.66	216.03	0.778781	1.08624
M0R9Q1	Protein Rbm14	Rbm14	RLSESQLSFR	Phospho(S)@5	332.16	469.55	533.52	0.622582	0.880098
M0R3Z8	Protein Rbm15	Rbm15	HLDRSPESDRPR	Phospho(S)@5	2.34	141.16	85.64	0.0273237	1.6483
M0R3Z8	Protein Rbm15	Rbm15	LHSYSSPSTKN	Phospho(S)@5	397.82	469.12	450.37	0.883318	1.04163
Q5BJP4	Protein LOC100910882	Rbm39	KDKSPVREPIDNLTPEER	Phospho(S)@4	49.4	305.54	202.6	0.24383	1.50809
B2GV05	RNA-binding protein 5	Rbm5	GLVAAYSGDSDNEEELVERLESEEEK	Phospho(S)@7	145.99	167.76	284.46	0.513218	0.589749
D4ACW0	Protein Rbm6	Rbm6	EKLQSFDSPER	Phospho(S)@8	159.51	291	433.03	0.368358	0.672009
P84586	RNA-binding motif protein, X chromosome retrogene-like	Rbmxrtl	DGYGGSRDSYSSSR	Phospho(S)@6	126.36	130.98	154.65	0.817071	0.846945
P84586	RNA-binding motif protein, X chromosome retrogene-like	Rbmxrtl	DSYSSSRSDLYSSGR	Phospho(S)@8	159.92	170.71	166.59	0.959962	1.02473
P84586	RNA-binding motif protein, X chromosome retrogene-like	Rbmxrtl	GFAFVTFESPADAK	Phospho(S)@9	121.94	85.18	106.27	1.14745	0.801543
R9PXW0	Arginine-glutamic acid dipeptide (RE) repeats, isoform CRA_a	Rere	TQEISRPNSPSEGEGESSDSR	Phospho(S)@9	85	52.06	164.38	0.517095	0.316705
G3V8R0	Protein RGD1311703	RGD1311703	RSASPDDDLGSSNWEAADLGNEER	Phospho(S)@12	49.55	48.51	43.3	1.14434	1.12032
G3V6I9	60S ribosomal protein L26	Rpl26	IMSSPLSK	Phospho(S)@4	186.19	201.72	194.5	0.957275	1.03712
Q6P3V9	60S ribosomal protein L4	Rpl4	ILKSPEIQR	Phospho(S)@4	576.64	412.06	521.91	1.10486	0.789523
P62982	Ubiquitin-40S ribosomal protein S27a	Rps27a	ESTLHLVLR	Phospho(S)@2	393.45	72.07	8.87	44.3574	8.12514
P62982	Ubiquitin-40S ribosomal protein S27a	Rps27a	TLSDYNIQKESTLHLVLR	Phospho(S)@11	200365	7360.88	6930.38	28.9111	1.06212
M0RD75	40S ribosomal protein S6	Rps6	LSSLR	Phospho(S)@2	155.66	418.94	304.41	0.51135	1.37624
M0RD75	40S ribosomal protein S6	Rps6	RLSSLRASTSK	Phospho(S)@3; Phospho(T)@9	60.95	118.85	123.32	0.494243	0.963753
A0A0G2JZI0	Scaffold attachment factor B	Safb	AETLSGLGDSGAASAAAVSSAASETGTR	Phospho(S)@19	174.04	164.85	85.53	2.03484	1.92739
D4A769	Protein Samd4b	Samd4b	AAFTTPDHAPLSPQSSVASSGSEQTEEQGSSR	Phospho(T)@4	158.61	231.79	189.35	0.837655	1.22414
Q63624	Splicing factor, arginine/serine-rich 19	Scaf1	FDIYDPFHPTDEAYSPPPAPEQK	Phospho(T)@10	184.35	285.89	174.69	1.0553	1.63656
D3ZWS0	Protein Scrib	Scrib	RVSLVGADDLR	Phospho(S)@3	148.62	95.86	158.1	0.940038	0.606325
B2RZD1	Protein Sec61b	Sec61b	GPTPSATNVGSSGRSPSK	Phospho(S)@12	475.76	651.23	762.34	0.624078	0.854251
B2RZD1	Protein Sec61b	Sec61b	GPTPSATNVGSSGRSPSK	Phospho(S)@15	119.39	204.67	201.78	0.591684	1.01432
B2RZD1	Protein Sec61b	Sec61b	GPTPSATNVGSSGRSPSK	Phospho(S)@5	2766.21	2994.43	3397.66	0.814152	0.881321
B2RZD1	Protein Sec61b	Sec61b	MPGPTPSATNVGSSGRSPSK	Phospho(S)@17	360.02	427.39	543.05	0.662959	0.787018
B2RZD1	Protein Sec61b	Sec61b	PGPTPSATNVGSSGRSPSK	Phospho(S)@16	254.62	273.21	326.81	0.779107	0.83599
B2RZD1	Protein Sec61b	Sec61b	TPSATNVGSSGR	Phospho(T)@5	85.12	46.3	74.81	1.13782	0.618901
B2RZD1	Protein Sec61b	Sec61b	TTSAGTGGMWR	Phospho(S)@3	779.75	526.19	910.13	0.856746	0.578148
G3V7T6	Protein Sf3b1	Sf3b1	GGDSIGETPTPGASK	Phospho(T)@10	64.04	225.7	162.2	0.394821	1.39149
D3ZMS1	Protein Sf3b2	Sf3b2	SSLGQSASETEEDTVSTSKK	Phospho(S)@6	194.36	471.08	358.17	0.542647	1.31524
B2GUX8	Protein Sh3bp5l	Sh3bp5l	TVASDLQK	Phospho(S)@4	159.71	230.8	217.65	0.733793	1.06042
A0A0H2UHD8	SH3 domain-containing kinase-binding protein 1	Sh3kbp1	SIEVENDFLPVEK	Phospho(S)@1	386.22	460.01	287.32	1.34422	1.60104
Q9JM15	Sodium-coupled neutral amino acid transporter 1	Slc38a1	RSLTNSHLEK	Phospho(S)@2	428.46	398.57	427.48	1.00229	0.932371
Q9JM15	Sodium-coupled neutral amino acid transporter 1	Slc38a1	SLTNSHLEK	Phospho(S)@1	4346.96	4732.32	4920.14	0.883503	0.961826
Q9JM15	Sodium-coupled neutral amino acid transporter 1	Slc38a1	SLTNSHLEK	Phospho(T)@3	1488.31	1159.87	1887.95	0.788321	0.614354
F1LTY9	Anion exchange protein	Slc4a7	GLSASNLSLR	Phospho(S)@5	65.81	142.88	140.72	0.467666	1.01535
Q66X93	Staphylococcal nuclease domain-containing protein 1	Snd1	LSSIR	Phospho(S)@2	155.66	418.94	304.41	0.51135	1.37624
D3ZMX6	Protein Sntb2	Sntb2	GLGPPSPPAPPR	Phospho(S)@6	175.25	158.73	304.98	0.574628	0.52046
D4A8G7	Protein Snw1	Snw1	GPPSPPAPVMHSPSRK	Phospho(S)@4; Phospho(S)@12	258.43	245.24	246.32	1.04916	0.995615
A0A0G2K6E8	Protein Spag9	Spag9	SASQSSLDKLDQELK	Phospho(S)@5	871.11	687.78	792.27	1.09951	0.868113
A0A0G2K6E8	Protein Spag9	Spag9	SASQSSLDKLDQELKEQQK	Phospho(S)@5; Phospho(S)@6	271.54	236.03	271.03	1.00188	0.870863
Q9WUD9	Proto-oncogene tyrosine-protein kinase Src	Src	LIEDNEYTAR	Phospho(T)@8	750.79	721.67	819.25	0.916436	0.880891
B1WBT4	Protein Srpk2	Srpk2	TVSASSTGDLPK	Phospho(S)@6	122.56	57.38	93.86	1.30577	0.611336
B2RYB3	Protein Srrm1	Srrm1	AASPSPQSVR	Phospho(S)@5	148.2	165.16	126.78	1.16895	1.30273
B2RYB3	Protein Srrm1	Srrm1	RLSPSASPPR	Phospho(S)@3; Phospho(S)@5	246.2	164.26	261.96	0.939838	0.627042
B2RYB3	Protein Srrm1	Srrm1	RQSPSPSTRPIR	Phospho(S)@3; Phospho(S)@5	27.48	23.24	31.02	0.88588	0.749194
B2RYB3	Protein Srrm1	Srrm1	RRTPSPPPR	Phospho(T)@3; Phospho(S)@5	29.68	21.1	25.77	1.15173	0.818782
B2RYB3	Protein Srrm1	Srrm1	TASPPPPPKR	Phospho(T)@1; Phospho(S)@3	142.99	108.34	152.07	0.940291	0.712435
A0A0G2K2M9	Protein Srrm2	Srrm2	DGLPRTPSR	Phospho(T)@6	98.08	144.44	196.24	0.499796	0.736038
A0A0G2K2M9	Protein Srrm2	Srrm2	DGLPRTPSRR	Phospho(T)@6	66.19	75.3	119.87	0.552182	0.628181
A0A0G2K2M9	Protein Srrm2	Srrm2	PSMSPTPLDR	Phospho(S)@2	59.64	29.41	44.72	1.33363	0.657648
A0A0G2K2M9	Protein Srrm2	Srrm2	SGSSQELDGKPSVSPQER	Phospho(S)@3	692.3	788.81	1035.98	0.668256	0.761414
A0A0G2K2M9	Protein Srrm2	Srrm2	SGSSQELDGKPSVSPQER	Phospho(S)@4	881.61	2093.99	2240.66	0.39346	0.934542
A0A0G2K2M9	Protein Srrm2	Srrm2	SLSYSPVER	Phospho(S)@1; Phospho(S)@5	294.98	246.4	272.89	1.08095	0.902928
A0A0G2K2M9	Protein Srrm2	Srrm2	SRTPPSAPSQSR	Phospho(S)@1	123.4	68	98.17	1.257	0.692676
D4A9L2	Protein Srsf1	Srsf1	VDGPRSPSYGRSR	Phospho(S)@6	150.52	108.27	206.34	0.729476	0.524716
Q4KM38	FUS interacting protein (Serine-arginine rich) 1	Srsf10	NVYSSSRYDDYDR	Phospho(S)@6	497.63	382.28	360.12	1.38184	1.06154
Q6PDU1	Serine/arginine-rich splicing factor 2	Srsf2	SRSPPPVSK	Phospho(S)@1; Phospho(S)@3	221.37	167.45	311.62	0.710384	0.537353
Q6PDU1	Serine/arginine-rich splicing factor 2	Srsf2	VDNLTYRTSPDTLR	Phospho(T)@5	1506.8	1009.69	1006.37	1.49726	1.0033
D4A720	Protein Srsf7	Srsf7	RSRSASPRRSR	Phospho(S)@6	686.3	419.76	502.25	1.36645	0.835759
A0A096MK73	Stathmin (Fragment)	Stmn1	RASGQAFELILSPR	Phospho(S)@12	147.07	167.84	112.39	1.30857	1.49337
A0A096MK73	Stathmin (Fragment)	Stmn1	SHEAEVLK	Phospho(S)@1	89.66	284.62	366.93	0.244352	0.775679
M0RBT5	Protein Suds3	Suds3	RPASPSSPEHLPATPAESPAQR	Phospho(S)@7	172.62	231.07	150.93	1.14371	1.53097
Q9JKC9	Synergin gamma	Synrg	SGSIDDSFTDFQEVPASSK	Phospho(S)@7	172.89	218.48	138.2	1.25101	1.5809
Q9JKC9	Synergin gamma	Synrg	SLSLGDKEISR	Phospho(S)@3	964.73	1389.29	1323.52	0.728912	1.04969
Q5XIA2	SUZ domain-containing protein 1	Szrd1	ILGSASPEEEQEKPILDRPTR	Phospho(S)@4	1635.11	640.44	780.01	2.09627	0.821066
D3ZXK3	Protein Tacc2	Tacc2	IVPSSDSTQPPR	Phospho(S)@5	134.29	111.6	102.47	1.31053	1.0891
Q5XFX0	Transgelin-2	Tagln2	NFSDNQLQEGK	Phospho(S)@3	484.05	416.57	630.01	0.768321	0.661212
Q4KLL0	Transcription elongation factor A protein 1	Tcea1	EPAISSQNSPEAR	Phospho(S)@6	87.46	37.73	134.17	0.65186	0.28121
Q4KLL0	Transcription elongation factor A protein 1	Tcea1	EPAISSQNSPEAR	Phospho(S)@9	1044.41	981.51	1148.9	0.909052	0.854304
Q4KLL0	Transcription elongation factor A protein 1	Tcea1	KKEPAISSQNSPEAR	Phospho(S)@11	2984.5	5619.11	5616.91	0.531342	1.00039
Q4KLL0	Transcription elongation factor A protein 1	Tcea1	KQSTDEEVTSLAK	Phospho(S)@3	244.15	157.92	194.25	1.25689	0.812973
D3ZJT6	Protein Tfap4	Tfap4	FIQELSGSSPK	Phospho(S)@8	80.34	167.87	210.88	0.380975	0.796045
D3ZAW6	Protein Tfe3	Tfe3	AASDPLLSSVSPAVSK	Phospho(S)@11	446.11	276.08	394.79	1.12999	0.699308
D3ZAW6	Protein Tfe3	Tfe3	AASDPLLSSVSPAVSK	Phospho(S)@3	203.51	145.88	211.34	0.962951	0.690262
G3V679	Transferrin receptor protein 1	Tfrc	FSLAR	Phospho(S)@2	143.39	288.58	173.05	0.828604	1.66761
G3V679	Transferrin receptor protein 1	Tfrc	QVDGDNSHVEMK	Phospho(S)@7	138.15	181.99	229.14	0.602907	0.794231
Q5M7V8	Thyroid hormone receptor-associated protein 3	Thrap3	SSFSITR	Phospho(S)@2	199.83	268.12	256.93	0.77776	1.04355
F1M4A0	Protein Tjp1	Tjp1	AVPVSPSAVEEDEDEDGHTVVATAR	Phospho(S)@7	630.57	506.32	516.08	1.22185	0.981088
F1M4A0	Protein Tjp1	Tjp1	SREDLSAQPVQTK	Phospho(S)@1	1118.8	1225.87	1280.94	0.873421	0.957008
F1M4A0	Protein Tjp1	Tjp1	SREDLSAQPVQTK	Phospho(S)@6	506.79	509.94	614.2	0.825122	0.830251
Q9JIT3	Transducin-like enhancer protein 3	Tle3	NDAPTPGTSTTPGLR	Phospho(T)@5	158.08	206.44	137.27	1.1516	1.5039
D3ZA84	Protein Tln2	Tln2	LDEGTPPEPK	Phospho(T)@5	122.12	127.8	61.39	1.98925	2.08177
R9PXU0	Lamina-associated polypeptide 2, isoform beta	Tmpo	MEESFSSK	Phospho(S)@4	238.01	394.78	84.93	2.80243	4.6483
R9PXU0	Lamina-associated polypeptide 2, isoform beta	Tmpo	QNGSNDSDRYSDNDEDSKIELK	Phospho(S)@11	17339.4	14679.4	15964.3	1.08614	0.919512
R9PXU0	Lamina-associated polypeptide 2, isoform beta	Tmpo	QNGSNDSDRYSDNDEDSKIELK	Phospho(S)@7	986.73	1011.15	1182.87	0.834183	0.854828
R9PXU0	Lamina-associated polypeptide 2, isoform beta	Tmpo	SSTPLPTVSSSAENTR	Phospho(S)@2	1222.4	1115.66	971.46	1.25831	1.14844
R9PXU0	Lamina-associated polypeptide 2, isoform beta	Tmpo	SSTPLPTVSSSAENTR	Phospho(T)@3	893.49	947.6	720.54	1.24003	1.31512
Q3KRD5	Mitochondrial import receptor subunit TOM34	Tomm34	RASAYEALEK	Phospho(S)@3	537.57	576.83	895.88	0.600047	0.64387
D3ZZE0	Protein Topors	Topors	LQQTVPADASPDSK	Phospho(S)@10	244.76	129.59	198.75	1.2315	0.652025
A0A0G2K865	Protein Tpd52	Tpd52	NSPTFKSFEEK	Phospho(S)@7	1185.09	1898.04	2040.95	0.580656	0.929979
A0A0G2JU73	E3 ubiquitin-protein ligase TRIP12	Trip12	RSESPPAELPSLR	Phospho(S)@4	257.3	198.94	139.68	1.84207	1.42426
G3V7C6	Tubulin beta-4B chain	Tubb4b	LISKIR	Phospho(S)@3	115.4	339.05	308.87	0.37362	1.09771
P69897	Tubulin beta-5 chain	Tubb5	LISKIR	Phospho(S)@3	115.4	339.05	308.87	0.37362	1.09771
Q5RJR2	Twinfilin-1	Twf1	YLLSQSSPAPLTAAEEELR	Phospho(S)@6	435.75	656.79	469.4	0.928313	1.39921
E9PTR4	Protein Ubap2l	Ubap2l	RYPSSISSSPQKDLTQAK	Phospho(S)@8	3378.32	3329.41	4049.02	0.834355	0.822276
E9PTR4	Protein Ubap2l	Ubap2l	STSAPQMSPGSSDNQSSSPQPAQQK	Phospho(S)@16	11.64	59.17	23.22	0.501292	2.54823
E9PTR4	Protein Ubap2l	Ubap2l	STSAPQMSPGSSDNQSSSPQPAQQK	Phospho(S)@17	175.51	97.79	145.99	1.20221	0.66984
E9PTR4	Protein Ubap2l	Ubap2l	STSAPQMSPGSSDNQSSSPQPAQQK	Phospho(S)@3	95.07	33.34	54.17	1.75503	0.61547
F1M403	Protein Ube2o	Ube2o	NMTVEQLLTGSPTSPTVEPEKPTR	Phospho(S)@14	147.99	125.27	87.38	1.69364	1.43362
B2GV41	Protein Usp39	Usp39	DREKEPEAASSRGSPVR	Phospho(S)@14	66.5	211.31	167.73	0.396471	1.25982
B2GV41	Protein Usp39	Usp39	EPEAASSRGSPVR	Phospho(S)@6	364.39	374.5	427.75	0.851876	0.875511
P46462	Transitional endoplasmic reticulum ATPase	Vcp	ASGADSKGDDLSTAILK	Phospho(S)@6	240.21	240.86	150.19	1.59937	1.6037
P46462	Transitional endoplasmic reticulum ATPase	Vcp	FPSGNQGGAGPSQGSGGGTGGNVYTEDNDDDL	Phospho(T)@19	288.93	527.81	559.97	0.515974	0.942568
P46462	Transitional endoplasmic reticulum ATPase	Vcp	FPSGNQGGAGPSQGSGGGTGGNVYTEDNDDDL	Phospho(T)@25	469.03	463.89	438.74	1.06904	1.05732
G3V8C3	Vimentin	Vim	DGQVINETSQHHDDLE	Phospho(T)@8	0	26.43	54.79	0	0.482387
G3V8C3	Vimentin	Vim	ETNLESLPLVDTHSK	Phospho(T)@2	584.87	782.22	583.41	1.0025	1.34077
G3V8C3	Vimentin	Vim	QVQSLTCEVDALKGTNESLER	Phospho(T)@6	268.48	227.57	137.44	1.95343	1.65578
G3V8C3	Vimentin	Vim	SLYSSSPGGAYVTR	Phospho(S)@4	126.34	481.78	162.45	0.777716	2.96571
Q8CG07	ATPase WRNIP1	Wrnip1	ESYDAPPTPSGAR	Phospho(T)@8	38.93	41.55	78.45	0.49624	0.529637
Q8CG07	ATPase WRNIP1	Wrnip1	RLSESSALK	Phospho(S)@5	291.64	453.89	261.31	1.11607	1.73698
Q3ZAV2	Nuclease-sensitive element-binding protein 1	Ybx1	NYQQNYQNSESGEKNEGSESAPEGQAQQR	Phospho(S)@9; Phospho(S)@11	184.8	265.8	325.34	0.568021	0.816991
P62260	14-3-3 protein epsilon	Ywhae	AAFDDAIAELDTLSEESYK	Phospho(S)@14	158.88	220.47	138.11	1.15039	1.59634
D4A652	Zinc finger CCCH domain-containing protein 14	Zc3h14	DLVQPDKPASPK	Phospho(S)@10	1192.59	905.42	1332.47	0.895022	0.679505
D4A652	Zinc finger CCCH domain-containing protein 14	Zc3h14	RPSLPPSK	Phospho(S)@3	57.65	121.92	135.63	0.425053	0.898916
D3ZVF2	Protein Zfp295	Zfp295	IKTEPSSPLSDPSDIIR	Phospho(S)@7	296.43	229.01	438.19	0.676487	0.522627
D4ACN4	Protein Zfp609	Zfp609	TNSMGSATGPLPGTK	Phospho(S)@3	184.67	372.28	415.55	0.444399	0.895873
Q4KLI1	Zinc finger protein with KRAB and SCAN domains 1	Zkscan1	EATGLSPQAAQEK	Phospho(S)@6	240.43	330.6	321.38	0.748117	1.02869
Q4KLI1	Zinc finger protein with KRAB and SCAN domains 1	Zkscan1	EATGLSPQAAQEK	Phospho(T)@3	442.47	394.82	482.5	0.917036	0.81828
O35986	Zinc finger Ran-binding domain-containing protein 2	Zranb2	YNLDASEEEDSNK	Phospho(S)@6	307.54	313.31	322.42	0.953849	0.971745
D4A7U1	Protein Zyx	Zyx	SPGGPGPLTLK	Phospho(S)@1	854.4	1812.81	1944.58	0.439375	0.932237
Q91Y81	Septin-2	42980	IYHLPDAESDEDEDFKEQTR	Phospho(S)@9	187447	181628	187527	0.999572	0.968546
P80349	Fuctinin-3 (Fragment)	1 SV	ELNSNHDGADETSEKEQQEAIEHIDEVQNEIDR	Phospho(S)@13	2258.56	4279.8	4180.72	0.540232	1.0237
Q66H43	Uncharacterized protein C17orf59 homolog	2 SV	RATISSPLELEGTVSR	Phospho(T)@3	157.07	254.59	324.67	0.483784	0.78415
D3ZNS8	Achalasia, adrenocortical insufficiency, alacrimia (Allgrove, triple-A) (Predicted), isoform CRA_a	Aaas	FSPVLGR	Phospho(S)@2	4048.35	4304.22	5316.39	0.761485	0.809613
F1LRI7	AP2-associated protein kinase 1	Aak1	VGSLTPPSSPK	Phospho(S)@3	323.04	245.07	257.64	1.25384	0.951211
F1LRI7	AP2-associated protein kinase 1	Aak1	VGSLTPPSSPK	Phospho(S)@3; Phospho(S)@9	162.22	214.98	232.71	0.697091	0.923811
F1M8U2	Protein Ablim3	Ablim3	RFSSGGEEDDFDR	Phospho(S)@3	493.12	643.13	575.41	0.856989	1.11769
P11497	Acetyl-CoA carboxylase 1	Acaca	FIIGSVSEDNSEDEISNLVK	Phospho(S)@11	481.72	422.95	440.11	1.09454	0.96101
E9PST5	Protein Acin1	Acin1	EAVVDLHADDSRISEDETER	Phospho(S)@14	239.47	325.65	476.91	0.502128	0.682833
E9PST5	Protein Acin1	Acin1	KSLSPGVSR	Phospho(S)@4	532.78	652.94	796.26	0.669103	0.820009
E9PST5	Protein Acin1	Acin1	SLSPGVSR	Phospho(S)@3	841.13	1130.33	1235.05	0.681049	0.91521
E9PST5	Protein Acin1	Acin1	TAQVPSPPR	Phospho(S)@6	12098.3	11016.6	14169.8	0.853809	0.777473
E9PST5	Protein Acin1	Acin1	TAQVPSPPRGK	Phospho(S)@6	2634	1801.02	1874	1.40555	0.961057
G3V888	ATP-citrate synthase	Acly	TASFSESR	Phospho(S)@3	704.59	667.99	829.1	0.849825	0.805681
A0A0G2K3K2	Actin, cytoplasmic 1	Actb	DDDIAALVVDNGSGMCK	Phospho(S)@13	80.64	253.54	274.81	0.293439	0.922601
Q4KM87	Actin-like 6A	Actl6a	EAVREGSPANWK	Phospho(S)@7	801.99	748.06	707.57	1.13344	1.05722
Q4KM87	Actin-like 6A	Actl6a	EGSPANWK	Phospho(S)@3	1542.79	1782.1	2271.2	0.679284	0.784651
G3V6Z3	Actin filament-associated protein 1	Afap1	SGTSSPQSPVFR	Phospho(S)@8	360.4	308.51	366.31	0.983866	0.84221
A0A0G2JUA5	Protein Ahnak	Ahnak	GGVTGSPEASVSGSK	Phospho(S)@6	25350.2	18265.3	30463	0.832163	0.599589
A0A0G2JUA5	Protein Ahnak	Ahnak	GHYEVTGSDDEAGK	Phospho(S)@8	108.16	175.99	272.29	0.397224	0.646333
A0A0G2JUA5	Protein Ahnak	Ahnak	GKGGVTGSPEASVSGSK	Phospho(S)@8	11214.9	8693.04	11415.1	0.98247	0.761541
A0A0G2JUA5	Protein Ahnak	Ahnak	LDISAPDLNLEGPEGK	Phospho(S)@4	186.86	269.4	243.4	0.767707	1.10682
Q9JM53	Apoptosis-inducing factor 1, mitochondrial	Aifm1	SLSAIDR	Phospho(S)@3	1481.95	1358.01	1439.38	1.02958	0.943469
Q5U2Z2	LIM domain-containing protein ajuba	Ajuba	SSFASSSASDASKPSSPR	Phospho(S)@16	278.42	365.82	430.4	0.646887	0.849954
D3ZH75	AKT1 substrate 1 (Proline-rich) (Predicted), isoform CRA_d	Akt1s1	LNTSDFQK	Phospho(T)@3	445.76	2091.99	1092.43	0.408044	1.91499
D3ZH75	AKT1 substrate 1 (Proline-rich) (Predicted), isoform CRA_d	Akt1s1	SSDEENGPPSSPDLDR	Phospho(S)@11	225.08	384.28	403.5	0.557819	0.952367
D3ZH75	AKT1 substrate 1 (Proline-rich) (Predicted), isoform CRA_d	Akt1s1	TEARSSDEENGPPSSPDLDR	Phospho(S)@6	823.76	786.56	1047.6	0.786331	0.750821
D3ZH75	AKT1 substrate 1 (Proline-rich) (Predicted), isoform CRA_d	Akt1s1	TEARSSDEENGPPSSPDLDR	Phospho(S)@6; Phospho(S)@15	322.77	257.18	352.3	0.916179	0.730003
P05065	Fructose-bisphosphate aldolase A	Aldoa	ALQASALK	Phospho(S)@5	241.09	251.65	216.77	1.11219	1.16091
P05065	Fructose-bisphosphate aldolase A	Aldoa	GILAADESTGSIAKR	Phospho(S)@11	333.52	407.25	414.88	0.803895	0.981609
D3ZKD3	RNA demethylase ALKBH5	Alkbh5	RGSFSSENYWR	Phospho(S)@3	670.4	609.24	637.11	1.05225	0.956256
D4AC12	Ankyrin repeat and SAM domain containing 1 (Predicted)	Anks1a	SPSFASEWDEIEK	Phospho(S)@3	905.12	1105.53	1374.94	0.658298	0.804057
Q07936	Annexin A2	Anxa2	LSLEGDHSTPPSAYGSVK	Phospho(S)@8	535.95	455.6	562.17	0.953359	0.810431
Q07936	Annexin A2	Anxa2	LSLEGDHSTPPSAYGSVK	Phospho(T)@9	596.65	782.32	1024.17	0.582569	0.763858
Q5BJT0	Arginine and glutamate-rich protein 1	Arglu1	ASSPPDRIDIFGR	Phospho(S)@3	17829.5	13099	12054.6	1.47907	1.08664
D4AD82	Rho GTPase-activating protein 35	Arhgap35	TSFSVGSDDELGPIR	Phospho(S)@7	1142.82	1512.07	1496.24	0.763795	1.01058
P41739	Aryl hydrocarbon receptor nuclear translocator	Arnt	FARSDDEQSSADKER	Phospho(S)@4	61.06	114.07	137.19	0.445076	0.831475
G3V7X9	Activating transcription factor 7 (Predicted), isoform CRA_a	Atf7	TDSVIIADQTPTPTR	Phospho(T)@12	414.39	501.09	668.08	0.62027	0.750045
B3DMA1	Atxn2l protein	Atxn2l	EIESSPQYR	Phospho(S)@5	98.77	211.4	267.76	0.368875	0.789513
B3DMA1	Atxn2l protein	Atxn2l	EKEVDGLLTSDPMGSPVSSK	Phospho(S)@15	974.83	1464.73	1419.2	0.686887	1.03208
B3DMA1	Atxn2l protein	Atxn2l	EVDGLLTSDPMGSPVSSK	Phospho(S)@13	2273.38	3443.01	3431.3	0.662542	1.00341
B3DMA1	Atxn2l protein	Atxn2l	GINGGPSRMSPK	Phospho(S)@10	470.19	257.13	464.91	1.01136	0.553075
B3DMA1	Atxn2l protein	Atxn2l	GPPQSPVFEGVYNNSR	Phospho(S)@5	1054.57	1162.06	1206.69	0.873936	0.963015
O35147	Bcl2-associated agonist of cell death	Bad	SAGTATQMR	Phospho(S)@1	133.29	108.85	155.5	0.85717	0.7
O35147	Bcl2-associated agonist of cell death	Bad	SAPPNLWAAQR	Phospho(S)@1	322.14	284.87	369.19	0.872559	0.771608
O35147	Bcl2-associated agonist of cell death	Bad	SRSAPPNLWAAQR	Phospho(S)@3	1653.18	1861.65	1933.95	0.85482	0.962615
F1LQH9	Protein Bag2	Bag2	QISDGEREELNLTANR	Phospho(S)@3	237.44	371.32	375.45	0.632414	0.989
Q5U2U8	Bcl2-associated athanogene 3	Bag3	SQSPAASDCSSSSSSASLPSSGR	Phospho(S)@3	32.15	56.3	71.35	0.450596	0.789068
F7EV94	2-oxoisovalerate dehydrogenase subunit alpha, mitochondrial	Bckdha	IGHHSTSDDSSAYR	Phospho(S)@5	326.9	315.64	479.21	0.682164	0.658667
Q9QYN5	B-cell lymphoma/leukemia 10	Bcl10	SNSDESNFSEK	Phospho(S)@3	72.67	74.08	111.11	0.654037	0.666727
B1H245	Bcl7b protein	Bcl7b	VDSSTNSSPSPQQSESLSPAHTSDFR	Phospho(S)@18	64.76	191.39	317.94	0.203686	0.601969
D4A7D6	Protein Bcl9	Bcl9	AVTPVSQGSNSSSADPK	Phospho(T)@3	467.73	472.39	713.28	0.655745	0.662278
D4A7D6	Protein Bcl9	Bcl9	IPVEGPLSPSR	Phospho(S)@8	819.04	603.39	993	0.824814	0.607644
D4A0D9	B-cell CLL/lymphoma 9-like (Predicted), isoform CRA_a	Bcl9l	EAPGSPPLSPR	Phospho(S)@5	1922.97	1823.87	2667.74	0.720824	0.683676
B1WC16	BCL2-associated transcription factor 1, isoform CRA_a	Bclaf1	AEGEPQEESPLKSK	Phospho(S)@9	1081.93	989.48	1229.64	0.879875	0.804691
B1WC16	BCL2-associated transcription factor 1, isoform CRA_a	Bclaf1	IDISPSALR	Phospho(S)@6	387.82	333.88	432.23	0.897254	0.772459
B1WC16	BCL2-associated transcription factor 1, isoform CRA_a	Bclaf1	KAEGEPQEESPLK	Phospho(S)@10	1981.01	2131.74	2849.98	0.695096	0.747984
B1WC16	BCL2-associated transcription factor 1, isoform CRA_a	Bclaf1	KAEGEPQEESPLKSK	Phospho(S)@10	6989.6	6324.07	7218.04	0.968352	0.876148
B1WC16	BCL2-associated transcription factor 1, isoform CRA_a	Bclaf1	LKELFDYSPPLHK	Phospho(S)@8	497.46	341.94	334.98	1.48504	1.02078
B1WC16	BCL2-associated transcription factor 1, isoform CRA_a	Bclaf1	NTPSQHSHSIQHSPER	Phospho(S)@13	339.37	935.01	1532.33	0.221473	0.610188
B1WC16	BCL2-associated transcription factor 1, isoform CRA_a	Bclaf1	NTPSQHSHSIQHSPER	Phospho(S)@4	92.04	224.56	343.7	0.267792	0.65336
B1WC16	BCL2-associated transcription factor 1, isoform CRA_a	Bclaf1	NTPSQHSHSIQHSPER	Phospho(T)@2; Phospho(S)@13	33.9	25.06	62.25	0.544578	0.40257
B1WC16	BCL2-associated transcription factor 1, isoform CRA_a	Bclaf1	QKSPEIHR	Phospho(S)@3	85.18	43.62	123.68	0.688713	0.352684
B1WC16	BCL2-associated transcription factor 1, isoform CRA_a	Bclaf1	SGSGSVGNGSSRYSPSQNSPIHHIPSR	Phospho(S)@10; Phospho(S)@19	565.75	517.7	925.86	0.611054	0.559156
B1WC16	BCL2-associated transcription factor 1, isoform CRA_a	Bclaf1	SGSGSVGNGSSRYSPSQNSPIHHIPSR	Phospho(S)@11; Phospho(S)@19	669.57	1144.7	1463.86	0.4574	0.781974
B1WC16	BCL2-associated transcription factor 1, isoform CRA_a	Bclaf1	SGSGSVGNGSSRYSPSQNSPIHHIPSR	Phospho(S)@14	407.1	738.13	757.41	0.53749	0.974545
B1WC16	BCL2-associated transcription factor 1, isoform CRA_a	Bclaf1	SGSGSVGNGSSRYSPSQNSPIHHIPSR	Phospho(S)@14; Phospho(S)@16	1040.49	1216.86	1515.16	0.68672	0.803123
B1WC16	BCL2-associated transcription factor 1, isoform CRA_a	Bclaf1	SGSGSVGNGSSRYSPSQNSPIHHIPSR	Phospho(S)@14; Phospho(S)@19	1925.54	2351.34	3202.32	0.601295	0.734261
B1WC16	BCL2-associated transcription factor 1, isoform CRA_a	Bclaf1	SGSGSVGNGSSRYSPSQNSPIHHIPSR	Phospho(S)@16; Phospho(S)@19	205.75	292.42	264.83	0.776913	1.10418
B1WC16	BCL2-associated transcription factor 1, isoform CRA_a	Bclaf1	SGSGSVGNGSSRYSPSQNSPIHHIPSR	Phospho(S)@5; Phospho(S)@16	267.53	273.66	354.81	0.754009	0.771286
B1WC16	BCL2-associated transcription factor 1, isoform CRA_a	Bclaf1	SGSGSVGNGSSRYSPSQNSPIHHIPSR	Phospho(S)@5; Phospho(S)@19	117.04	313.78	282.07	0.414932	1.11242
B1WC16	BCL2-associated transcription factor 1, isoform CRA_a	Bclaf1	SGSGSVGNGSSRYSPSQNSPIHHIPSR	Phospho(Y)@13; Phospho(S)@19	835.78	1128.88	1660.6	0.5033	0.679802
B1WC16	BCL2-associated transcription factor 1, isoform CRA_a	Bclaf1	SQEEPKDTFEHDPSESIDEFNK	Phospho(S)@16	565.27	440.52	601.41	0.939908	0.732479
B1WC16	BCL2-associated transcription factor 1, isoform CRA_a	Bclaf1	YSPSQNSPIHHIPSR	Phospho(S)@2; Phospho(S)@7	2220.32	2811.76	4255.7	0.521729	0.660704
F1M9C3	Protein Braf	Braf	SASEPSLNR	Phospho(S)@3	303.16	319	422.72	0.717165	0.754637
D3ZWU1	Bromodomain containing 3 (Predicted), isoform CRA_b	Brd3	QASASYDSEEEEEGLPMSYDEK	Phospho(S)@8	197.14	292.95	364.98	0.540139	0.802647
D3ZWU1	Bromodomain containing 3 (Predicted), isoform CRA_b	Brd3	QASASYDSEEEEEGLPMSYDEKR	Phospho(S)@8	236.46	466.96	367.39	0.643621	1.27102
Q5U3Y8	Transcription factor BTF3	Btf3	APLATGEDDDDEVPDLVENFDEASKNEA	Phospho(S)@24	120.02	124.41	170.05	0.705792	0.731608
D4A8A0	DNA fragmentation factor subunit beta	Cad	ASDPGLPAEEPK	Phospho(S)@2	77.93	229.77	344.87	0.225969	0.666251
D4A8A0	DNA fragmentation factor subunit beta	Cad	IHRASDPGLPAEEPK	Phospho(S)@5	225.78	261.37	381.67	0.591558	0.684806
P35565	Calnexin	Canx	AEEDEILNRSPR	Phospho(S)@10	177068	161341	187523	0.944247	0.860379
P35565	Calnexin	Canx	AEEDEILNRSPRNR	Phospho(S)@10	695.41	644.5	769.91	0.903235	0.837111
Q9WU49	Calcium-regulated heat stable protein 1	Carhsp1	DRSPSPLRGNVVPSPLPTR	Phospho(S)@3; Phospho(S)@5	4196.41	5165.54	5421.55	0.774024	0.952779
Q9WU49	Calcium-regulated heat stable protein 1	Carhsp1	GNVVPSPLPTR	Phospho(S)@6	1810.8	2283.06	2297.94	0.78801	0.993525
Q9WU49	Calcium-regulated heat stable protein 1	Carhsp1	TFSATVR	Phospho(S)@3	6547.42	14964.4	6351.91	1.03078	2.35589
Q5RJK5	Chromobox homolog 3 (HP1 gamma homolog, Drosophila)	Cbx3	RKSLSDSESDDSK	Phospho(S)@3	173.35	297.05	219.82	0.7886	1.35133
Q5RJK5	Chromobox homolog 3 (HP1 gamma homolog, Drosophila)	Cbx3	SLSDSESDDSK	Phospho(S)@3	190.55	447.77	315.73	0.603522	1.41821
D4AEK9	Protein Ccdc6	Ccdc6	LDQPVSAPPSPR	Phospho(S)@10	2853.52	3600.8	3603.06	0.791971	0.999373
D4AEK9	Protein Ccdc6	Ccdc6	LDQPVSAPPSPR	Phospho(S)@6	451	500.83	604.21	0.746429	0.828901
D4AEK9	Protein Ccdc6	Ccdc6	SGGIVISPFRLEELTNR	Phospho(S)@7	649.49	829.41	703.91	0.922689	1.17829
D3ZBX9	Protein Ccdc92	Ccdc92	SLSAPLHPEFEEVYR	Phospho(S)@3	240.89	261.01	395.02	0.609817	0.660751
A1L1L5	Ccnk protein	Ccnk	AVVVSPK	Phospho(S)@5	112.41	128.75	183.82	0.611522	0.700413
Q5XIM9	T-complex protein 1 subunit beta	Cct2	ASLSLAPVNIFK	Phospho(S)@2	13.81	8.57	9.21	1.49946	0.93051
Q7TT49	Serine/threonine-protein kinase MRCK beta	Cdc42bpb	HSTPSNSSNPSGPPSPNSPHR	Phospho(S)@15	66.78	47.5	107.36	0.622019	0.442437
A1A5P0	Cdc42 effector protein 1	Cdc42ep1	RSDSLLSFR	Phospho(S)@4	293.28	426.84	291.23	1.00704	1.46565
A1A5P0	Cdc42 effector protein 1	Cdc42ep1	SDSLLSFR	Phospho(S)@3	426.59	382.41	362.53	1.1767	1.05484
P39951	Cyclin-dependent kinase 1	Cdk1	IGEGTYGVVYK	Phospho(T)@5	11219.6	19263.7	20821.4	0.538847	0.925184
P39951	Cyclin-dependent kinase 1	Cdk1	IGEGTYGVVYK	Phospho(T)@5; Phospho(Y)@6	304.6	401.02	429.47	0.709246	0.933756
P39951	Cyclin-dependent kinase 1	Cdk1	IGEGTYGVVYK	Phospho(Y)@6	4683.33	6951.93	9063.9	0.516701	0.766991
P39951	Cyclin-dependent kinase 1	Cdk1	VYTHEVVTLWYR	Phospho(T)@3	214.19	199.51	206.98	1.03483	0.96391
D4A3G2	Cyclin-dependent kinase 11B	Cdk11b	DLLSDLQDISDSER	Phospho(S)@10	132.94	174.36	307.37	0.432508	0.567264
D4A3G2	Cyclin-dependent kinase 11B	Cdk11b	EYGSPLK	Phospho(S)@4	2307.07	2477.57	3237.67	0.712571	0.765232
D4A3G2	Cyclin-dependent kinase 11B	Cdk11b	EYGSPLKAYTPVVVTLWYR	Phospho(S)@4; Phospho(T)@10	239.56	571.43	381.47	0.627992	1.49797
D4A3G2	Cyclin-dependent kinase 11B	Cdk11b	MEITIRNSPYR	Phospho(S)@8	745.93	849.51	1094.29	0.681657	0.776312
F1M1X9	Protein Cdk13	Cdk13	GGDVSPSPYSSSSWR	Phospho(S)@5	279.09	384.82	344.65	0.809778	1.11655
M0RC65	Cofilin 2, muscle (Predicted), isoform CRA_b	Cfl2	ASGVTVNDEVIK	Phospho(S)@2	292.94	441.02	288.68	1.01476	1.52771
B5DEG7	Protein Champ1	Champ1	AVPPVSPELR	Phospho(S)@6	1184.9	1607.58	1609.64	0.736127	0.99872
B5DEG7	Protein Champ1	Champ1	SPAGSPELR	Phospho(S)@5	463.35	776.3	938.07	0.49394	0.82755
E9PU01	Protein Chd4	Chd4	MSQPGSPSPK	Phospho(S)@6	633.68	712.7	960.42	0.659795	0.742071
F1M8B7	Protein Chmp2b	Chmp2b	ATISDEEIER	Phospho(S)@4	1864.04	4805.03	4736.68	0.393533	1.01443
Q5HZB6	CLK4-associating serine/arginine rich protein	Clasrp	KISPPSYAR	Phospho(S)@3	1891.06	1357.09	1392.22	1.35831	0.974767
Q5HZB6	CLK4-associating serine/arginine rich protein	Clasrp	LTRPAASPAVGEK	Phospho(S)@7	1268.57	1176.14	1885.17	0.672921	0.623891
A0A0G2K717	Protein Cnot2	Cnot2	TNSMSSSGLGSPNR	Phospho(S)@11	226.93	207.73	362.63	0.625789	0.572843
D3ZPL1	Cleavage and polyadenylation specific factor 6, 68kDa (Predicted), isoform CRA_b	Cpsf6	EMDTARTPLSEAEFEEIMNR	Phospho(T)@7	79.54	155.44	128.13	0.620776	1.21314
Q5XI29	Cleavage and polyadenylation specificity factor subunit 7	Cpsf7	DSSDSADGRATPSENLVPSSAR	Phospho(S)@5	390.73	250.87	378.43	1.0325	0.662923
Q5XI29	Cleavage and polyadenylation specificity factor subunit 7	Cpsf7	DSSDSADGRATPSENLVPSSAR	Phospho(T)@11	1118.72	1433.56	1925.48	0.581008	0.744521
Q63768	Adapter molecule crk	Crk	DSSTSPGDYVLSVSENSR	Phospho(S)@3	805.08	749.42	692.16	1.16314	1.08273
B4F7E3	CREB regulated transcription coactivator 2	Crtc2	HGSGPNIILTGDSSPGFSK	Phospho(S)@3	807.34	1244.63	1185.94	0.68076	1.04949
P47875	Cysteine and glycine-rich protein 1	Csrp1	GFGFGQGAGALVHSE	Phospho(S)@14	321.19	328.95	214.69	1.49606	1.53221
A0A0G2JT93	Catenin (Cadherin associated protein), beta 1, isoform CRA_a	Ctnnb1	RTSMGGTQQQFVEGVR	Phospho(S)@3	1666.02	2206.44	2005.17	0.830862	1.10038
A0A0G2JT93	Catenin (Cadherin associated protein), beta 1, isoform CRA_a	Ctnnb1	RTSMGGTQQQFVEGVR	Phospho(T)@2	534.4	577.5	647.39	0.825468	0.892043
A0A0G2JT93	Catenin (Cadherin associated protein), beta 1, isoform CRA_a	Ctnnb1	TSMGGTQQQFVEGVR	Phospho(S)@2	131.15	207.28	165	0.794848	1.25624
D3ZZZ9	Catenin (Cadherin associated protein), delta 1 (Predicted), isoform CRA_a	Ctnnd1	GSLASLDSLR	Phospho(S)@5	1125.57	1317.26	1424.54	0.790129	0.924691
D3ZZZ9	Catenin (Cadherin associated protein), delta 1 (Predicted), isoform CRA_a	Ctnnd1	GSLASLDSLRK	Phospho(S)@8	249.99	386.39	320.89	0.779052	1.20412
D3ZZZ9	Catenin (Cadherin associated protein), delta 1 (Predicted), isoform CRA_a	Ctnnd1	VGGSSVDLHR	Phospho(S)@4	353.39	784.82	558.2	0.633088	1.40598
B1WC02	CTP synthase	Ctps1	SGSSSPDSEITELK	Phospho(S)@5	556.5	701.23	531.52	1.047	1.31929
D4A8X8	CTTNBP2 inal like (Predicted), isoform CRA_a	Cttnbp2nl	DLSPTLLDNSAAK	Phospho(S)@3	155.14	444.01	467.74	0.33168	0.949267
D3ZK73	Cullin 4B (Predicted)	Cul4b	SATDGNTSTTPPTSAK	Phospho(S)@8	355.53	434.75	691.62	0.514054	0.628597
P53565	Homeobox protein cut-like 1	Cux1	AASREEPIEWEF	Phospho(S)@3	207.7	201.19	201.89	1.02878	0.996533
Q5EB95	DiGeorge syndrome critical region gene 14	Dgcr14	ELIPQESPR	Phospho(S)@7	188.71	134.72	183.24	1.02985	0.735211
G3V927	Discs, large homolog-associated protein 4 (Drosophila)	Dlgap4	ANSWQLVETPEKR	Phospho(T)@9	730.39	969.22	842.66	0.866767	1.15019
Q568Y6	DNA methyltransferase 1-associated protein 1	Dmap1	DTIIDVVGAPLTPNSR	Phospho(T)@12	571.92	782.73	627.41	0.911557	1.24756
A0A0G2JX56	DnaJ (Hsp40) homolog, subfamily C, member 5, isoform CRA_a	Dnajc5	SLSTSGESLYHVLGLDK	Phospho(S)@3	9305.96	9008.59	9638.77	0.965472	0.93462
A0A0G2JX56	DnaJ (Hsp40) homolog, subfamily C, member 5, isoform CRA_a	Dnajc5	SLSTSGESLYHVLGLDK	Phospho(S)@5	1008.79	1136.11	1162.04	0.86812	0.977686
A8QIC3	DnaJ (Hsp40) homolog, subfamily C, member 9 (Predicted)	Dnajc9	KISLEDIQAFEK	Phospho(S)@3	1732.67	1862.02	1503.66	1.1523	1.23833
G3V8U3	D4, zinc and double PHD fingers family 2 (Predicted)	Dpf2	VDDDSLGEFPVTNSR	Phospho(S)@5	2300.21	2046.46	2547.09	0.903074	0.80345
Q62952	Dihydropyrimidinase-related protein 3	Dpysl3	GMYDGPVFDLTTTPK	Phospho(T)@13	429.55	895.81	727.6	0.590366	1.23118
Q62952	Dihydropyrimidinase-related protein 3	Dpysl3	GSPTRPNPPVR	Phospho(S)@2	6300.47	6289.19	8310.34	0.758148	0.756791
B0K014	D-tyrosyl-tRNA(Tyr) deacylase	Dtd1	SASSGAEGDVSSEREP	Phospho(S)@3	377.77	551.31	494.7	0.763635	1.11443
B0K014	D-tyrosyl-tRNA(Tyr) deacylase	Dtd1	SASSGAEGDVSSEREP	Phospho(S)@4	928.5	1221.8	1115.56	0.832317	1.09523
Q6AZ35	Cytoplasmic dynein 1 intermediate chain 2	Dync1i2	SVSTPSEAGSQDSGDGAVGSR	Phospho(S)@10	553.64	584.09	640.31	0.864644	0.912199
Q6AZ35	Cytoplasmic dynein 1 intermediate chain 2	Dync1i2	SVSTPSEAGSQDSGDGAVGSR	Phospho(S)@3	65.47	108.87	88.41	0.740527	1.23142
G3V7G0	Cytoplasmic dynein 1 light intermediate chain 1	Dync1li1	DFQEYVEPGEDFPASPQR	Phospho(S)@15	308.08	337.9	431.55	0.713892	0.782992
G3V7G0	Cytoplasmic dynein 1 light intermediate chain 1	Dync1li1	DFQEYVEPGEDFPASPQRR	Phospho(S)@15	10366.7	12028.6	12736.9	0.813914	0.944391
P62630	Elongation factor 1-alpha 1	Eef1a1	SVEMHHEALSEALPGDNVGFNVK	Phospho(S)@1	4006.33	4794.11	5957.95	0.672434	0.804658
P62630	Elongation factor 1-alpha 1	Eef1a1	SVEMHHEALSEALPGDNVGFNVK	Phospho(S)@10	11611.5	16276.4	11066.6	1.04923	1.47077
B5DEN5	Eukaryotic translation elongation factor 1 beta 2	Eef1b2	DDDDIDLFGSDDEEESEDAKR	Phospho(S)@10	718.45	826.3	1030.26	0.697348	0.802031
Q68FR9	Elongation factor 1-delta	Eef1d	ATAPQTQHVSPMR	Phospho(S)@10	38545.6	46719.7	60470.6	0.637427	0.772601
Q68FR9	Elongation factor 1-delta	Eef1d	ATAPQTQHVSPMR	Phospho(T)@6	10579.7	13372.4	17010.4	0.621957	0.786133
P05197	Elongation factor 2	Eef2	AGETRFTDTR	Phospho(T)@7	41.61	167.3	70.63	0.589126	2.36868
P05197	Elongation factor 2	Eef2	AGETRFTDTRKDEQER	Phospho(T)@4	241.03	1403.62	440.64	0.547	3.18541
Q5XI74	Endonuclease/exonuclease/phosphatase family domain-containing protein 1	Eepd1	EHGPFRSVEDLVR	Phospho(S)@7	588.63	1206.38	625.99	0.940319	1.92716
Q4FZY0	EF-hand domain-containing protein D2	Efhd2	RADLNQGIGEPQSPSR	Phospho(S)@13	166.15	182.42	160.73	1.03372	1.13495
Q6P685	Eukaryotic translation initiation factor 2, subunit 2 (Beta)	Eif2s2	SGDEMIFDPTMSK	Phospho(S)@1	171.63	226.91	248.32	0.691165	0.913781
B5DFC8	Eukaryotic translation initiation factor 3 subunit C	Eif3c	QPLLLSEDEEDTKR	Phospho(S)@6	24992.4	25178.7	23816.5	1.04937	1.05719
Q5RKG9	Eukaryotic translation initiation factor 4B	Eif4b	SQSSDTEQPSPTSGGGK	Phospho(S)@4	273.46	347.82	294.05	0.929978	1.18286
D4ACF1	Protein Eif4enif1	Eif4enif1	SSPVESLKK	Phospho(S)@2	464.73	563.6	679.97	0.683457	0.82886
D4ACF1	Protein Eif4enif1	Eif4enif1	SSSLGSTPHEELER	Phospho(S)@3	725.28	559.21	802.09	0.904238	0.697191
D4ACF1	Protein Eif4enif1	Eif4enif1	SSSPVGLAK	Phospho(S)@3	214.24	197.54	234.21	0.914735	0.843431
D4ACA6	Protein Elmsan1	Elmsan1	RESPSEERLEPK	Phospho(S)@3	702.83	854.41	828.8	0.848009	1.0309
P60841	Alpha-endosulfine	Ensa	SSLVTSK	Phospho(S)@2	288.2	512.33	336.94	0.855345	1.52054
P60841	Alpha-endosulfine	Ensa	YFDSGDYNMAK	Phospho(S)@4	1113.38	2027.8	1289.1	0.863688	1.57304
A0A0G2JXY9	Epsin-2	Epn2	AGGSPASYHGSTSPR	Phospho(S)@4	79.57	53.93	117.65	0.676328	0.458394
D3ZJR1	Protein Eps15l1	Eps15l1	STPSHGSVSSLNSTGSLSPK	Phospho(S)@18	8314.29	7287.53	9972.39	0.833731	0.730771
D3ZJR1	Protein Eps15l1	Eps15l1	STPSHGSVSSLNSTGSLSPK	Phospho(S)@4; Phospho(S)@18	762.3	692.39	765.12	0.996314	0.904943
A0A0G2JYT1	ELKS/Rab6-interacting/CAST family member 1	Erc1	VEPSSQSPGRSPR	Phospho(S)@11	232.47	302.07	348.92	0.666256	0.865729
A0A0G2JYT1	ELKS/Rab6-interacting/CAST family member 1	Erc1	VEPSSQSPGRSPR	Phospho(S)@7	145.14	108.33	181.68	0.798877	0.596268
P05432	ERBB receptor feedback inhibitor 1	Errfi1	HLSYVVSP	Phospho(S)@7	535.12	491.03	339.82	1.57472	1.44497
D3ZJ32	Protein Esyt2	Esyt2	EPTPSIASDISLPIATQELR	Phospho(S)@8	118.27	155.84	72.71	1.6266	2.14331
A0A0G2K217	Ena/VASP-like protein	Evl	SNSVEKPVSSLLSR	Phospho(S)@3	1750.48	1732.54	1551.41	1.12832	1.11675
D4AD33	Protein Fam103a1	Fam103a1	RPPESPPIVEEWNSR	Phospho(S)@5	645.97	542.79	696.5	0.927452	0.779311
Q6AYT4	Protein FAM122A	Fam122a	HGLLLPASPVR	Phospho(S)@8	213.51	281.15	229.05	0.932155	1.22746
Q6AYT4	Protein FAM122A	Fam122a	RIDFIPVSPAPSPTR	Phospho(S)@12	484.43	396.94	400.95	1.20821	0.989999
Q6AYT4	Protein FAM122A	Fam122a	SNSAPLIHGLSDSSPVFQAEAPSAR	Phospho(S)@3	105	222.4	151.12	0.694812	1.47168
B2GV94	Fam134c protein	Fam134c	GQTPLTEGSEDLDGHSDPEESFAR	Phospho(S)@16	605.7	511.77	463.13	1.30784	1.10502
D3ZRK0	Protein Fam83h	Fam83h	RGSPVPPVPER	Phospho(S)@3	227.9	263.39	314.78	0.723998	0.836743
D3ZRK0	Protein Fam83h	Fam83h	RSSPVPPVPER	Phospho(S)@3	121.38	111.29	170.85	0.710448	0.65139
A0A0G2K376	Pre-mRNA 3'-end-processing factor FIP1	Fip1l1	AEFTSPPSLFK	Phospho(S)@5	199.68	373.74	375.39	0.531927	0.995605
A0A0G2K376	Pre-mRNA 3'-end-processing factor FIP1	Fip1l1	DHSPTPSVFNSDEER	Phospho(S)@3	3565.77	4005.53	4785.8	0.745073	0.836961
A0A0G2K376	Pre-mRNA 3'-end-processing factor FIP1	Fip1l1	DHSPTPSVFNSDEER	Phospho(S)@3; Phospho(S)@11	252.68	261.43	326.16	0.774712	0.801539
A0A0G2K376	Pre-mRNA 3'-end-processing factor FIP1	Fip1l1	ERDHSPTPSVFNSDEER	Phospho(S)@5	1582.54	1690.09	2222.39	0.712089	0.760483
A0A0H2UHR7	Filamin-C	Flnc	LGSFGSITR	Phospho(S)@3	779.2	3052.07	1732.97	0.449633	1.76118
F1MAK1	Protein Fnbp4	Fnbp4	ALEEGDGSVSGSSPR	Phospho(S)@13	1924.28	1959.8	2218.17	0.867508	0.883521
F1MAK1	Protein Fnbp4	Fnbp4	RPILQLSPPGPR	Phospho(S)@7	476.65	558.99	498.45	0.956264	1.12146
P10158	Fos-related antigen 1	Fosl1	SSSSSGDPSSDPLGSPTLLAL	Phospho(S)@10	38.34	18.84	11.6	3.30517	1.62414
P10158	Fos-related antigen 1	Fosl1	SSSSSGDPSSDPLGSPTLLAL	Phospho(S)@15	209.03	190.03	242.41	0.862299	0.78392
A0A0G2JWM4	Protein Foxj3	Foxj3	VTLYNTDQDGSDSPR	Phospho(S)@13	1029.62	1022.4	1385.86	0.742947	0.737737
A0A140TAJ3	Far upstream element-binding protein 1	Fubp1	QQAAYYAQTSPQGMPQHPPAPQGQ	Phospho(S)@10	224.15	338.5	144.91	1.54682	2.33593
B1H2A6	Fxr2 protein	Fxr2	TDGSISGDRQPVTVADYISR	Phospho(S)@4	2608.79	2359.74	2333.05	1.11819	1.01144
B1H2A6	Fxr2 protein	Fxr2	TDGSISGDRQPVTVADYISR	Phospho(S)@4; Phospho(S)@6	1113.32	1230.4	1055.55	1.05473	1.16565
B1H2A6	Fxr2 protein	Fxr2	TDGSISGDRQPVTVADYISR	Phospho(S)@6	831.19	686.48	476.24	1.74532	1.44146
D3ZYS7	Protein G3bp1	G3bp1	YQDEVFGGFVTEPQEESEEEVEEPEER	Phospho(S)@17	20569.2	26130.1	30139.9	0.682458	0.866962
D3ZYS7	Protein G3bp1	G3bp1	YQDEVFGGFVTEPQEESEEEVEEPEER	Phospho(T)@11	729.3	919.08	923.59	0.789636	0.995117
Q4V8E1	GATA zinc finger domain containing 2B	Gatad2b	LTPSPDIIVLSDNEASSPR	Phospho(S)@17	1537.53	1424.13	1694.29	0.907477	0.840547
A0A096MKC0	Protein Gigyf2 (Fragment)	Gigyf2	WRPHSPDGPR	Phospho(S)@5	1069.47	4774.33	2740.27	0.390279	1.74228
B2RYK0	Protein Glcci1	Glcci1	SASWGSADQLK	Phospho(S)@3	285.02	409.89	495	0.575798	0.828061
B1WBZ7	LOC688393 protein	Gpn1	GTLDEEDEEADSDTDDIDHR	Phospho(S)@12	351.17	337.09	371.67	0.944844	0.90696
D4ABI7	Protein Hacd3	Hacd3	WLDESDAEMELR	Phospho(S)@5	2208.06	4074.82	4821.55	0.457956	0.845127
D3ZN95	Protein Hcfc1	Hcfc1	ASAVSPANLPAVLLQPR	Phospho(S)@2	13.41	26.91	12.44	1.07797	2.16318
D3ZN95	Protein Hcfc1	Hcfc1	ASAVSPANLPAVLLQPR	Phospho(S)@5	71.78	107.49	89.54	0.801653	1.20047
D3ZN95	Protein Hcfc1	Hcfc1	AVTTVTQSTPVPGPSVPPPEELQVSPGPR	Phospho(S)@25	20.74	36.63	32.34	0.641311	1.13265
F1LPC7	Hepatoma-derived growth factor	Hdgf	AGDMLEDSPK	Phospho(S)@8	371.34	501.64	734.63	0.505479	0.682847
F1LPC7	Hepatoma-derived growth factor	Hdgf	GNAEGSSDEEGKLVIDEPAK	Phospho(S)@6; Phospho(S)@7	1236.41	1262.28	1832.58	0.674683	0.688799
F1LPC7	Hepatoma-derived growth factor	Hdgf	GNAEGSSDEEGKLVIDEPAK	Phospho(S)@7	1024.46	1208.25	1377.99	0.743445	0.876821
F1LPC7	Hepatoma-derived growth factor	Hdgf	GNAEGSSDEEGKLVIDEPAKEK	Phospho(S)@6; Phospho(S)@7	230.46	144.86	189.65	1.21519	0.763828
D3Z937	High mobility group 20A (Predicted)	Hmg20a	DSNAPKSPLTGYVR	Phospho(S)@7	973.36	1082.18	1121.32	0.868048	0.965095
Q8K585	High mobility group protein HMG-I/HMG-Y	Hmga1	EPSEVPTPK	Phospho(T)@7	536.91	2411.85	3708.86	0.144764	0.650294
Q8K585	High mobility group protein HMG-I/HMG-Y	Hmga1	KLEKEEEEGISQESSEEEQ	Phospho(S)@11; Phospho(S)@15	107.42	110.48	123.07	0.872837	0.8977
Q8K585	High mobility group protein HMG-I/HMG-Y	Hmga1	KLEKEEEEGISQESSEEEQ	Phospho(S)@15	1011.81	1397.04	994.73	1.01717	1.40444
Q5I0M7	Heterogeneous nuclear ribonucleoprotein A1	Hnrnpa1	GGGGYGGSGDGYNGFGNDGSNFGGGGSYNDFGNYNNQSSNFGPMK	Phospho(S)@39	334.83	245.14	299.39	1.11837	0.818798
F1LNF1	Heterogeneous nuclear ribonucleoproteins A2/B1	Hnrnpa2b1	GFGDGYNGYGGGPGGGNFGGSPGYGGGR	Phospho(S)@21	3102.51	4624.7	4677.76	0.663247	0.988657
F1LNF1	Heterogeneous nuclear ribonucleoproteins A2/B1	Hnrnpa2b1	NMGGPYGGGNYGPGGSGGSGGYGGR	Phospho(S)@19	885.57	911.81	1239.76	0.714308	0.735473
Q6URK4	Heterogeneous nuclear ribonucleoprotein A3	Hnrnpa3	SSGSPYGGGYGSGGGSGGYGSR	Phospho(S)@4	7590.08	5320.05	7041.03	1.07798	0.755578
Q9JJ54	Heterogeneous nuclear ribonucleoprotein D0	Hnrnpd	IDASKNEEDEGHSNSSPR	Phospho(S)@13	930.82	1309.36	983.93	0.946023	1.33075
Q9JJ54	Heterogeneous nuclear ribonucleoprotein D0	Hnrnpd	IDASKNEEDEGHSNSSPR	Phospho(S)@15	446.61	503.45	465.86	0.958679	1.08069
Q9JJ54	Heterogeneous nuclear ribonucleoprotein D0	Hnrnpd	IDASKNEEDEGHSNSSPR	Phospho(S)@16	25300	33840.6	26150	0.967495	1.29409
A0A0G2JTG7	Heterogeneous nuclear ribonucleoprotein H	Hnrnph1	HTGPNSPDTANDGFVR	Phospho(S)@6	35173.9	22820.7	27106.1	1.29764	0.841903
Q6AY09	Heterogeneous nuclear ribonucleoprotein H2	Hnrnph2	HTGPNSPDTANDGFVR	Phospho(S)@6	35173.9	22820.7	27106.1	1.29764	0.841903
Q5D059	Heterogeneous nuclear ribonucleoprotein K	Hnrnpk	DYDDMSPR	Phospho(S)@6	3693.93	8156.55	8819.42	0.41884	0.92484
Q5D059	Heterogeneous nuclear ribonucleoprotein K	Hnrnpk	GSYGDLGGPIITTQVTIPK	Phospho(S)@2	312.62	678.63	505.69	0.618205	1.34199
Q5D059	Heterogeneous nuclear ribonucleoprotein K	Hnrnpk	IILDLISESPIKGR	Phospho(S)@9	496.13	454.59	670.64	0.739786	0.677845
Q5D059	Heterogeneous nuclear ribonucleoprotein K	Hnrnpk	RDYDDMSPR	Phospho(S)@7	1561.97	1946.32	2413.93	0.647065	0.806287
Q5D059	Heterogeneous nuclear ribonucleoprotein K	Hnrnpk	SRNTDEMVELR	Phospho(T)@4	133.33	206.26	192.17	0.693813	1.07332
F1M3D3	Heterogeneous nuclear ribonucleoprotein M	Hnrnpm	GNFGGSFAGSFGGAGGHAPGVAR	Phospho(S)@10	282.93	206.31	262.81	1.07656	0.785016
F1M3D3	Heterogeneous nuclear ribonucleoprotein M	Hnrnpm	VGSEIER	Phospho(S)@3	199.51	281.61	243.24	0.820219	1.15775
Q6IMY8	Heterogeneous nuclear ribonucleoprotein U	Hnrnpu	SSSPVNVK	Phospho(S)@2	5042.25	5338.61	7799.39	0.646493	0.684491
Q6IMY8	Heterogeneous nuclear ribonucleoprotein U	Hnrnpu	SSSPVNVK	Phospho(S)@3	18927.6	19141.6	26697	0.708978	0.716993
Q6IMY8	Heterogeneous nuclear ribonucleoprotein U	Hnrnpu	SSSPVNVKK	Phospho(S)@3	24284.9	21604.3	27087.8	0.896524	0.797563
P82995	Heat shock protein HSP 90-alpha	Hsp90aa1	LGLGIDEDDPTVDDTSAAVTEEMPPLEGDDDTSR	Phospho(S)@16	439.11	550.99	415.89	1.05583	1.32485
P82995	Heat shock protein HSP 90-alpha	Hsp90aa1	LGLGIDEDDPTVDDTSAAVTEEMPPLEGDDDTSRMEEV	Phospho(S)@16	781.85	929.14	976.71	0.800493	0.951296
P82995	Heat shock protein HSP 90-alpha	Hsp90aa1	LGLGIDEDDPTVDDTSAAVTEEMPPLEGDDDTSRMEEV	Phospho(S)@16; Phospho(T)@20	2012.64	2008.78	2038.86	0.98714	0.985247
P82995	Heat shock protein HSP 90-alpha	Hsp90aa1	LGLGIDEDDPTVDDTSAAVTEEMPPLEGDDDTSRMEEV	Phospho(T)@15; Phospho(S)@16	39.54	63.15	79.59	0.496796	0.793441
P82995	Heat shock protein HSP 90-alpha	Hsp90aa1	LGLGIDEDDPTVDDTSAAVTEEMPPLEGDDDTSRMEEVD	Phospho(S)@16	2628.81	2632.13	2883.02	0.911825	0.912977
P34058	Heat shock protein HSP 90-beta	Hsp90ab1	IEDVGSDEEDDSGKDK	Phospho(S)@6	2246.66	3244.36	4530.74	0.49587	0.716077
P34058	Heat shock protein HSP 90-beta	Hsp90ab1	IEDVGSDEEDDSGKDKK	Phospho(S)@6	4914.51	8615.84	8786.44	0.559329	0.980584
P34058	Heat shock protein HSP 90-beta	Hsp90ab1	LGLGIDEDEVTAEEPSAAVPDEIPPLEGDEDASRMEEVD	Phospho(S)@16	242.06	255.02	178.12	1.35897	1.43173
P0DMW1	Heat shock 70 kDa protein 1B	Hspa1b	GGSGSGPTIEEVD	Phospho(S)@3	160.58	190.17	166.45	0.964734	1.14251
G3V913	Heat shock 27kDa protein 1	Hspb1	QLSSGVSEIR	Phospho(S)@3	44207.5	64956.3	50813.6	0.869992	1.27833
G3V913	Heat shock 27kDa protein 1	Hspb1	QLSSGVSEIR	Phospho(S)@4	38671.2	56752.4	46617.2	0.829547	1.21741
P63039	60 kDa heat shock protein, mitochondrial	Hspd1	TVIIEQSWGSPK	Phospho(S)@10	7056.7	6601.57	7116.7	0.991569	0.927617
P63039	60 kDa heat shock protein, mitochondrial	Hspd1	TVIIEQSWGSPK	Phospho(S)@7	93.76	144.45	3.91	23.9795	36.9437
Q66HA8	Heat shock protein 105 kDa	Hsph1	IESPKLER	Phospho(S)@3	48935.4	56792.1	69642.8	0.702662	0.815477
A0A0G2JVW5	E3 ubiquitin-protein ligase HUWE1	Huwe1	DGGSGNSTIIVSR	Phospho(S)@4	241.81	266.48	258.08	0.936958	1.03255
A0A0G2JVW5	E3 ubiquitin-protein ligase HUWE1	Huwe1	GSGTASDDEFENLR	Phospho(S)@6	1360.47	1349.76	1530.68	0.888801	0.881804
A0A0G2JVW5	E3 ubiquitin-protein ligase HUWE1	Huwe1	GSGTASDDEFENLR	Phospho(T)@4	202.6	38.13	162.1	1.24985	0.235225
G3V824	Insulin-like growth factor 2 receptor, isoform CRA_b	Igf2r	LVSFHDDSDEDLLHI	Phospho(S)@8	1512.92	2116.62	1636.75	0.924344	1.29318
F1LRU1	Interleukin enhancer-binding factor 3	Ilf3	RPMEEDGEEKSPSK	Phospho(S)@11	1855.68	4950.6	4303.4	0.431213	1.15039
F1LRU1	Interleukin enhancer-binding factor 3	Ilf3	RPMEEDGEEKSPSK	Phospho(S)@13	473.41	1060.33	1046.52	0.452366	1.0132
M0R567	Interferon regulatory factor 2-binding protein-like	Irf2bpl	NSSSPVSPASVPGQR	Phospho(S)@3	187.18	205.81	466.33	0.40139	0.44134
M0R567	Interferon regulatory factor 2-binding protein-like	Irf2bpl	NSSSPVSPASVPGQR	Phospho(S)@4	171.2	296.68	302.08	0.566737	0.982124
M0R567	Interferon regulatory factor 2-binding protein-like	Irf2bpl	RNSSSPVSPASVPGQR	Phospho(S)@3	186.77	173.68	221.48	0.843282	0.784179
M0R567	Interferon regulatory factor 2-binding protein-like	Irf2bpl	RNSSSPVSPASVPGQR	Phospho(S)@3; Phospho(S)@5	495.67	575.48	618.22	0.80177	0.930866
M0R567	Interferon regulatory factor 2-binding protein-like	Irf2bpl	RNSSSPVSPASVPGQR	Phospho(S)@4	425.08	403.56	448.53	0.947718	0.899739
M0R567	Interferon regulatory factor 2-binding protein-like	Irf2bpl	RNSSSPVSPASVPGQR	Phospho(S)@4; Phospho(S)@5	312.88	365.55	437.13	0.71576	0.83625
M0R567	Interferon regulatory factor 2-binding protein-like	Irf2bpl	RNSSSPVSPASVPGQR	Phospho(S)@5	43.18	44.4	49.27	0.876395	0.901157
M0R567	Interferon regulatory factor 2-binding protein-like	Irf2bpl	RNSSSPVSPASVPGQR	Phospho(S)@5; Phospho(S)@8	236.59	259.27	291.16	0.812577	0.890473
B2RZ79	Iron-sulfur cluster scaffold homolog (E. coli)	Iscu	AASALLLR	Phospho(S)@3	752.91	523.51	611.63	1.23099	0.855926
B2RZ79	Iron-sulfur cluster scaffold homolog (E. coli)	Iscu	ELSAPAR	Phospho(S)@3	2020.51	892.6	1397.85	1.44544	0.638552
Q9WVE9	Intersectin-1	Itsn1	SAFTPATATGSSPSPVLGQGEK	Phospho(S)@14	452.67	722.22	789.54	0.573334	0.914735
P17325	Transcription factor AP-1	Jun	LASPELER	Phospho(S)@3	12299	12939.2	12084.1	1.01778	1.07076
P17325	Transcription factor AP-1	Jun	NSDLLTSPDVGLLK	Phospho(S)@7	441.63	435.56	497.39	0.887895	0.875691
P17325	Transcription factor AP-1	Jun	NSDLLTSPDVGLLK	Phospho(T)@6	307.51	314.36	324.05	0.948958	0.970097
A0A0G2JSY8	RCG51087	Junb	SRDATPPVSPINMEDQER	Phospho(T)@5	1064.79	1137.62	1373.74	0.775103	0.828119
A0A0G2JSY8	RCG51087	Junb	SRDATPPVSPINMEDQER	Phospho(T)@5; Phospho(S)@9	1379.23	1082.72	1475.75	0.934596	0.733674
Q810T5	Histone acetyltransferase KAT7	Kat7	LSQSSQDSSPVR	Phospho(S)@9	212.49	278.69	541.16	0.392657	0.514986
F1MA31	Protein Kdm1a	Kdm1a	EMDESLANLSEDEYYSEEER	Phospho(S)@10	456.05	365.71	551.49	0.826942	0.663131
M0R961	Far upstream element-binding protein 2	Khsrp	VQISPDSGGLPER	Phospho(S)@4	1075.54	937.33	812.72	1.32338	1.15332
D3ZHG2	Kinesin light chain 1	Klc1	SRESLNVDVVK	Phospho(S)@1	1022.11	1371.38	1465.31	0.697538	0.935898
D4A4V3	Kruppel-like factor 3 (Basic) (Mapped), isoform CRA_b	Klf3	RPLPVESPDTQR	Phospho(S)@7	543.26	664.8	612.31	0.88723	1.08572
Q6P6T9	Importin subunit alpha	Kpna2	NVSSFPDDATSPLQENR	Phospho(S)@11	2309.44	3069.83	3779.86	0.610986	0.812154
Q56R18	Importin subunit alpha	Kpna3	NVPQEESLEDSDVDADFK	Phospho(S)@11	2503.36	3206.68	3518.79	0.711426	0.911302
Q10758	Keratin, type II cytoskeletal 8	Krt8	ISSSSFSR	Phospho(S)@5	409.68	568.22	677.42	0.604765	0.8388
F1M062	Protein Larp1	Larp1	NTFTAWSDEDSDYEIDDRDVNK	Phospho(S)@7	1048.77	1329.36	1372.41	0.764181	0.968632
F1M062	Protein Larp1	Larp1	SLPTTVPESPNYR	Phospho(S)@9	1834.61	2923.02	3294.08	0.556942	0.887355
F1M062	Protein Larp1	Larp1	SLPTTVPESPNYR	Phospho(T)@5	399.95	419.94	660.02	0.605966	0.636253
Q4KM57	LEM domain containing 2	Lemd2	WTKPSSFSDSER	Phospho(S)@8	2351.17	2639.51	2732.2	0.860541	0.966075
P48679	Prelamin-A/C	Lmna	ASSHSSQSQGGGSVTK	Phospho(S)@3	156.26	91.42	146.94	1.06343	0.622159
P48679	Prelamin-A/C	Lmna	ASSHSSQSQGGGSVTK	Phospho(S)@3; Phospho(S)@6	749.89	867.21	843.89	0.888611	1.02763
P48679	Prelamin-A/C	Lmna	ASSHSSQSQGGGSVTK	Phospho(S)@5; Phospho(S)@6	99.64	121.95	85.56	1.16456	1.42532
P48679	Prelamin-A/C	Lmna	LRLSPSPTSQR	Phospho(S)@4	33836.7	31345.3	36863.3	0.917896	0.850311
P48679	Prelamin-A/C	Lmna	LRLSPSPTSQR	Phospho(S)@4; Phospho(S)@6	14123.1	26965.6	30994.1	0.455672	0.870024
P48679	Prelamin-A/C	Lmna	LRLSPSPTSQR	Phospho(S)@6	2103.73	1970.97	1990.27	1.05701	0.990303
P48679	Prelamin-A/C	Lmna	LSPSPTSQR	Phospho(S)@4	57748.9	53723.5	78855.8	0.732335	0.681288
P48679	Prelamin-A/C	Lmna	SGAQASSTPLSPTR	Phospho(S)@11	11033.2	20488.6	26821.8	0.411352	0.763877
P48679	Prelamin-A/C	Lmna	SGAQASSTPLSPTR	Phospho(S)@7	2377.1	3330.49	4322.01	0.549999	0.770588
P48679	Prelamin-A/C	Lmna	SGAQASSTPLSPTR	Phospho(T)@8	463.59	613.57	743.2	0.623776	0.825579
P48679	Prelamin-A/C	Lmna	SVGGSGGGSFGDNLVTR	Phospho(S)@9	642.88	636.66	714.67	0.899548	0.890845
A0A0G2K8R3	Protein Lmo7	Lmo7	REDSFESLDSLGSR	Phospho(S)@4	492.47	573.76	911.12	0.540511	0.62973
A0A0H2UHM7	Protein LOC100909441	LOC100909441	TIGGGDDSFNTFFSETGAGK	Phospho(S)@8	1073.73	1520.78	1495.59	0.717931	1.01684
M0R621	Protein LOC100909715	LOC100909715	RDSSESQLASTESDKPTTGR	Phospho(S)@3	1395.82	1707.78	1946.56	0.71707	0.877332
M0R621	Protein LOC100909715	LOC100909715	RDSSESQLASTESDKPTTGR	Phospho(S)@4	779.96	569.67	773.89	1.00784	0.736112
D3ZN42	Protein Fam122b	LOC100909732	RIDFTPVSPAPSPTR	Phospho(S)@12	1549.76	1656.95	1637.31	0.946528	1.012
D3ZN42	Protein Fam122b	LOC100909732	RIDFTPVSPAPSPTR	Phospho(S)@8	253.67	217.42	412.48	0.614987	0.527104
D3ZN42	Protein Fam122b	LOC100909732	RIDFTPVSPAPSPTR	Phospho(S)@8; Phospho(S)@12	615.06	529.05	513.27	1.19832	1.03074
G3V7W3	Atrophin 1	LOC100911672	GRASPGGVSTSSSDGK	Phospho(S)@4	195.07	238.11	324.03	0.602012	0.734839
G3V7W3	Atrophin 1	LOC100911672	GRASPGGVSTSSSDGKAEK	Phospho(S)@4	139.78	107.43	119.88	1.166	0.896146
Q4V7E8	Leucine-rich repeat flightless-interacting protein 2	Lrrfip2	NSASATTPLSGNSSR	Phospho(S)@10	150.37	215.45	275.6	0.54561	0.781749
Q4V7E8	Leucine-rich repeat flightless-interacting protein 2	Lrrfip2	RGSGDTSSLIDPDTSLSELR	Phospho(S)@3	980.64	896.28	996.43	0.984153	0.899491
B2GV58	Lsm14a protein	Lsm14a	SSPQLDPLR	Phospho(S)@2	519.33	576.43	677.38	0.766675	0.85097
B2RYP6	LUC7-like 2 (S. cerevisiae)	Luc7l2	AMLDQLMGTSRDGDTTR	Phospho(S)@10	276.35	461.86	479.27	0.576606	0.963674
B2RYP6	LUC7-like 2 (S. cerevisiae)	Luc7l2	SYESANGRSEDRRSSEEREAGEI	Phospho(S)@14; Phospho(S)@15	690.46	928.78	834.1	0.82779	1.11351
A0A0G2K9T4	Microtubule-actin cross-linking factor 1	Macf1	AFLAELEQNSPK	Phospho(S)@10	443.56	444.54	617.84	0.71792	0.719507
A0A0G2K9T4	Microtubule-actin cross-linking factor 1	Macf1	EVEEELAASGGQSPTGEQIPQFQQR	Phospho(S)@13	147.17	113.17	62.22	2.36532	1.81887
F1LRL9	Microtubule-associated protein 1B	Map1b	DVMSDETNNEETESPSQEFVNITK	Phospho(S)@14	428.36	451.59	563.68	0.759935	0.801146
F1LRL9	Microtubule-associated protein 1B	Map1b	DVMSDETNNEETESPSQEFVNITK	Phospho(S)@16	280.67	263.19	217.68	1.28937	1.20907
F1LRL9	Microtubule-associated protein 1B	Map1b	SDISPLTPR	Phospho(S)@4	1959.23	1839.47	2350.64	0.833488	0.78254
F1LRL9	Microtubule-associated protein 1B	Map1b	SDISPLTPR	Phospho(T)@7	305.41	462.12	381.11	0.80137	1.21256
F1LRL9	Microtubule-associated protein 1B	Map1b	TLEVVSPSQSVTGSAGHTPYYQSPTDEK	Phospho(S)@6	399.71	482.7	395.31	1.01113	1.22107
F1LRL9	Microtubule-associated protein 1B	Map1b	TTRTPEEGGYSYEISEK	Phospho(T)@4; Phospho(S)@11	606.04	999.84	1379.61	0.439284	0.724727
F1LRL9	Microtubule-associated protein 1B	Map1b	VLSPLR	Phospho(S)@3	2136.75	2146.1	2404.23	0.888746	0.892635
F1LRL9	Microtubule-associated protein 1B	Map1b	VQSLEGEKLSPK	Phospho(S)@10	11025.6	9001.72	12168.1	0.906106	0.739777
F1LST4	Microtubule-associated protein	Mapt	SGYSSPGSPGTPGSR	Phospho(S)@5	46.61	84.65	70.68	0.659451	1.19765
F1LST4	Microtubule-associated protein	Mapt	SGYSSPGSPGTPGSR	Phospho(S)@8	1419.28	1618.98	2265.03	0.626605	0.714772
F1LST4	Microtubule-associated protein	Mapt	SPVVSGDTSPR	Phospho(S)@9	2510.57	1384.63	2396.63	1.04754	0.57774
F1LMW7	Myristoylated alanine-rich C-kinase substrate	Marcks	GEAAAERPGEAAVASSPSK	Phospho(S)@16	3633.15	6379.03	10192.6	0.356451	0.625852
F1LMW7	Myristoylated alanine-rich C-kinase substrate	Marcks	GEAAAERPGEAAVASSPSKANGQENGHVK	Phospho(S)@18	397.62	528.84	881.5	0.451072	0.599932
F1LMW7	Myristoylated alanine-rich C-kinase substrate	Marcks	LSGFSFK	Phospho(S)@5	2078.15	4208.65	1895.39	1.09642	2.22047
Q9EPH2	MARCKS-related protein	Marcksl1	AAATPESQEPQAK	Phospho(T)@4	1721.76	1471.75	1266.64	1.35931	1.16193
Q9EPH2	MARCKS-related protein	Marcksl1	GDVTAEEAAGASPAK	Phospho(S)@12	3832.32	6529.92	9294.4	0.412326	0.702565
Q9EPH2	MARCKS-related protein	Marcksl1	GDVTAEEAAGASPAKANGQENGHVK	Phospho(S)@12	15207	30199.3	32220	0.471974	0.937283
Q9EPH2	MARCKS-related protein	Marcksl1	GDVTAEEAAGASPAKANGQENGHVK	Phospho(T)@4	181.15	184.46	268.46	0.674775	0.687104
Q9EPH2	MARCKS-related protein	Marcksl1	LSGLSFK	Phospho(S)@5	1357.36	3398.68	1631.51	0.831965	2.08315
A0A0G2JSR7	Matrin-3	Matr3	RDSFDDRGPSLNPVLDYDHGSR	Phospho(S)@10	599.78	740.68	598.3	1.00247	1.23797
A0A0G2JSR7	Matrin-3	Matr3	RDSFDDRGPSLNPVLDYDHGSR	Phospho(S)@3	6398.23	16327.8	8568.11	0.746749	1.90565
A0A0G2JSR7	Matrin-3	Matr3	SYSPDGKESPSDK	Phospho(S)@3	3170.67	3670.37	4975.25	0.637289	0.737726
A0A0G2JSR7	Matrin-3	Matr3	SYSPDGKESPSDKK	Phospho(S)@3	9842.54	10910.7	10765	0.914314	1.01354
A0A0G2JSR7	Matrin-3	Matr3	SYSPDGKESPSDKK	Phospho(S)@3; Phospho(S)@9	1057.3	1789.09	1343.98	0.786693	1.33119
D3ZP96	DNA helicase	Mcm2	GLLYDSDEEDEERPAR	Phospho(S)@6	10448.3	15507	17089.3	0.611394	0.907407
D3ZP96	DNA helicase	Mcm2	GLLYDSDEEDEERPARK	Phospho(S)@6	777.32	942.3	879.77	0.883549	1.07108
D3ZP96	DNA helicase	Mcm2	RGLLYDSDEEDEERPAR	Phospho(S)@7	1652.91	1817.78	1821.21	0.907589	0.998117
D4ACM9	Protein Mfap1a	Mfap1a	IVEPEVVGESDSEVEGDAWR	Phospho(S)@10	2959.33	2773.51	3015.37	0.981415	0.919791
D4ACM9	Protein Mfap1a	Mfap1a	IVEPEVVGESDSEVEGDAWR	Phospho(S)@12	935.82	979.03	971.38	0.963392	1.00788
D4ACM9	Protein Mfap1a	Mfap1a	KIVEPEVVGESDSEVEGDAWR	Phospho(S)@11	998.71	1309.77	970.46	1.02911	1.34964
D4ACM9	Protein Mfap1a	Mfap1a	SLAALDALNTDDENDEEEYEAWK	Phospho(T)@10	8770.17	10746.2	9728.2	0.90152	1.10464
A0A0H2UI10	Protein O-GlcNAcase	Mgea5	LENEGSDEDIETDVLYSPQMALK	Phospho(S)@6	315.2	358.13	394.42	0.799148	0.907991
D3Z9C0	Protein Mios	Mios	GFSQYGVSGSPTK	Phospho(S)@10	253.32	282.06	557	0.454794	0.506391
D3ZHV9	Hypothetical LOC500797, isoform CRA_a	Misp	SQSSDLLER	Phospho(S)@3	745.63	614.68	620.31	1.20203	0.990924
D3ZPN3	Myeloid leukemia factor 2 (Predicted), isoform CRA_a	Mlf2	LAIQGPEDSPSR	Phospho(S)@9	650.6	1428.19	1614.31	0.40302	0.884706
Q9Z1W6	Protein LYRIC	Mtdh	LSSQLSAGEEK	Phospho(S)@6	5452.47	5520.81	6950.12	0.784515	0.794347
Q5XII9	Mitochondrial fission regulator 1-like	Mtfr1l	ASSFADMMGILK	Phospho(S)@3	107.79	142.61	100.65	1.07094	1.41689
Q5XII9	Mitochondrial fission regulator 1-like	Mtfr1l	NASVPNLR	Phospho(S)@3	160.14	210.64	371.27	0.43133	0.56735
A0A0G2JSW0	Myosin regulatory light chain 12B	Myl12b	ATSNVFAMFDQSQIQEFK	Phospho(S)@3	569.08	1263.59	637.92	0.892087	1.9808
A0A0G2K4Y7	Unconventional myosin-Va	Myo5a	TSSIADEGTYTLDSILR	Phospho(S)@3	80.67	102.43	90.13	0.89504	1.13647
M0R9L0	Protein Naca	Naca	QENTQTPTVQEESEEEEVDETGVEVK	Phospho(S)@13	302.73	436.68	301.8	1.00308	1.44692
M0R9L0	Protein Naca	Naca	TQTPTVQEESEEEEVDETGVEVK	Phospho(S)@10	198.26	289.57	434.72	0.456064	0.666107
M0R9L0	Protein Naca	Naca	VQGEAVSNIQENTQTPTVQEESEEEEVDETGVEVK	Phospho(S)@22	37826.9	42841.1	49355.6	0.766415	0.868009
M0R9L0	Protein Naca	Naca	VQGEAVSNIQENTQTPTVQEESEEEEVDETGVEVK	Phospho(S)@7	357.97	472.57	423.27	0.845725	1.11647
M0R9L0	Protein Naca	Naca	VQGEAVSNIQENTQTPTVQEESEEEEVDETGVEVK	Phospho(T)@13	3599.56	4036.95	4648.06	0.774422	0.868524
M0R9L0	Protein Naca	Naca	VQGEAVSNIQENTQTPTVQEESEEEEVDETGVEVK	Phospho(T)@15	4193.36	5060.58	6155.63	0.681224	0.822106
M0R9L0	Protein Naca	Naca	VQGEAVSNIQENTQTPTVQEESEEEEVDETGVEVKDIELVMSQANVSR	Phospho(S)@22	103.38	147.44	93.58	1.10472	1.57555
F1LMR4	H/ACA ribonucleoprotein complex non-core subunit NAF1	Naf1	NDQEPPPEALDFSDDEKEK	Phospho(S)@13	1495.83	2513.67	3757.48	0.398094	0.668978
Q5U328	Nucleolin	Ncl	GFGFVDFNSEEDAK	Phospho(S)@9	526.18	306.07	515.44	1.02084	0.593803
Q5U328	Nucleolin	Ncl	LELQGPRGSPN	Phospho(S)@9	601.93	687.34	803.01	0.749592	0.855954
Q5U328	Nucleolin	Ncl	LELQGPRGSPNAR	Phospho(S)@9	99957.2	120556	123658	0.808335	0.974912
A0A0G2JU91	Protein Ncor2	Ncor2	SIIGSPGR	Phospho(S)@5	367.79	715.77	888.94	0.41374	0.805195
A0A0G2JU91	Protein Ncor2	Ncor2	SPGNTSQPPAFFSK	Phospho(S)@1	396.51	629.78	576.66	0.687598	1.09212
F1LRN8	Protein Nedd4l	Nedd4l	SLSSPTVTLSAPLEGAK	Phospho(S)@3	599.71	1289.89	935.41	0.64112	1.37896
Q6MG75	Protein Nelfe	Nelfe	SLSEQPVVDTATATEQAK	Phospho(S)@3	1190.02	1666.93	1239.64	0.959972	1.34469
Q6MG75	Protein Nelfe	Nelfe	SVWGSLAVQNSPK	Phospho(S)@11	107.31	115.72	62.16	1.72635	1.86165
F2Z3R4	Nuclear factor 1	Nf1x	SIDDSEMESPVDDVFYPGTGR	Phospho(S)@1	899.72	855.22	1085.86	0.828578	0.787597
F2Z3R4	Nuclear factor 1	Nf1x	SITSPPSTSTTK	Phospho(S)@4	308.47	272.13	354.2	0.870892	0.768295
F2Z3R4	Nuclear factor 1	Nf1x	SITSPPSTSTTK	Phospho(T)@3	164.63	201.98	261.35	0.629922	0.772833
O70188	Nuclear factor 1	Nfic	NWTEDMEGGISSPVK	Phospho(S)@12	544.55	753.06	627.7	0.867532	1.19971
O70188	Nuclear factor 1	Nfic	NWTEDMEGGISSPVKK	Phospho(S)@12	1048.55	1991.06	2178.17	0.48139	0.914098
O70188	Nuclear factor 1	Nfic	SPFNSPSPQDSPR	Phospho(S)@7	308.01	341.44	322.27	0.955751	1.05948
O70188	Nuclear factor 1	Nfic	TEMDKSPFNSPSPQDSPR	Phospho(S)@6	103.21	305.45	132.46	0.779179	2.30598
A0A0G2K0J4	Protein Nipbl	Nipbl	AITSLLGGGSPK	Phospho(S)@10	546.1	634.31	510.66	1.0694	1.24214
A0A0G2K0J4	Protein Nipbl	Nipbl	DVPPDILLDSPERK	Phospho(S)@10	417.29	314.67	431.64	0.966755	0.72901
A0A0G2K4P5	NF-kappa-B-activating protein	Nkap	IGELGAPEVWGLSPK	Phospho(S)@13	615.99	833.64	873.33	0.705335	0.954553
Q8K1Q0	Glycylpeptide N-tetradecanoyltransferase 1	Nmt1	GGLSPANDTGAK	Phospho(S)@4	4704.9	5294.45	7451.49	0.631404	0.710522
P41777	Nucleolar and coiled-body phosphoprotein 1	Nolc1	GGSISVQVNSVKFDSE	Phospho(S)@15	10062.2	10387	9671.94	1.04035	1.07393
P41777	Nucleolar and coiled-body phosphoprotein 1	Nolc1	VADNSFDAK	Phospho(S)@5	1268.59	2520.09	2869.63	0.442074	0.878193
P41777	Nucleolar and coiled-body phosphoprotein 1	Nolc1	VADNSFDAKR	Phospho(S)@5	1111.59	2912.34	3411.2	0.325865	0.853758
P13084	Nucleophosmin	Npm1	AESEDEDEEDVK	Phospho(S)@3	158.54	235.18	219.64	0.721818	1.07075
P13084	Nucleophosmin	Npm1	CGSGPVHISGQHLVAVEEDAESEDEDEEDVK	Phospho(S)@22	31695.1	37862	42724	0.741857	0.8862
P13084	Nucleophosmin	Npm1	CGSGPVHISGQHLVAVEEDAESEDEDEEDVK	Phospho(S)@9	1415.27	1508.07	1616.83	0.875336	0.932733
P13084	Nucleophosmin	Npm1	DELHIVEAEAMNYEGSPIK	Phospho(S)@16	3776.39	4219.87	6177.91	0.611273	0.683058
P13084	Nucleophosmin	Npm1	GPSSVEDIK	Phospho(S)@3	321.11	334.78	502.21	0.639394	0.666614
P13084	Nucleophosmin	Npm1	GPSSVEDIK	Phospho(S)@4	2196.19	2335.31	3599.06	0.610212	0.648867
P13084	Nucleophosmin	Npm1	HLVAVEEDAESEDEDEEDVK	Phospho(S)@11	1038.91	1139.66	1394.17	0.745182	0.817447
P13084	Nucleophosmin	Npm1	ISGQHLVAVEEDAESEDEDEEDVK	Phospho(S)@15	1710.18	2156.99	3072.45	0.556618	0.702042
P13084	Nucleophosmin	Npm1	LKCGSGPVHISGQHLVAVEEDAESEDEDEEDVK	Phospho(S)@24	162.6	96.31	117.44	1.38454	0.820078
P13084	Nucleophosmin	Npm1	MEDSMDMDMSPLRPQNY	Phospho(S)@4	189.38	155.58	102.04	1.85594	1.5247
P13084	Nucleophosmin	Npm1	MEDSMDMDMSPLRPQNYLFGCELK	Phospho(S)@4	143.09	302.94	365.23	0.391781	0.82945
P13084	Nucleophosmin	Npm1	MQASIEK	Phospho(S)@4	662.45	5227.42	4900.18	0.135189	1.06678
P13084	Nucleophosmin	Npm1	SGQHLVAVEEDAESEDEDEEDVK	Phospho(S)@14	537.77	1817.42	491.14	1.09494	3.70041
P13084	Nucleophosmin	Npm1	TVSLGAGAKDELHIVEAEAMNYEGSPIK	Phospho(S)@25	404.41	914.39	671.09	0.602617	1.36254
Q9QWJ9	Neuropilin-1	Nrp1	NLSALENYNFELVDGVK	Phospho(S)@3	325.92	360.57	299.24	1.08916	1.20495
A0A0G2K7X3	Nuclear ubiquitous casein and cyclin-dependent kinase substrate 1	Nucks1	ATVTPSPVK	Phospho(S)@6	10660.5	19000.8	36486.9	0.292173	0.520758
A0A0G2K7X3	Nuclear ubiquitous casein and cyclin-dependent kinase substrate 1	Nucks1	ATVTPSPVKGK	Phospho(S)@6	12926.3	20080.4	31530.6	0.40996	0.636854
A0A0G2K7X3	Nuclear ubiquitous casein and cyclin-dependent kinase substrate 1	Nucks1	ATVTPSPVKGK	Phospho(T)@4; Phospho(S)@6	531.45	1662.35	1876.13	0.283269	0.886053
A0A0G2K7X3	Nuclear ubiquitous casein and cyclin-dependent kinase substrate 1	Nucks1	DSGSDEDFLMEDDDDSDYGSSK	Phospho(S)@16	845.06	1292.16	1181.75	0.715092	1.09343
A0A0G2K7X3	Nuclear ubiquitous casein and cyclin-dependent kinase substrate 1	Nucks1	EDDDDSDYGSSK	Phospho(S)@6	51.28	18.11	42.12	1.21747	0.429962
A0A0G2K7X3	Nuclear ubiquitous casein and cyclin-dependent kinase substrate 1	Nucks1	EKTPSPKEEDEEAESPPEKK	Phospho(S)@15	721.71	1026.07	978.65	0.737455	1.04845
A0A0G2K7X3	Nuclear ubiquitous casein and cyclin-dependent kinase substrate 1	Nucks1	KVVDYSQFQESDDADEDYGR	Phospho(S)@11	138004	130914	156178	0.883633	0.838236
A0A0G2K7X3	Nuclear ubiquitous casein and cyclin-dependent kinase substrate 1	Nucks1	KVVDYSQFQESDDADEDYGR	Phospho(S)@6	1865.15	2108.82	2080.01	0.896702	1.01385
A0A0G2K7X3	Nuclear ubiquitous casein and cyclin-dependent kinase substrate 1	Nucks1	KVVDYSQFQESDDADEDYGRDSGPPAK	Phospho(S)@11	6816.92	5744.93	5438.49	1.25346	1.05635
A0A0G2K7X3	Nuclear ubiquitous casein and cyclin-dependent kinase substrate 1	Nucks1	LKATVTPSPVK	Phospho(S)@8	281.24	384.98	702.53	0.400325	0.547991
A0A0G2K7X3	Nuclear ubiquitous casein and cyclin-dependent kinase substrate 1	Nucks1	LKATVTPSPVK	Phospho(T)@4	1059.15	1303.36	1316.78	0.804348	0.989808
A0A0G2K7X3	Nuclear ubiquitous casein and cyclin-dependent kinase substrate 1	Nucks1	LKATVTPSPVKGK	Phospho(T)@6; Phospho(S)@8	166.02	438.6	445.84	0.372376	0.983761
A0A0G2K7X3	Nuclear ubiquitous casein and cyclin-dependent kinase substrate 1	Nucks1	VVDYSQFQESDDADEDYGR	Phospho(S)@10	77618.2	63768.8	79935.8	0.971006	0.79775
A0A0G2K7X3	Nuclear ubiquitous casein and cyclin-dependent kinase substrate 1	Nucks1	VVDYSQFQESDDADEDYGR	Phospho(S)@5	1060.73	926.88	1163.45	0.911711	0.796665
A0A0G2K7X3	Nuclear ubiquitous casein and cyclin-dependent kinase substrate 1	Nucks1	VVDYSQFQESDDADEDYGRDSGPPAK	Phospho(S)@10	33224.4	22165.4	25049.8	1.32633	0.884852
A0A0G2K7X3	Nuclear ubiquitous casein and cyclin-dependent kinase substrate 1	Nucks1	VVDYSQFQESDDADEDYGRDSGPPAKK	Phospho(S)@10	6355.72	4027.97	3540.99	1.7949	1.13753
D3ZC82	Protein Nufip2	Nufip2	GADNDGSGSESGYTTPK	Phospho(S)@7	380.21	337.96	521.23	0.729448	0.648389
D3ZC82	Protein Nufip2	Nufip2	NDSWGSFDLR	Phospho(S)@3	1721.97	1410.08	1697.5	1.01442	0.83068
D3ZC82	Protein Nufip2	Nufip2	NLSSDEATNPISR	Phospho(S)@4	164.68	599.71	224.53	0.733443	2.67096
F7FF45	Protein Numa1	Numa1	TQPDGTSVPGEPASPISQR	Phospho(S)@14	7672.22	5960.14	7605.59	1.00876	0.783653
H9KVE4	Protein numb homolog	Numb	RTPSEADRWLEEVSK	Phospho(S)@4	261.39	556.8	488.25	0.535361	1.1404
R9PXU9	Osteoclast stimulating factor 1, isoform CRA_a	Ostf1	TLSNAEDYLDDEDSD	Phospho(S)@14	3693.47	3523.61	3625.76	1.01867	0.971827
D3ZUC9	Oxidative-stress responsive 1 (Predicted)	Oxsr1	TEDGGWEWSDDEFDEESEEGK	Phospho(S)@9	998.21	529.2	788.13	1.26656	0.671463
P04785	Protein disulfide-isomerase	P4hb	FLESGGQDGAGDNDDLDLEEALEPDMEEDDDQK	Phospho(S)@4	668.43	650.42	774	0.863605	0.840336
P04785	Protein disulfide-isomerase	P4hb	FLESGGQDGAGDNDDLDLEEALEPDMEEDDDQKAVKDEL	Phospho(S)@4	1062.32	1049.57	1086.16	0.978051	0.966313
Q6AYD3	Proliferation-associated protein 2G4	Pa2g4	SGEDEQQEQTIAEDLVVTK	Phospho(T)@10	9231.55	9419.34	9178.98	1.00573	1.02619
Q6AYD3	Proliferation-associated protein 2G4	Pa2g4	TAENATSGETLEENGAGD	Phospho(T)@10	170.94	308.81	296.49	0.576546	1.04155
G3V9N7	Protein Pacsin3	Pacsin3	DGTAPPPQSPSSPGSGQDEDWSDEESPR	Phospho(S)@22	120.48	152.99	156.39	0.770382	0.978259
G3V9N7	Protein Pacsin3	Pacsin3	GGRSPDEVTLTSIVPTR	Phospho(S)@4	572.49	754.35	596.79	0.959282	1.26401
P35465	Serine/threonine-protein kinase PAK 1	Pak1	DVATSPISPTENNTTPPDALTR	Phospho(T)@15	431.05	426.67	358.05	1.20388	1.19165
B5DF62	Protein Pak4	Pak4	SLVGTPYWMAPELISR	Phospho(S)@1	27.51	22.24	95.11	0.289244	0.233835
G3V818	Alpha-parvin	Parva	SPTPKSPPSR	Phospho(S)@6	2321.77	1400.38	2048.38	1.13347	0.683652
B5DF93	Protein PAT1 homolog 1	Patl1	RSTSPIIGSPPVR	Phospho(S)@4	52.41	115.04	157.75	0.332235	0.729255
B5DF93	Protein PAT1 homolog 1	Patl1	STSPIIGSPPVR	Phospho(S)@3	146.62	188.82	234.75	0.624579	0.804345
G3V7E6	Pericentriolar material 1, isoform CRA_b	Pcm1	VTNDISPESSPGVGR	Phospho(S)@6	2720.96	2802.88	3914.48	0.695101	0.716029
A0A0H2UHW4	PEST proteolytic signal-containing nuclear protein	Pcnp	TLSVAAAFNEDEDSEPEEMPPEAK	Phospho(S)@14	10715.4	10322.4	10142.7	1.05646	1.01772
Q62785	28 kDa heat- and acid-stable phosphoprotein	Pdap1	SLDSDESEDEDDDYQQK	Phospho(S)@4	135.04	126.57	139.72	0.966504	0.905883
Q9JID1	Programmed cell death protein 4	Pdcd4	FVSEGDGGR	Phospho(S)@3	630.15	978.37	957.94	0.657818	1.02133
D4ADF5	Protein LOC100912106	Pdcd5	KVMDSDEDDDY	Phospho(S)@5	298.5	382.9	365.47	0.816757	1.04769
F7FKI5	Pyruvate dehydrogenase E1 component subunit alpha	Pdha1	YGMGTSVER	Phospho(S)@6	6416.64	741.53	1065.62	6.02151	0.695867
F7FKI5	Pyruvate dehydrogenase E1 component subunit alpha	Pdha1	YHGHSMSDPGVSYR	Phospho(S)@5; Phospho(S)@12	2147.46	499.81	599.32	3.58316	0.833962
O55173	3-phosphoinositide-dependent protein kinase 1	Pdpk1	ANSFVGTAQYVSPELLTEK	Phospho(S)@3	1182.89	1398.49	1145.2	1.03291	1.22118
D3ZXE2	Sister chromatid cohesion protein PDS5 homolog B	Pds5b	AESPETSAVESTQSTPQK	Phospho(S)@3	4417.12	2263.73	2963.22	1.49065	0.763943
D3ZXE2	Sister chromatid cohesion protein PDS5 homolog B	Pds5b	METVSNASSSSNPSSPGR	Phospho(S)@15	32.76	28.25	66.54	0.492335	0.424557
Q5U318	Astrocytic phosphoprotein PEA-15	Pea15	DIIRQPSEEEIIK	Phospho(S)@7	16932.9	16489.5	16307.7	1.03834	1.01115
Q5U318	Astrocytic phosphoprotein PEA-15	Pea15	QPSEEEIIK	Phospho(S)@3	7725.07	8053.79	11422.9	0.676281	0.705058
Q5U318	Astrocytic phosphoprotein PEA-15	Pea15	YKDIIRQPSEEEIIK	Phospho(S)@9	2454.95	2567.12	1858.63	1.32084	1.38119
P25113	Phosphoglycerate mutase 1	Pgam1	HGESAWNLENR	Phospho(S)@4	1017.93	1114.9	1096.77	0.928116	1.01653
P16617	Phosphoglycerate kinase 1	Pgk1	ALESPERPFLAILGGAK	Phospho(S)@4	2919.32	3633.54	3803.09	0.767618	0.955418
Q499Q4	Phosphoglucomutase 1	Pgm1	AIGGIILTASHNPGGPNGDFGIK	Phospho(S)@10	276.34	463.03	411.01	0.672344	1.12657
Q5XIU9	Membrane-associated progesterone receptor component 2	Pgrmc2	DFSLEQLR	Phospho(S)@3	296.44	178.97	277.46	1.06841	0.64503
D3ZKI5	PHD finger protein 3 (Predicted)	Phf3	MAPPVDDLSPK	Phospho(S)@9	387.16	515.51	711.78	0.543932	0.724255
D3ZQV8	Protein LOC103690175	Phf6	TAHNSEADLEESFNEHELEPSSPK	Phospho(S)@22	2321.57	3809.58	3257.77	0.712626	1.16938
F1M3B3	Protein Phip	Phip	TAFYNEDDSEEEQR	Phospho(S)@9	616.27	520.81	531.49	1.15951	0.979906
Q63625	PHD and RING finger domain-containing protein 1	Phrf1	TISINSPK	Phospho(S)@6	1281.89	1255.19	1428.28	0.897506	0.878812
Q63433	Serine/threonine-protein kinase N1	Pkn1	TDVSNFDEEFTGEAPTLSPPR	Phospho(S)@18	506.36	626.95	482.51	1.04943	1.29935
O08874	Serine/threonine-protein kinase N2	Pkn2	ASSLGEIDDSSELR	Phospho(S)@3	637.67	827.5	787.22	0.810028	1.05117
O08874	Serine/threonine-protein kinase N2	Pkn2	GREDVSNFDDEFTSEAPILTPPREPR	Phospho(T)@20	1093.68	844.19	1144.82	0.955329	0.7374
D3ZJ50	Plakophilin 3 (Predicted), isoform CRA_a	Pkp3	LSSGFDDIDLPSAVK	Phospho(S)@2	415	371.22	429.91	0.965318	0.863483
D3ZJ50	Plakophilin 3 (Predicted), isoform CRA_a	Pkp3	LSSGFDDIDLPSAVK	Phospho(S)@3	680.25	752.08	490.2	1.3877	1.53423
Q6S395	Plectin	Plec	AGTLSITEFADMLSGNAGGFRSR	Phospho(S)@22	254.46	329.08	274.99	0.925343	1.1967
Q6S395	Plectin	Plec	AQLEPVASPAK	Phospho(S)@8	2623.48	4430	6544.32	0.400879	0.676923
Q6S395	Plectin	Plec	GYYSPYSVSGSGSTAGSR	Phospho(S)@17	364.12	287.06	384.82	0.946209	0.745959
Q6S395	Plectin	Plec	GYYSPYSVSGSGSTAGSR	Phospho(S)@4	411.93	565.88	446.16	0.923279	1.26833
Q6S395	Plectin	Plec	RGSFDATGSGF	Phospho(S)@3	160.51	93.42	143.46	1.11885	0.651192
Q6S395	Plectin	Plec	RGSFDATGSGFSMTFSSSSYSSSGYGR	Phospho(S)@3	1418.88	1338.87	1885.53	0.75251	0.710076
Q6S395	Plectin	Plec	RTSSEDNLYLAVLR	Phospho(S)@4	238.99	297.42	146.28	1.63378	2.03322
Q6S395	Plectin	Plec	SRSSSVGSSSSYPISSAVPR	Phospho(S)@4; Phospho(S)@5	104.74	234.08	192.1	0.545237	1.21853
Q6S395	Plectin	Plec	SSSVGSSSSYPISSAVPR	Phospho(S)@3	16913.2	14337.6	13778.1	1.22754	1.04061
Q6S395	Plectin	Plec	SSSVGSSSSYPISSAVPR	Phospho(S)@3; Phospho(S)@13	308.4	273.28	285.19	1.08138	0.958238
Q6S395	Plectin	Plec	SSSVGSSSSYPISSAVPR	Phospho(S)@3; Phospho(S)@6	891.54	936.73	1092.67	0.815928	0.857285
Q6S395	Plectin	Plec	SSSVGSSSSYPISSAVPR	Phospho(S)@6	3299.14	2503.17	3096.39	1.06548	0.808416
Q6S395	Plectin	Plec	TSSEDNLYLAVLR	Phospho(S)@2	1653.01	1758.84	1537.56	1.07509	1.14392
Q6S395	Plectin	Plec	TSSEDNLYLAVLR	Phospho(S)@3	9381.66	9539	9004.5	1.04189	1.05936
D3ZAY8	Protein Pnn	Pnn	GFSDSGGGPPAK	Phospho(S)@3	1083.04	1041.17	1603.95	0.675233	0.649129
D3ZAY8	Protein Pnn	Pnn	QESDPEDDDVKKPALQSSVVATSK	Phospho(S)@3	1462.67	1304.47	1456.07	1.00453	0.895884
D3ZAY8	Protein Pnn	Pnn	RGFSDSGGGPPAK	Phospho(S)@4	2675.6	2917.34	3516.55	0.760859	0.829603
D4A5A6	DNA-directed RNA polymerase subunit	Polr2a	YSPTSPTYSPTSPK	Phospho(S)@9	361.63	302.86	570.69	0.633672	0.530691
D4A5A6	DNA-directed RNA polymerase subunit	Polr2a	YSPTSPTYSPTTPK	Phospho(S)@5	414.81	430	754.82	0.549548	0.569672
D4A5A6	DNA-directed RNA polymerase subunit	Polr2a	YTPTSPSYSPSSPEYTPTSPK	Phospho(S)@12	384.19	603.6	540.51	0.710792	1.11672
O55035	Peptidyl-prolyl cis-trans isomerase G	Ppig	RSETPPHWR	Phospho(T)@4	142.48	231.88	185.17	0.769455	1.25225
O55035	Peptidyl-prolyl cis-trans isomerase G	Ppig	SELNEIKENQRSPVR	Phospho(S)@12	1701.52	1815.32	2235.05	0.761289	0.812206
O55035	Peptidyl-prolyl cis-trans isomerase G	Ppig	SETPPHWR	Phospho(T)@3	496.21	398.24	305.54	1.62404	1.3034
D3ZR53	Protein phosphatase 1 regulatory subunit	Ppp1r12a	KTGSYGALAEITASK	Phospho(S)@4	1986	3544.75	2334.77	0.850619	1.51824
D3ZR53	Protein phosphatase 1 regulatory subunit	Ppp1r12a	RSTQGVTLTDLQEAEK	Phospho(S)@2	249.67	401.28	262.98	0.949388	1.5259
D3ZR53	Protein phosphatase 1 regulatory subunit	Ppp1r12a	TGSYGALAEITASK	Phospho(S)@3	1898.39	3268.25	2514.38	0.755013	1.29982
D3ZBT9	Protein Ppp6r3	Ppp6r3	IQQFDDGGSDEEDIWEEK	Phospho(S)@9	4497.72	5118.65	5437.4	0.827182	0.941378
P09456	cAMP-dependent protein kinase type I-alpha regulatory subunit	Prkar1a	EDEISPPPPNPVVK	Phospho(S)@5	895.11	1019.15	1113.82	0.80364	0.915004
P09456	cAMP-dependent protein kinase type I-alpha regulatory subunit	Prkar1a	TDSREDEISPPPPNPVVK	Phospho(S)@9	27253.6	24772.2	27411	0.994258	0.903733
A0A0G2K928	Serine/threonine-protein kinase	Prkd1	SVVGTPAYLAPEVLR	Phospho(S)@1	66.39	115.91	102.83	0.645629	1.1272
A0A0G2K928	Serine/threonine-protein kinase	Prkd1	TISPSTSNNIPLMR	Phospho(S)@3	519.71	609.49	526.31	0.98746	1.15804
G3V7J2	Interferon-inducible double-stranded RNA-dependent protein kinase activator A	Prkra	EDSGTFSLGK	Phospho(S)@3	226.02	250.1	326.91	0.691383	0.765042
D3ZJ92	Pre-mRNA processing factor 40 homolog A (Yeast) (Predicted)	Prpf40a	DSGNWDTSGSELSEGELEKR	Phospho(S)@13	1612.47	1193.97	1160.62	1.38932	1.02873
Q6AZ40	Phosphoribosyl pyrophosphate synthase-associated protein 2	Prpsap2	LGIAVIHGEAQDAESDLVDGRHSPPMVR	Phospho(S)@23	2269.26	2336.15	2161.85	1.04968	1.08063
A0A0U1RRZ5	Protein PRRC2A	Prrc2a	KQSSSEISLAVER	Phospho(S)@3	663.34	784.25	732.69	0.905349	1.07037
A0A0U1RRZ5	Protein PRRC2A	Prrc2a	TASETRSEGSEYEEIPK	Phospho(S)@3	1441.25	846.23	1029.84	1.39949	0.82171
A0A0U1RRZ5	Protein PRRC2A	Prrc2a	TASETRSEGSEYEEIPK	Phospho(S)@7	618.92	401.85	386.39	1.6018	1.04001
A0A0U1RRZ5	Protein PRRC2A	Prrc2a	TASETRSEGSEYEEIPKR	Phospho(S)@3	1204	1120.54	1124.41	1.07078	0.996558
P34064	Proteasome subunit alpha type-5	Psma5	GVNTFSPEGR	Phospho(S)@6	280.26	330.26	254.82	1.09984	1.29605
P34064	Proteasome subunit alpha type-5	Psma5	ITSPLMEPSSIEK	Phospho(S)@3	430.14	320.25	333.53	1.28966	0.960183
Q6P736	Polypyrimidine tract binding protein 1, isoform CRA_a	Ptbp1	ELKTDSSPNQAR	Phospho(S)@7	869.23	822.67	979.69	0.88725	0.839725
B2GV92	Prostaglandin E synthase 3	Ptges3	DWEDDSDEDMSNFDR	Phospho(S)@6	28873	37840	51883.4	0.556497	0.729327
B2GV92	Prostaglandin E synthase 3	Ptges3	KGESGQSWPR	Phospho(S)@7	160.99	120.92	194.89	0.826056	0.620453
B2GV92	Prostaglandin E synthase 3	Ptges3	SVDFNNWKDWEDDSDEDMSNFDR	Phospho(S)@14	696.5	744.77	749.68	0.929063	0.993451
B2GV92	Prostaglandin E synthase 3	Ptges3	WKDWEDDSDEDMSNFDR	Phospho(S)@8	156.92	311.22	283.36	0.553783	1.09832
P06302	Prothymosin alpha	Ptma	SDAAVDTSSEITTK	Phospho(S)@8	2792.06	2747.46	3411.98	0.818311	0.805239
P06302	Prothymosin alpha	Ptma	SDAAVDTSSEITTK	Phospho(S)@9	347.79	393.15	386.9	0.898914	1.01615
P06302	Prothymosin alpha	Ptma	SDAAVDTSSEITTK	Phospho(T)@7	10595.3	11643.2	12272.3	0.863345	0.948738
D3ZSL5	Protein Ptpn14	Ptpn14	YVSGSSPDLVTR	Phospho(S)@5	226.15	294.29	200.03	1.13058	1.47123
D3Z8L5	Protein Pum1	Pum1	RDSLTGSSDLYK	Phospho(S)@3	1421.53	1817.65	2147.98	0.661799	0.846214
D3Z8L5	Protein Pum1	Pum1	RDSLTGSSDLYKR	Phospho(S)@3	930.32	1084.45	1137.26	0.818036	0.953564
D3ZQL8	Protein Pum2	Pum2	AILSPR	Phospho(S)@4	1144.9	965.47	1378.6	0.83048	0.700326
D3ZQL8	Protein Pum2	Pum2	GKASPFEEDQNR	Phospho(S)@4	216.69	234.2	334.31	0.648171	0.700547
D3ZQL8	Protein Pum2	Pum2	QASPTEVVER	Phospho(S)@3	1545.51	1605.5	2164.65	0.713977	0.74169
B5DFG8	Protein Pygo2	Pygo2	GGGTPDANSLAPPGK	Phospho(T)@4	574.11	629.38	673.44	0.852504	0.934575
F1LNT3	Protein R3hdm1	R3hdm1	ASSFSGISVLTR	Phospho(S)@3	169.75	364.22	293.6	0.578168	1.24053
F1LNT3	Protein R3hdm1	R3hdm1	YSEPRPWSSTDSDSSLR	Phospho(S)@9	639.9	727.07	505.3	1.26638	1.43889
F8V328	RAB8	Rab8a	NIEEHASADVEK	Phospho(S)@7	2744.64	496.82	882.75	3.10919	0.562809
A0A0G2K7M2	Protein Rad23a	Rad23a	AVEYLLTGIPGSPEPEHGSVQESQAPEQPATEAGENPLEFLR	Phospho(S)@23	399.17	407.14	322.22	1.23881	1.26355
R9PXU5	RAF proto-oncogene serine/threonine-protein kinase	Raf1	SASEPSLHR	Phospho(S)@3	103.01	214.34	336.22	0.306377	0.637499
O55007	Ral GTPase-activating protein subunit alpha-1	Ralgapa1	SSSTSDILEPFTVER	Phospho(S)@3	269.85	163.83	362.55	0.744311	0.451882
Q5PQR0	Protein Raly	Raly	GRLSPVPVPR	Phospho(S)@4	2824.84	2078.59	2458.06	1.14922	0.845622
D4A2G9	Protein Ranbp1	Ranbp1	DSHEDHDTSTENAEESNHDPQFEPIVSLPEQEIK	Phospho(S)@16	317.57	1149.38	711.75	0.446182	1.61486
A0A0G2K0S7	Protein Rap1gap2	Rap1gap2	SVSFGGFGWIDK	Phospho(S)@3	65.81	142.63	115.31	0.570722	1.23693
D4ADX8	Protein Raph1	Raph1	RPSVDSLVSK	Phospho(S)@3	224.85	306.26	266.97	0.842229	1.14717
A0A0G2K3S6	RNA binding motif protein 10, isoform CRA_a	Rbm10	LASDDRPSPPR	Phospho(S)@8	30287.1	21095.4	29363.4	1.03146	0.718427
M0R9Q1	Protein Rbm14	Rbm14	QPTPPFFGR	Phospho(T)@3	6005.27	5618.56	5133.98	1.16971	1.09439
M0R9Q1	Protein Rbm14	Rbm14	RLSESQLSFR	Phospho(S)@3	2013.21	2780.98	3112.76	0.64676	0.893413
M0R9Q1	Protein Rbm14	Rbm14	SQGAVANANSTPPPYER	Phospho(S)@10	145.18	205.47	193.28	0.751138	1.06307
M0R9Q1	Protein Rbm14	Rbm14	TRLSPPR	Phospho(S)@4	439.36	491.42	515.61	0.852117	0.953085
M0R3Z8	Protein Rbm15	Rbm15	DRTPPLLYR	Phospho(T)@3	1702.83	2099.98	1703.95	0.999343	1.23242
M0R3Z8	Protein Rbm15	Rbm15	SLSPGGAALGYR	Phospho(S)@3	7060.78	6598.42	7035.14	1.00364	0.937923
D3ZHD6	Protein Rbm15b	Rbm15b	RNSLEGYSR	Phospho(S)@3	104.85	179.86	193.84	0.54091	0.927879
D3ZHD6	Protein Rbm15b	Rbm15b	SLSPVAAPPLREPR	Phospho(S)@3	401.02	373.21	428.6	0.935651	0.870765
Q6AY02	Protein Rbm17	Rbm17	RPDPDSDEDEDYER	Phospho(S)@6	56.68	66.71	69.39	0.816832	0.961378
Q6AY02	Protein Rbm17	Rbm17	RPDPDSDEDEDYERER	Phospho(S)@6	262.94	335.54	392.8	0.669399	0.854226
D3Z8R4	Protein Rbm25l1	Rbm25l1	LGASNSPGQPNSVK	Phospho(S)@6	4095.34	4155.21	5236.33	0.782101	0.793535
D3Z8R4	Protein Rbm25l1	Rbm25l1	LGASNSPGQPNSVKR	Phospho(S)@6	642.26	566.58	639.14	1.00488	0.886472
D3ZTA8	Protein Rbm33	Rbm33	AADEDWDSELEDDLLGEDLLSGK	Phospho(S)@8	96.26	78.35	99.91	0.963467	0.784206
Q5BJP4	Protein LOC100910882	Rbm39	DKSPVREPIDNLTPEER	Phospho(S)@3	20943.3	23177.8	23344.1	0.897156	0.992879
Q5BJP4	Protein LOC100910882	Rbm39	YRSPYSGPK	Phospho(S)@3	3631.29	3724.55	5132.85	0.707461	0.72563
B2GV05	RNA-binding protein 5	Rbm5	GLVAAYSGDSDNEEELVER	Phospho(S)@10	473.51	555.06	692.07	0.684194	0.802029
B2GV05	RNA-binding protein 5	Rbm5	GLVAAYSGDSDNEEELVER	Phospho(S)@7	637.08	954.03	694.81	0.916913	1.37308
B2GV05	RNA-binding protein 5	Rbm5	GLVAAYSGDSDNEEELVERLESEEEK	Phospho(S)@10	185.42	336.37	253.57	0.731238	1.32654
B2GV05	RNA-binding protein 5	Rbm5	YDDYRDYDSPERER	Phospho(S)@9	341.35	894.5	674.35	0.506191	1.32646
D4ACW0	Protein Rbm6	Rbm6	LQSFDSPER	Phospho(S)@6	827.37	1166.82	1107.94	0.746764	1.05314
D4ACW0	Protein Rbm6	Rbm6	VVNPLIGLLGEYGGDSDYEEEEEEEQAPPVQPR	Phospho(S)@16	42.86	58.71	42.79	1.00164	1.37205
Q27W01	RNA-binding protein 8A	Rbm8a	MREDYDSVEQDGDEPGPQR	Phospho(S)@7	593.56	628.81	786.64	0.754551	0.799362
P84586	RNA-binding motif protein, X chromosome retrogene-like	Rbmxrtl	DGYGGSRDSYSSSR	Phospho(S)@9	1048.59	941.82	1160.78	0.903349	0.811368
P84586	RNA-binding motif protein, X chromosome retrogene-like	Rbmxrtl	DSYSSSRSDLYSSGR	Phospho(S)@4	131.9	273.54	257.37	0.512492	1.06283
P84586	RNA-binding motif protein, X chromosome retrogene-like	Rbmxrtl	DVYLSPR	Phospho(S)@5	29111.2	32842.2	49184.3	0.591881	0.667738
P84586	RNA-binding motif protein, X chromosome retrogene-like	Rbmxrtl	DVYLSPRDDGYSTK	Phospho(S)@5	107718	101252	107134	1.00546	0.945097
P84586	RNA-binding motif protein, X chromosome retrogene-like	Rbmxrtl	GLPPSMER	Phospho(S)@5	20986.2	20112.5	22128.3	0.948391	0.908905
P84586	RNA-binding motif protein, X chromosome retrogene-like	Rbmxrtl	RDVYLSPR	Phospho(S)@6	371.47	445.57	361.5	1.02758	1.23256
P84586	RNA-binding motif protein, X chromosome retrogene-like	Rbmxrtl	RDVYLSPRDDGYSTK	Phospho(S)@6	557.95	731.32	434.59	1.28385	1.68278
P84586	RNA-binding motif protein, X chromosome retrogene-like	Rbmxrtl	VEQATKPSFESGR	Phospho(S)@8	4727.53	2805.21	4463.6	1.05913	0.628464
A0A0G2KB70	Protein Reps1	Reps1	RQSSSYDDPWK	Phospho(S)@3	575.91	495.68	516.14	1.1158	0.96036
A0A0G2KB70	Protein Reps1	Reps1	SSSLDMNR	Phospho(S)@3	273.8	282.21	278.18	0.984255	1.01449
A0A096MJX5	Protein RGD1305178	RGD1305178	VGDTEKPEPERSPPNR	Phospho(S)@12	13362.1	17813.9	23344.9	0.57238	0.763075
B0BNM4	Protein RGD1308134	RGD1308134	VYEDSGIPLPAESPK	Phospho(S)@13	1054.24	1674.48	1841.12	0.572608	0.90949
G3V8R0	Protein RGD1311703	RGD1311703	RSASPDDDLGSSNWEAADLGNEER	Phospho(S)@4	4041.14	3927.66	4445.25	0.909092	0.883563
G3V8R0	Protein RGD1311703	RGD1311703	SASPDDDLGSSNWEAADLGNEER	Phospho(S)@3	36125.6	26422.9	29642.2	1.21872	0.891394
G3V8R0	Protein RGD1311703	RGD1311703	SASPDDDLGSSNWEAADLGNEERK	Phospho(S)@3	6608.02	4749.35	5146.93	1.28388	0.922754
D3ZKC9	Protein RGD1559904	RGD1559904	SFLSEPSSPGR	Phospho(S)@8	1040.17	931.89	950.06	1.09485	0.980875
Q6MGB6	E3 ubiquitin-protein ligase RING1	Ring1	LHNQQALSSSIEEGLR	Phospho(S)@10	187.53	188.36	235.3	0.796983	0.80051
Q5PPN1	Protein Rnf113a	Rnf113a1	YGVYEDENYEVGSDDEEIPFK	Phospho(S)@13	2344.37	3443.51	3045	0.769908	1.13087
D3ZYQ9	Protein Rnf20	Rnf20	ALVVPEPEPDSDSNQER	Phospho(S)@13	81.87	46.53	107.62	0.760732	0.432355
D3ZYQ9	Protein Rnf20	Rnf20	KALVVPEPEPDSDSNQER	Phospho(S)@14	468.47	487.25	421.01	1.11273	1.15734
F1LSW7	60S ribosomal protein L14	Rpl14	AALLKASPK	Phospho(S)@7	3560.62	7709.63	8198.74	0.434289	0.940343
P19945	60S acidic ribosomal protein P0	Rplp0	VEAKEESEESDEDMGFGLFD	Phospho(S)@7	373.46	400.99	428.67	0.871206	0.935428
P19945	60S acidic ribosomal protein P0	Rplp0	VEAKEESEESDEDMGFGLFD	Phospho(S)@7; Phospho(S)@10	99.54	125.8	134.08	0.742393	0.938246
P02401	60S acidic ribosomal protein P2	Rplp2	KEESEESDDDMGFGLFD	Phospho(S)@4	13017.3	13012.5	14351.4	0.907041	0.906704
P02401	60S acidic ribosomal protein P2	Rplp2	KEESEESDDDMGFGLFD	Phospho(S)@4; Phospho(S)@7	10484	11427.3	12368.6	0.847631	0.923898
P02401	60S acidic ribosomal protein P2	Rplp2	KEESEESDDDMGFGLFD	Phospho(S)@7	22672	16290.8	20938.3	1.0828	0.778035
B5DEK0	Protein Rprd1b	Rprd1b	TFQQIQEEEDDDYPGSYSPQDPSAGPLLTEELIK	Phospho(S)@18	398.47	439.48	495.55	0.804096	0.886853
B5DEK0	Protein Rprd1b	Rprd1b	TFQQIQEEEDDDYPGSYSPQDPSAGPLLTEELIK	Phospho(S)@23	403.24	417.3	534.37	0.754608	0.78092
A0A0G2JTD1	Protein Rprd2	Rprd2	GPTSTSVDNIDGTPVRDER	Phospho(T)@13	197.62	370.8	470.53	0.419994	0.788048
A0A0G2JTD1	Protein Rprd2	Rprd2	RMSGEPIQTVESVR	Phospho(S)@3	1037.96	1382.83	1480.71	0.700988	0.933897
A0A0G2JTD1	Protein Rprd2	Rprd2	SFNYSPNSSTSEVSSTSASK	Phospho(S)@5	1472.54	1196.76	1283.3	1.14746	0.932564
P62909	40S ribosomal protein S3	Rps3	DEILPTTPISEQK	Phospho(S)@10	1456.03	1312.6	1620.24	0.898651	0.810127
P62909	40S ribosomal protein S3	Rps3	DEILPTTPISEQK	Phospho(T)@7	5971.56	6613.26	6922.11	0.862679	0.955382
A0A0G2JZB4	Arginine/serine-rich coiled-coil protein 2	Rsrc2	EQSDISVSPR	Phospho(S)@6	349.28	324.64	557.94	0.626017	0.581855
A0A0G2JZB4	Arginine/serine-rich coiled-coil protein 2	Rsrc2	EQSDISVSPR	Phospho(S)@8	6191.13	4057.07	6170.39	1.00336	0.657506
A0A0G2JZB4	Arginine/serine-rich coiled-coil protein 2	Rsrc2	KEQSDISVSPR	Phospho(S)@9	434.17	383.2	456.77	0.950522	0.838934
A0A0G2JZI0	Scaffold attachment factor B	Safb	AETLSGLGDSGAASAAAVSSAASETGTRR	Phospho(S)@23	120.01	125.54	101.66	1.1805	1.2349
A0A0G2JZI0	Scaffold attachment factor B	Safb	SVVSFDK	Phospho(S)@4	578.88	1311.73	1270.16	0.455754	1.03273
A0A0G2JZI0	Scaffold attachment factor B	Safb	SVVSFDKVK	Phospho(S)@4	1865.03	3921.16	2860.62	0.651967	1.37074
Q63624	Splicing factor, arginine/serine-rich 19	Scaf1	FDIYDPFHPTDEAYSPPPAPEQK	Phospho(S)@15	952.9	1482.44	1118.32	0.852082	1.3256
D3ZWS0	Protein Scrib	Scrib	NSLESISSIDR	Phospho(S)@2	761.12	791.86	1241.84	0.612897	0.637651
Q4KM74	Vesicle-trafficking protein SEC22b	Sec22b	NLGSINTELQDVQR	Phospho(S)@4	3532.91	4688.89	4156.38	0.849997	1.12812
Q4KM74	Vesicle-trafficking protein SEC22b	Sec22b	RNLGSINTELQDVQR	Phospho(S)@5	227.04	252.71	245.54	0.924656	1.0292
Q6AXS5	Plasminogen activator inhibitor 1 RNA-binding protein	Serbp1	SKSEEAHAEDSVMDHHFR	Phospho(S)@3	207.47	461.96	178.53	1.1621	2.58758
A0A0G2K6T6	Uncharacterized protein	Setd1a	SGSPAPETTNESVPFAQHSSLDSR	Phospho(S)@3	428.93	423.87	482.47	0.889029	0.878542
F1LSC3	Protein Sf1	Sf1	TGDLGIPPNPEDRSPSPEPIYNSEGK	Phospho(S)@14; Phospho(S)@16	5589.46	5653.77	6526.07	0.856482	0.866336
F1LSC3	Protein Sf1	Sf1	TGDLGIPPNPEDRSPSPEPIYNSEGKR	Phospho(S)@14; Phospho(S)@16	723.09	560.73	559.63	1.29209	1.00197
D3ZMS1	Protein Sf3b2	Sf3b2	SSLGQSASETEEDTVSTSK	Phospho(S)@6	278.7	353.06	389.48	0.715569	0.906491
D3ZMS1	Protein Sf3b2	Sf3b2	SSLGQSASETEEDTVSTSK	Phospho(S)@8	266	394.45	440.62	0.603695	0.895216
D3ZMS1	Protein Sf3b2	Sf3b2	SSLGQSASETEEDTVSTSKK	Phospho(S)@8	104.46	247.36	217.33	0.480652	1.13818
Q4FZV2	Vesicle transport protein SFT2B	Sft2d2	KVLSGQDTEDR	Phospho(S)@4	212.03	251.33	249.96	0.848256	1.00548
Q4FZV2	Vesicle transport protein SFT2B	Sft2d2	VLSGQDTEDR	Phospho(S)@3	254.42	181.11	227.44	1.11862	0.796298
A0A0G2QC02	Protein Skiv2l	Skiv2l	ASSLEDLVLK	Phospho(S)@3	7651.69	7447.93	8408.07	0.910041	0.885807
F1LTY9	Anion exchange protein	Slc4a7	DKDSDKEDGRESPSYDTPSQR	Phospho(S)@12	398.59	584.68	661.25	0.602783	0.884204
F1LTY9	Anion exchange protein	Slc4a7	DSDKEDGRESPSYDTPSQR	Phospho(S)@10	852.44	553.97	913.7	0.932954	0.606293
F1LTY9	Anion exchange protein	Slc4a7	GNGSGGSRENSTVDFSK	Phospho(S)@7	1159.49	842.62	828.28	1.39988	1.01731
F1LTY9	Anion exchange protein	Slc4a7	SFADIGK	Phospho(S)@1	821.33	1194.85	490.15	1.67567	2.43772
A0A0G2K904	Protein Sltm	Sltm	DGQDAIAQSPEKEAK	Phospho(S)@9	599.87	684.53	827.05	0.725313	0.827677
A0A0G2K904	Protein Sltm	Sltm	SPGHMVILNQTK	Phospho(S)@1	764.42	1441.27	1419.59	0.538479	1.01527
B0BNL0	Pre-mRNA-splicing factor SLU7	Slu7	LVEQANSPK	Phospho(S)@7	2693.72	2570.35	3855.19	0.698726	0.666725
G3V790	Transcription activator BRG1	Smarca4	EVDYSDSLTEK	Phospho(S)@7	900.63	711.25	846.84	1.06352	0.839887
Q6P684	Survival motor neuron 1	Smn1	GTGQSDDSDIWDDTALIK	Phospho(S)@5	2045.46	2681.57	2608.69	0.784095	1.02794
Q6P684	Survival motor neuron 1	Smn1	RGTGQSDDSDIWDDTALIK	Phospho(S)@6	2599.55	2842.44	2402.52	1.08201	1.18311
B2RZ74	Protein Snrnp70	Snrnp70	YDERPGPSPLPHR	Phospho(S)@8	6442.94	4721.71	5019.83	1.2835	0.940612
D3ZWC6	Protein Sntb1	Sntb1	GSPVSEIGWETPPPESPR	Phospho(S)@16	456.3	452.65	342.92	1.33063	1.31999
D4A8G7	Protein Snw1	Snw1	GPPSPPAPVMHSPSR	Phospho(S)@4	553.8	674.45	692.62	0.799573	0.973766
D4A8G7	Protein Snw1	Snw1	GPPSPPAPVMHSPSR	Phospho(S)@4; Phospho(S)@12	1206.15	1123.44	1564.06	0.771166	0.718284
D4A8G7	Protein Snw1	Snw1	GPPSPPAPVMHSPSRK	Phospho(S)@4	120.49	102.42	178.7	0.674259	0.573139
A0A0G2K6E8	Protein Spag9	Spag9	SASQSSLDKLDQELK	Phospho(S)@3	342.73	480.79	1068.72	0.320692	0.449875
Q2KN99	Cytospin-A	Specc1l	RSSTSSEPTPTVK	Phospho(S)@3	194.37	421.85	371.96	0.522556	1.13413
G3V6S0	Protein Sptbn1	Sptbn1	AQTLPTSVVTITSESSPGKR	Phospho(S)@16	774.55	770.42	1007.77	0.768578	0.76448
G3V6S0	Protein Sptbn1	Sptbn1	GDQVSQNGLPAEQGSPR	Phospho(S)@15	280.35	176.73	311.25	0.900723	0.567807
B2RYB3	Protein Srrm1	Srrm1	KETESEAEDDNLDDLER	Phospho(S)@5	1359.78	2039.25	1686.51	0.806269	1.20915
A0A0G2K2M9	Protein Srrm2	Srrm2	ARSRTPPSAPSQSR	Phospho(S)@3; Phospho(S)@8	38.18	26.47	43.63	0.875086	0.606693
A0A0G2K2M9	Protein Srrm2	Srrm2	ARSRTPPSAPSQSR	Phospho(S)@3; Phospho(T)@5	737.61	834.94	827.76	0.891092	1.00867
A0A0G2K2M9	Protein Srrm2	Srrm2	MAPALSGANLTSPR	Phospho(S)@12	199.19	346.47	348.23	0.572007	0.994946
A0A0G2K2M9	Protein Srrm2	Srrm2	PSMSPTPLDR	Phospho(S)@4	473.19	817.69	510.26	0.927351	1.6025
A0A0G2K2M9	Protein Srrm2	Srrm2	SLSYSPVER	Phospho(S)@3; Phospho(S)@5	1469.67	1480.32	1798.01	0.817387	0.82331
A0A0G2K2M9	Protein Srrm2	Srrm2	SLSYSPVER	Phospho(S)@5	2596.74	1678.31	2320.05	1.11926	0.723394
A0A0G2K2M9	Protein Srrm2	Srrm2	SLTRSPPAIR	Phospho(S)@1; Phospho(S)@5	9661.07	5984.1	8457.4	1.14232	0.707558
A0A0G2K2M9	Protein Srrm2	Srrm2	SLTRSPPAIR	Phospho(S)@5	215.63	132.83	155.71	1.38482	0.85306
A0A0G2K2M9	Protein Srrm2	Srrm2	SRTPPSAPSQSR	Phospho(S)@1; Phospho(T)@3	656.35	412.23	593.12	1.10661	0.69502
A0A0G2K2M9	Protein Srrm2	Srrm2	SRTPPSAPSQSR	Phospho(T)@3	1690.6	1169.79	1751.06	0.965472	0.668047
A0A0G2K2M9	Protein Srrm2	Srrm2	TPAAAAAMNLASPR	Phospho(S)@12	1393.97	1397.01	1705.49	0.817343	0.819125
A0A0G2K2M9	Protein Srrm2	Srrm2	TSPAPWK	Phospho(S)@2	331.46	403.88	455.09	0.728339	0.887473
D4A9L2	Protein Srsf1	Srsf1	VDGPRSPSYGR	Phospho(S)@6	21463.7	14990.4	28159.7	0.762215	0.532336
D4A9L2	Protein Srsf1	Srsf1	VDGPRSPSYGR	Phospho(S)@6; Phospho(S)@8	295.8	210.29	548.25	0.539535	0.383566
D4A9L2	Protein Srsf1	Srsf1	VDGPRSPSYGR	Phospho(S)@8	440.73	425.62	437.22	1.00803	0.973469
D4A9L2	Protein Srsf1	Srsf1	VKVDGPRSPSYGR	Phospho(S)@10	238.56	168.88	268.39	0.888856	0.629234
D4A9L2	Protein Srsf1	Srsf1	VKVDGPRSPSYGR	Phospho(S)@8	28920.3	30330.3	35095.1	0.824057	0.864234
D4A9L2	Protein Srsf1	Srsf1	VKVDGPRSPSYGR	Phospho(S)@8; Phospho(S)@10	915.71	714.86	971.94	0.942147	0.735498
D4A9L2	Protein Srsf1	Srsf1	VKVDGPRSPSYGRSR	Phospho(S)@8	1739.34	3652.74	3496.67	0.497428	1.04463
A0A0G2QC38	Protein Srsf11	Srsf11	LNHVAAGLVSPSLK	Phospho(S)@10	1017.87	966.17	938.27	1.08484	1.02974
Q6PDU1	Serine/arginine-rich splicing factor 2	Srsf2	SRSPPPVSK	Phospho(S)@3	347.12	175.79	309.04	1.12322	0.568826
Q6PDU1	Serine/arginine-rich splicing factor 2	Srsf2	VDNLTYRTSPDTLR	Phospho(S)@9	16513.8	11284.8	12293.6	1.34328	0.917945
Q6PDU1	Serine/arginine-rich splicing factor 2	Srsf2	VDNLTYRTSPDTLRR	Phospho(S)@9	1492.71	1005.78	786.95	1.89683	1.27807
Q5PPI1	Serine/arginine-rich splicing factor 9	Srsf9	GSPHYFSPFRPY	Phospho(S)@2	12747.6	12594.7	13667.7	0.932683	0.921497
Q5PPI1	Serine/arginine-rich splicing factor 9	Srsf9	GSPHYFSPFRPY	Phospho(S)@2; Phospho(S)@7	598.75	936.04	1091.32	0.548648	0.857714
Q5PPI1	Serine/arginine-rich splicing factor 9	Srsf9	GSPHYFSPFRPY	Phospho(S)@2; Phospho(Y)@5	178.5	258.09	275.04	0.648997	0.938373
Q08013	Translocon-associated protein subunit gamma	Ssr3	QQSEEDLLLQDFSR	Phospho(S)@3	66.94	90.28	90.9	0.736414	0.993179
A0A0G2K5C8	Stromal interaction molecule 1	Stim1	AEQSLHDLQER	Phospho(S)@4	434.26	428.15	506.62	0.857171	0.845111
A0A0G2K5C8	Stromal interaction molecule 1	Stim1	SHSPSSPDPDTPSPVGDSR	Phospho(S)@3	239.79	210.44	220.97	1.08517	0.952346
A0A0G2K007	STE20/SPS1-related proline-alanine-rich protein kinase	Stk39	TEDGDWEWSDDEMDEKSEEGK	Phospho(S)@9	1525.24	2103.16	2026.88	0.752506	1.03763
A0A096MK73	Stathmin (Fragment)	Stmn1	ASGQAFELILSPR	Phospho(S)@11	3303.83	5521.96	5013.64	0.658968	1.10139
A0A096MK73	Stathmin (Fragment)	Stmn1	ASGQAFELILSPR	Phospho(S)@2	374.39	408.04	276.4	1.35452	1.47627
A0A096MK73	Stathmin (Fragment)	Stmn1	DLSLEEIQK	Phospho(S)@3	600.98	781.05	720.57	0.834034	1.08393
A0A096MK73	Stathmin (Fragment)	Stmn1	ESVPEFPLSPPK	Phospho(S)@9	3842.51	8148.49	10877	0.353271	0.749151
A0A096MK73	Stathmin (Fragment)	Stmn1	RASGQAFELILSPR	Phospho(S)@3	1590.38	1917.64	1906.18	0.834328	1.00601
A0A096MK73	Stathmin (Fragment)	Stmn1	RASGQAFELILSPR	Phospho(S)@3; Phospho(S)@12	198.72	368.3	210.87	0.942382	1.74657
A0A096MK73	Stathmin (Fragment)	Stmn1	SKESVPEFPLSPPK	Phospho(S)@11	5698.27	12799.8	12418.4	0.458856	1.03071
P58405	Striatin-3	Strn3	NLEQILNGGESPK	Phospho(S)@11	172.65	229.27	206.35	0.836685	1.11107
Q63396	Activated RNA polymerase II transcriptional coactivator p15	Sub1	EQISDIDDAVR	Phospho(S)@4	267.04	244.42	354.89	0.752459	0.68872
M0RBT5	Protein Suds3	Suds3	RPASPSSPEHLPATPAESPAQR	Phospho(S)@4	175.83	131.81	265.4	0.662509	0.496647
M0RBT5	Protein Suds3	Suds3	RPASPSSPEHLPATPAESPAQR	Phospho(S)@4; Phospho(S)@6	634.61	370.63	715.65	0.88676	0.517893
M0RBT5	Protein Suds3	Suds3	RPASPSSPEHLPATPAESPAQR	Phospho(S)@4; Phospho(S)@7	598.83	481.23	416.61	1.43739	1.15511
M0RBT5	Protein Suds3	Suds3	RPASPSSPEHLPATPAESPAQR	Phospho(S)@6; Phospho(S)@7	85.98	106.47	88.51	0.971416	1.20291
A0A0H2UHQ9	Synaptopodin	Synpo	VASEEEEVPLVVYLK	Phospho(S)@3	321.46	316.38	200.13	1.60626	1.58087
Q5XIA2	SUZ domain-containing protein 1	Szrd1	ILGSASPEEEQEKPILDRPTR	Phospho(S)@6	414.47	398.28	498.15	0.832018	0.799518
F1M1D2	Protein Tab3	Tab3	SSSSGSDDYAYTQALLLHQR	Phospho(S)@3	119.15	164.76	196.28	0.607041	0.839413
D3ZXK3	Protein Tacc2	Tacc2	VQNSPPVGR	Phospho(S)@4	1219.67	1092.56	1319.43	0.924392	0.828055
Q5XFX0	Transgelin-2	Tagln2	NFSDNQLQEGK	Phospho(S)@3	18646.5	17100.8	21956.8	0.849237	0.77884
D3ZG21	Protein Tcf20	Tcf20	SLTPPPSSTESK	Phospho(T)@3	642.51	604.47	872.24	0.736621	0.693009
A0A0G2K8L6	Transcription factor E2-alpha	Tcf3	TSSTDEVLSLEEK	Phospho(S)@3	247.34	511.28	684.23	0.361487	0.747234
Q5EAN7	Telomeric repeat-binding factor 2-interacting protein 1	Terf2ip	YLLGNAPVSPSSQK	Phospho(S)@9	5956.07	9726.19	10516.4	0.566361	0.924861
D3ZJT6	Protein Tfap4	Tfap4	FIQELSGSSPK	Phospho(S)@9	1080.26	6765.94	7414.25	0.145701	0.912559
Q5M7V8	Thyroid hormone receptor-associated protein 3	Thrap3	ERSPALKSPLQSVVVR	Phospho(S)@3	3105.58	2139.14	2045.03	1.5186	1.04602
Q5M7V8	Thyroid hormone receptor-associated protein 3	Thrap3	ERSPALKSPLQSVVVR	Phospho(S)@3; Phospho(S)@8	3687.87	3237.21	3580.93	1.02986	0.904014
Q5M7V8	Thyroid hormone receptor-associated protein 3	Thrap3	IDISPSTFR	Phospho(S)@4	46603.6	41620.8	51268.2	0.909014	0.811824
Q5M7V8	Thyroid hormone receptor-associated protein 3	Thrap3	IDISPSTFR	Phospho(S)@6	13.44	25.57	53.12	0.253012	0.481363
Q5M7V8	Thyroid hormone receptor-associated protein 3	Thrap3	IDISPSTFRK	Phospho(S)@4	11353.3	6377.93	6247.51	1.81725	1.02088
Q5M7V8	Thyroid hormone receptor-associated protein 3	Thrap3	MDSFDEDLAR	Phospho(S)@3	348.67	252.6	408.92	0.852661	0.617725
Q5M7V8	Thyroid hormone receptor-associated protein 3	Thrap3	MDSFDEDLARPSGLLAQER	Phospho(S)@3	12125.6	7073.41	8595.81	1.41064	0.82289
Q5M7V8	Thyroid hormone receptor-associated protein 3	Thrap3	RIDISPSTFR	Phospho(S)@5	15884.1	13810.9	14481.2	1.09688	0.953708
Q5M7V8	Thyroid hormone receptor-associated protein 3	Thrap3	RIDISPSTFR	Phospho(S)@7	482.28	397.37	358.63	1.34478	1.10802
Q5M7V8	Thyroid hormone receptor-associated protein 3	Thrap3	WAHDKFSGEEGEIEDDESGTENR	Phospho(S)@7	299.44	689.17	573.93	0.521736	1.20079
Q9JIT3	Transducin-like enhancer protein 3	Tle3	DAPTSPASVASSSSTPSSK	Phospho(S)@5	1616.61	1258.03	1483.07	1.09004	0.848261
Q6PCT3	Tumor protein D54	Tpd52l2	NSATFKSFEDR	Phospho(S)@7	2190.99	5228.35	3865.01	0.566878	1.35274
F1MA98	Nucleoprotein TPR	Tpr	GAILSEEELAAMSPTAAAVAK	Phospho(S)@13	146.31	202.97	234.64	0.623551	0.865027
F1MA98	Nucleoprotein TPR	Tpr	TDGFAEAIHSPQVAGVPR	Phospho(S)@10	264.34	369.86	333.66	0.792244	1.10849
P62997	Transformer-2 protein homolog beta	Tra2b	RRSPSPYYSR	Phospho(S)@3	111.58	116.52	129.15	0.863957	0.902207
P62997	Transformer-2 protein homolog beta	Tra2b	RRSPSPYYSR	Phospho(S)@3; Phospho(S)@5	2698.55	3202.69	4288.95	0.629187	0.746731
P62997	Transformer-2 protein homolog beta	Tra2b	RSPSPYYSR	Phospho(S)@4	235.79	97.93	123.13	1.91497	0.795338
P62997	Transformer-2 protein homolog beta	Tra2b	SDSGEQNYGER	Phospho(S)@3	174.97	122.47	154.39	1.1333	0.793251
P62997	Transformer-2 protein homolog beta	Tra2b	SDSGEQNYGERESR	Phospho(S)@13	9.52	7.72	10.31	0.923375	0.748788
P62997	Transformer-2 protein homolog beta	Tra2b	SPSPYYSR	Phospho(S)@1	2686.92	1787.84	2407.7	1.11597	0.742551
P62997	Transformer-2 protein homolog beta	Tra2b	SPSPYYSR	Phospho(S)@3	159.71	81.12	123.46	1.29362	0.657055
D3ZM62	Tripartite motif-containing protein 2	Trim2	SADVSPTTEGVK	Phospho(S)@5	669.17	617	866.29	0.772455	0.712233
O08629	Transcription intermediary factor 1-beta	Trim28	SGEGEVSGLMR	Phospho(S)@1	3553.73	2076.96	2442.85	1.45475	0.85022
O08629	Transcription intermediary factor 1-beta	Trim28	SRSGEGEVSGLMR	Phospho(S)@3	20263.7	9017.88	10365.6	1.9549	0.869981
D3ZUM5	Protein Trim33	Trim33	TFAPLPEFEQEEDDGEVTEDSDEDFIQPR	Phospho(S)@21	213.04	303.13	188	1.13319	1.61239
A0A0G2JU73	E3 ubiquitin-protein ligase TRIP12	Trip12	SESPPAELPSLR	Phospho(S)@3	133.97	176.42	207.94	0.644272	0.848418
Q6P9V9	Tubulin alpha-1B chain	Tuba1b	TIGGGDDSFNTFFSETGAGK	Phospho(S)@8	1073.73	1520.78	1495.59	0.717931	1.01684
Q5RJR2	Twinfilin-1	Twf1	YLLSQSSPAPLTAAEEELR	Phospho(S)@7	242.39	139.74	290.8	0.833528	0.480536
F2Z3T9	Protein U2af2	U2af2	EEHGGLIRSPR	Phospho(S)@9	7013.76	12699.4	13690.2	0.512321	0.927626
F2Z3T9	Protein U2af2	U2af2	GAKEEHGGLIRSPR	Phospho(S)@12	615.55	6008.27	2633.52	0.233737	2.28146
E9PTR4	Protein Ubap2l	Ubap2l	RYPSSISSSPQK	Phospho(S)@9	2350.02	3089.09	5105.63	0.46028	0.605036
E9PTR4	Protein Ubap2l	Ubap2l	RYPSSISSSPQKDLTQAK	Phospho(S)@9	8045.55	10924.4	11704.6	0.687384	0.933345
E9PTR4	Protein Ubap2l	Ubap2l	STSAPQMSPGSSDNQSSSPQPAQQK	Phospho(S)@12	88.01	61.62	97.92	0.898795	0.629289
E9PTR4	Protein Ubap2l	Ubap2l	STSAPQMSPGSSDNQSSSPQPAQQK	Phospho(S)@18	99.54	125.68	170.82	0.582719	0.735745
E9PTR4	Protein Ubap2l	Ubap2l	STSAPQMSPGSSDNQSSSPQPAQQK	Phospho(S)@8	4299.39	4525.85	5597.41	0.768103	0.808561
E9PTR4	Protein Ubap2l	Ubap2l	STSAPQMSPGSSDNQSSSPQPAQQK	Phospho(S)@8; Phospho(S)@18	94.97	138.44	187.27	0.507129	0.739253
A0A0G2K964	Protein Ube2e3	Ube2e3	QRSDDESPSTSSGSSDADQRDPAAPEPEEQEER	Phospho(S)@3	237.24	329.26	370.13	0.640964	0.889579
A0A0G2K964	Protein Ube2e3	Ube2e3	QRSDDESPSTSSGSSDADQRDPAAPEPEEQEER	Phospho(S)@7	145.46	143.22	207.62	0.700607	0.689818
A0A0G2K964	Protein Ube2e3	Ube2e3	QRSDDESPSTSSGSSDADQRDPAAPEPEEQEER	Phospho(S)@9	18.03	12.5	13.21	1.36488	0.946253
A0A0G2JVV5	Protein Usp14	Usp14	ASGEMASAQYITAALR	Phospho(S)@2	80.7	101.47	119.47	0.675483	0.849335
F1LSM0	Protein Usp24	Usp24	TISAQDTLAYATALLNEK	Phospho(S)@3	90.04	166.95	153.44	0.586809	1.08805
F1LSM0	Protein Usp24	Usp24	VSDQNSPVLPK	Phospho(S)@6	818.65	719.32	791.56	1.03422	0.908737
B2GV41	Protein Usp39	Usp39	EKEPEAASSRGSPVR	Phospho(S)@12	223.48	219.81	264.29	0.845586	0.8317
B2GV41	Protein Usp39	Usp39	EPEAASSRGSPVR	Phospho(S)@10	179.05	133.09	219.48	0.815792	0.606388
F1LM09	Ubiquitin carboxyl-terminal hydrolase 7	Usp7	AGEQQLSEPEDMEMEAGDTDDPPR	Phospho(S)@7	876.08	753.86	982.29	0.891875	0.767452
D3ZN39	Protein Usp8	Usp8	SYSSPDITQALQEEEKR	Phospho(S)@3	135.41	109.49	197.95	0.684062	0.553119
D4A560	Protein Vamp4	Vamp4	NLLEDDSDEEEDFFLR	Phospho(S)@7	898.61	704.64	786.99	1.14183	0.895361
D4A560	Protein Vamp4	Vamp4	RNLLEDDSDEEEDFFLR	Phospho(S)@8	1207.12	922.82	1100.81	1.09657	0.83831
R9PXU6	Vinculin	Vcl	ALASIDSK	Phospho(S)@4	365.21	184.11	383.15	0.953178	0.480517
P46462	Transitional endoplasmic reticulum ATPase	Vcp	FPSGNQGGAGPSQGSGGGTGGNVYTEDNDDDL	Phospho(S)@15	45.18	51.44	61.66	0.732728	0.834252
Q9Z2L0	Voltage-dependent anion-selective channel protein 1	Vdac1	LTFDSSFSPNTGK	Phospho(S)@8	580.87	919.29	1040.84	0.558078	0.883219
Q9Z2L0	Voltage-dependent anion-selective channel protein 1	Vdac1	LTFDSSFSPNTGKK	Phospho(S)@8	456.18	357.76	361.57	1.26166	0.989463
P81155	Voltage-dependent anion-selective channel protein 2	Vdac2	LTFDTTFSPNTGK	Phospho(S)@8	1504.92	1591.75	1732.98	0.8684	0.918505
P81155	Voltage-dependent anion-selective channel protein 2	Vdac2	LTFDTTFSPNTGKK	Phospho(S)@8	1347.84	1393.04	1357.48	0.992899	1.0262
P81155	Voltage-dependent anion-selective channel protein 2	Vdac2	LTFDTTFSPNTGKK	Phospho(T)@6	654.46	696.94	503.23	1.30052	1.38493
P81155	Voltage-dependent anion-selective channel protein 2	Vdac2	VSGTLETK	Phospho(T)@4	322.32	326.44	323.29	0.997	1.00974
G3V8C3	Vimentin	Vim	DGQVINETSQHHDDLE	Phospho(S)@9	704.44	1575.69	1635.58	0.430697	0.963383
G3V8C3	Vimentin	Vim	LRSSVPGVR	Phospho(S)@4	770.42	1612.48	872.38	0.883124	1.84837
G3V8C3	Vimentin	Vim	QDVDNASLAR	Phospho(S)@7	123.91	194.52	138.07	0.897443	1.40885
G3V8C3	Vimentin	Vim	QVQSLTCEVDALKGTNESLER	Phospho(S)@4	418.59	254.11	259.14	1.6153	0.98059
G3V8C3	Vimentin	Vim	SLYSSSPGGAYVTR	Phospho(S)@5	3047.88	10269	10488	0.290607	0.979125
G3V8C3	Vimentin	Vim	SLYSSSPGGAYVTR	Phospho(S)@6	2369.03	9348.08	10768.8	0.219991	0.868073
G3V8C3	Vimentin	Vim	SYVTTSTR	Phospho(S)@6	179.98	238.8	266.01	0.676591	0.897711
G3V8C3	Vimentin	Vim	TYSLGSALRPSTSR	Phospho(S)@3	1225.4	3973.3	1509.94	0.811555	2.63143
D4A7Z0	Protein Wdtc1	Wdtc1	KDSISEDEMVLR	Phospho(S)@3	409.47	577.97	446.05	0.917991	1.29575
Q8CG07	ATPase WRNIP1	Wrnip1	RPAAAAAAGSASPR	Phospho(S)@12	177.55	202.75	278.97	0.636448	0.726781
Q2EJA0	Transcriptional coactivator YAP1	Yap1	GDSETDLEALFNAVMNPK	Phospho(S)@3	143.81	269.2	134.81	1.06676	1.99688
Q2EJA0	Transcriptional coactivator YAP1	Yap1	QASTDAGTAGALTPQHVR	Phospho(S)@3	2401.99	1767.57	2095.06	1.1465	0.843685
Q2EJA0	Transcriptional coactivator YAP1	Yap1	QSSFEIPDDVPLPAGWEMAK	Phospho(S)@3	279.99	242.75	214.02	1.30824	1.13424
Q2EJA0	Transcriptional coactivator YAP1	Yap1	TMTTNSSDPFLNSGTYHSR	Phospho(S)@7	708.58	734.08	587.63	1.20583	1.24922
Q3ZAV2	Nuclease-sensitive element-binding protein 1	Ybx1	AADPPAENSSAPEAEQGGAE	Phospho(S)@10	1014.87	1326.91	1548.34	0.655457	0.856989
Q3ZAV2	Nuclease-sensitive element-binding protein 1	Ybx1	AADPPAENSSAPEAEQGGAE	Phospho(S)@9	460.94	538.02	607.22	0.759099	0.886038
Q3ZAV2	Nuclease-sensitive element-binding protein 1	Ybx1	NEGSESAPEGQAQQR	Phospho(S)@6	45.18	51.2	69.32	0.65176	0.738604
Q3ZAV2	Nuclease-sensitive element-binding protein 1	Ybx1	NYQQNYQNSESGEK	Phospho(S)@9	132.4	200.38	308.58	0.429062	0.649362
Q3ZAV2	Nuclease-sensitive element-binding protein 1	Ybx1	NYQQNYQNSESGEKNEGSESAPEGQAQQR	Phospho(S)@11	4155.61	3419.39	4390.28	0.946548	0.778855
Q3ZAV2	Nuclease-sensitive element-binding protein 1	Ybx1	NYQQNYQNSESGEKNEGSESAPEGQAQQR	Phospho(S)@18	6965.52	5882.83	7273.29	0.957685	0.808827
Q3ZAV2	Nuclease-sensitive element-binding protein 1	Ybx1	NYQQNYQNSESGEKNEGSESAPEGQAQQR	Phospho(S)@18; Phospho(S)@20	292.52	211.82	308.05	0.949586	0.687616
Q3ZAV2	Nuclease-sensitive element-binding protein 1	Ybx1	NYQQNYQNSESGEKNEGSESAPEGQAQQR	Phospho(S)@20	2939.59	2393.4	3348.12	0.877982	0.714849
Q3ZAV2	Nuclease-sensitive element-binding protein 1	Ybx1	NYQQNYQNSESGEKNEGSESAPEGQAQQR	Phospho(S)@9	1101.55	827.01	1424.24	0.77343	0.580668
Q9QY02	YTH domain-containing protein 1	Ythdc1	GISPIVFDR	Phospho(S)@3	1192.03	1376.94	1492.14	0.798873	0.922795
P62260	14-3-3 protein epsilon	Ywhae	DNLTLWTSDMQGDGEEQNKEALQDVEDENQ	Phospho(S)@8	1254.15	687.96	901.12	1.39177	0.76345
Q8CHJ4	Protein Yy1	Yy1	DIDHETVVEEQIIGENSPPDYSEYMTGK	Phospho(S)@17	228.35	241.86	176.79	1.29165	1.36806
E9PSN4	Protein Zc3h13	Zc3h13	EVSPEVVR	Phospho(S)@3	3012.74	2646.32	3124.28	0.964299	0.847018
E9PSN4	Protein Zc3h13	Zc3h13	KEVSPEVVR	Phospho(S)@4	2453.78	2270.51	2716.99	0.903124	0.835671
E9PSN4	Protein Zc3h13	Zc3h13	SLSPSHLTEDR	Phospho(S)@3	1322.95	1446.85	1551.24	0.852834	0.932705
A0A140TAG3	Zinc finger CCCH domain-containing protein 18	Zc3h18	LGVSVSPSR	Phospho(S)@6	27613.3	21305.2	29616.6	0.932357	0.719365
A0A140TAG3	Zinc finger CCCH domain-containing protein 18	Zc3h18	LGVSVSPSR	Phospho(S)@8	2109.36	1370.69	1847.36	1.14182	0.741972
Q2THW7	Palmitoyltransferase ZDHHC5	Zdhhc5	GDSLKEPTSIADSSR	Phospho(S)@3	543.36	811.59	595.95	0.911754	1.36184
Q2THW7	Palmitoyltransferase ZDHHC5	Zdhhc5	SIGSASPGPGQPPLSSPTR	Phospho(S)@16	608.41	887.98	615.24	0.988899	1.44331
B5DF11	AN1-type zinc finger protein 5	Zfand5	MSPMGTASGSNSPTSDSASVQR	Phospho(S)@2	1016.54	1231.43	1313.75	0.77377	0.93734
G3V7W0	Protein Zfp503	Zfp503	TGHILHPEYLQPLPSTPVSPIELDAK	Phospho(S)@19	411.6	578.87	445.71	0.92347	1.29876
D4ACN4	Protein Zfp609	Zfp609	APSLTDLVK	Phospho(S)@3	212.44	280.96	270.84	0.784375	1.03737
D4ACN4	Protein Zfp609	Zfp609	LVEPHSPSPSSK	Phospho(S)@6	313.37	294.28	263.16	1.1908	1.11826
A1L1J6	Zinc finger protein 652	Znf652	AASVAAATTSPTPR	Phospho(S)@10	215.15	255.91	202.95	1.06011	1.26095
D3ZGK0	Protein Znf768	Znf768	FEPESPGFESR	Phospho(S)@5	872.06	691.76	665.44	1.3105	1.03955
O35986	Zinc finger Ran-binding domain-containing protein 2	Zranb2	ENVEYIEREESDGEYDEFGR	Phospho(S)@11	45354.7	43460.2	55987.6	0.810085	0.776247
O35986	Zinc finger Ran-binding domain-containing protein 2	Zranb2	ENVEYIEREESDGEYDEFGRK	Phospho(S)@11	10566.3	13437.8	14052	0.751943	0.956292
O35986	Zinc finger Ran-binding domain-containing protein 2	Zranb2	EVEDKESEGEEEDEDEDLSK	Phospho(S)@7	236.64	207.69	244.91	0.966232	0.848026
O35986	Zinc finger Ran-binding domain-containing protein 2	Zranb2	LDEDEDEDDADLSKYNLDASEEEDSNKK	Phospho(S)@20	426.09	505.71	502.97	0.847148	1.00545
O35986	Zinc finger Ran-binding domain-containing protein 2	Zranb2	TGYGGGFNERENVEYIEREESDGEYDEFGR	Phospho(S)@21	347.77	344.06	197.44	1.7614	1.74261
O35986	Zinc finger Ran-binding domain-containing protein 2	Zranb2	YNLDASEEEDSNKK	Phospho(S)@6	401.63	392.28	674.1	0.595802	0.581931
O35986	Zinc finger Ran-binding domain-containing protein 2	Zranb2	YNLDASEEEDSNKKK	Phospho(S)@6	1680.28	1898.58	2284.49	0.735516	0.831074
D4A7U1	Protein Zyx	Zyx	EKVSSIDLEIDSL	Phospho(S)@4	303.32	510.26	204.81	1.48098	2.49138
D4A7U1	Protein Zyx	Zyx	EKVSSIDLEIDSL	Phospho(S)@5	55.15	37.89	25.78	2.13926	1.46974
D4A7U1	Protein Zyx	Zyx	EKVSSIDLEIDSLSSLLDDMTK	Phospho(S)@5	53.2	78.49	47.13	1.12879	1.66539
B2RYB3	Protein Srrm1	Srrm1	AASPSPQSVR	Phospho(S)@3	1151.12	976.68	1253.47	0.918347	0.779181
B2RYB3	Protein Srrm1	Srrm1	AASPSPQSVR	Phospho(S)@3; Phospho(S)@5	385.36	349.77	381.05	1.01131	0.917911
B2RYB3	Protein Srrm1	Srrm1	KAASPSPQSVR	Phospho(S)@4	901.58	671.8	990.89	0.909869	0.677976
B2RYB3	Protein Srrm1	Srrm1	KAASPSPQSVR	Phospho(S)@4; Phospho(S)@6	614.5	556.78	694.35	0.885	0.801872
B2RYB3	Protein Srrm1	Srrm1	RLSPSASPPR	Phospho(S)@3; Phospho(S)@7	4956.29	3871.41	5603.04	0.884572	0.690948
B2RYB3	Protein Srrm1	Srrm1	RRTASPPPPPK	Phospho(T)@3; Phospho(S)@5	78.94	82.96	92.31	0.855162	0.898711
B2RYB3	Protein Srrm1	Srrm1	RYSPPIQR	Phospho(S)@3	9494.1	7185.65	8346.48	1.1375	0.86092
B2RYB3	Protein Srrm1	Srrm1	TASPPPPPK	Phospho(S)@3	625.62	540.68	834.08	0.750072	0.648235
B2RYB3	Protein Srrm1	Srrm1	TASPPPPPK	Phospho(T)@1	199.31	242.39	150.79	1.32177	1.60747
B2RYB3	Protein Srrm1	Srrm1	TASPPPPPK	Phospho(T)@1; Phospho(S)@3	203.91	177.7	198.61	1.02669	0.894718
B2RYB3	Protein Srrm1	Srrm1	TASPPPPPKR	Phospho(S)@3	497.68	333.27	400.54	1.24252	0.832052
B2RYB3	Protein Srrm1	Srrm1	VSVSPGR	Phospho(S)@4	3278.55	1661.18	3244.07	1.01063	0.512067
Q5I0M7	Heterogeneous nuclear ribonucleoprotein A1	Hnrnpa1	EDSQRPGAHLTVK	Phospho(S)@3	147.39	154.15	100.34	1.46891	1.53628
Q5I0M7	Heterogeneous nuclear ribonucleoprotein A1	Hnrnpa1	NQGGYGGSSSSSSYGSGR	Phospho(S)@10	22.25	16.32	53.71	0.414262	0.303854
Q5I0M7	Heterogeneous nuclear ribonucleoprotein A1	Hnrnpa1	NQGGYGGSSSSSSYGSGR	Phospho(S)@13	93.36	113.48	125.22	0.745568	0.906245
Q5I0M7	Heterogeneous nuclear ribonucleoprotein A1	Hnrnpa1	NQGGYGGSSSSSSYGSGR	Phospho(S)@9	291.32	316.89	377.88	0.770933	0.8386
Q5I0M7	Heterogeneous nuclear ribonucleoprotein A1	Hnrnpa1	SESPKEPEQLR	Phospho(S)@3	63127.2	33896.6	51832.3	1.21791	0.653967
Q5I0M7	Heterogeneous nuclear ribonucleoprotein A1	Hnrnpa1	SESPKEPEQLRK	Phospho(S)@3	79500	47104.6	52521.3	1.51367	0.896867
Q5I0M7	Heterogeneous nuclear ribonucleoprotein A1	Hnrnpa1	SKSESPKEPEQLR	Phospho(S)@3	1991.53	1639.77	2233.21	0.891779	0.734266
Q5I0M7	Heterogeneous nuclear ribonucleoprotein A1	Hnrnpa1	SKSESPKEPEQLR	Phospho(S)@3; Phospho(S)@5	159.52	90.35	106.21	1.50193	0.850673
Q5I0M7	Heterogeneous nuclear ribonucleoprotein A1	Hnrnpa1	SKSESPKEPEQLR	Phospho(S)@5	7447.82	3198.11	3058.77	2.43491	1.04555
Q5I0M7	Heterogeneous nuclear ribonucleoprotein A1	Hnrnpa1	SKSESPKEPEQLRK	Phospho(S)@3; Phospho(S)@5	608.5	383.78	462.21	1.3165	0.830315
Q5I0M7	Heterogeneous nuclear ribonucleoprotein A1	Hnrnpa1	SKSESPKEPEQLRK	Phospho(S)@5	487.13	223.27	205.42	2.37139	1.0869

## Sheet: REP2
Accessions	Names	gene	Sequence	Mofications	114	115	116	114/116	115/116
D3ZS67	REVERSED Protein RGD1304963	RGD1304963	ALSPELAR	Phospho(S)@3	156.97	308.83	322.41	0.486865	0.95788
O08629	Transcription intermediary factor 1-beta	Trim28	LSPPYSSPQEFAQDVGR	Phospho(S)@7	256.41	238.52	190.42	1.34655	1.2526
O08629	Transcription intermediary factor 1-beta	Trim28	SRSGEGEVSGLMR	Phospho(S)@32	87.7	25.82	66.57	1.31741	0.387862
O35147	Bcl2-associated agonist of cell death	Bad	SRSAPPNLWAAQR	Phospho(S)@1	103.83	277.38	161.89	0.641361	1.71339
O35274	Neurabin-2	Ppp1r9b	ASSLNENVDHSALLK	Phospho(S)@3	268.36	235.07	273.64	0.980705	0.859048
O35986	Zinc finger Ran-binding domain-containing protein 2	Zranb2	EVEDKESEGEEEDEDEDLSKYK	Phospho(S)@7	438.1	550.5	334.25	1.3107	1.64697
O35986	Zinc finger Ran-binding domain-containing protein 2	Zranb2	YKLDEDEDEDDADLSKYNLDASEEEDSNK	Phospho(S)@22	905.78	1123.37	1291.43	0.701378	0.869865
O70593	Small glutamine-rich tetratricopeptide repeat-containing protein alpha	Sgta	EMPQDPRGPDRTPPSEEDSAEAER	Phospho(T)@12	159.58	186.88	303.3	0.526146	0.616156
O88656	Actin-related protein 2/3 complex subunit 1B	Arpc1b	IFSAYIK	Phospho(S)@3	103.14	358.39	171.07	0.602911	2.09499
P02401	60S acidic ribosomal protein P2	Rplp2	KEESEESDDDMGFGLFD	Phospho(S)@4; Phospho(S)@71	26.52	67.95	24.02	1.10408	2.82889
P02401	60S acidic ribosomal protein P2	Rplp2	KEESEESDDDMGFGLFD	Phospho(S)@41	455.04	410.97	427.88	1.06348	0.96048
P02401	60S acidic ribosomal protein P2	Rplp2	KEESEESDDDMGFGLFD	Phospho(S)@71	7941.39	6446.83	7266.74	1.09284	0.887169
P04256	Heterogeneous nuclear ribonucleoprotein A1	Hnrnpa1	GGGGYGGSGDGYNGFGNDGSNFGGGGSYNDFGNYNNQSSNFGPMK	Phospho(S)@27	315.45	346.56	317.75	0.992762	1.09067
P04256	Heterogeneous nuclear ribonucleoprotein A1	Hnrnpa1	NQGGYGGSSSSSSYGSGR	Phospho(S)@12	25.8	1.25	44.33	0.581999	0.0281976
P05065	Fructose-bisphosphate aldolase A	Aldoa	GILAADESTGSIAK	Phospho(S)@11	120.03	175.04	344.71	0.348206	0.507789
P05065	Fructose-bisphosphate aldolase A	Aldoa	GILAADESTGSIAK	Phospho(S)@8	253.63	317.39	336.39	0.753976	0.943518
P05197	Elongation factor 2	Eef2	AGETRFTDTRKDEQER	Phospho(T)@9	271.77	3475.04	516.06	0.526625	6.73379
P05197	Elongation factor 2	Eef2	FTDTRKDEQER	Phospho(T)@2	286.11	1508.5	358.63	0.797786	4.20629
P10158	Fos-related antigen 1	Fosl1	SSSSSGDPSSDPLGSPTLLAL	Phospho(S)@3	15.22	42.86	17.97	0.846967	2.38509
P11497	Acetyl-CoA carboxylase 1	Acaca	FIIGSVSEDNSEDEISNLVK	Phospho(S)@5	107.45	108.35	255.65	0.420301	0.423822
P13084	Nucleophosmin	Npm1	GGSLPKVEAK	Phospho(S)@3	115.51	333.97	431.73	0.267551	0.773562
P13084	Nucleophosmin	Npm1	MDMDMSPLRPQNYLFGCELK	Phospho(S)@6	56.21	88.87	55.08	1.02052	1.61347
P13084	Nucleophosmin	Npm1	MEDSMDMDMSPLRPQNY	Phospho(S)@10	12.4	24.17	32.13	0.385932	0.752256
P13084	Nucleophosmin	Npm1	QLSLR	Phospho(S)@3	606.74	917.43	547.57	1.10806	1.67546
P15865	Histone H1.4	Hist1h1e	KASGPPVSELITK	Phospho(S)@3	241.76	219.07	385.29	0.627475	0.568585
P15865	Histone H1.4	Hist1h1e	SETAPAAPAAPAPAEK	Phospho(T)@3	7995.71	5444.96	6607.86	1.21003	0.824013
P19836	Choline-phosphate cytidylyltransferase A	Pcyt1a	MLQAISPK	Phospho(S)@6	321.17	229.69	302.05	1.0633	0.760437
P19836	Choline-phosphate cytidylyltransferase A	Pcyt1a	SPSPSFR	Phospho(S)@3	781.04	466.38	615.21	1.26955	0.758083
P19945	60S acidic ribosomal protein P0	Rplp0	VEAKEESEESDEDMGFGLFD	Phospho(S)@10	293.13	282.72	491.8	0.596035	0.574868
P22509	rRNA 2'-O-methyltransferase fibrillarin	Fbl	RVSISEGDDKIEYR	Phospho(S)@3	305.12	475.6	467.06	0.653278	1.01828
P25113	Phosphoglycerate mutase 1	Pgam1	FSGWYDADLSPAGHEEAK	Phospho(S)@10	320.36	269.83	367.81	0.870993	0.733612
P34058	Heat shock protein HSP 90-beta	Hsp90ab1	LGLGIDEDEVTAEEPSAAVPDEIPPLEGDEDASR	Phospho(S)@16	66.62	105.09	35.77	1.86245	2.93794
P34058	Heat shock protein HSP 90-beta	Hsp90ab1	LGLGIDEDEVTAEEPSAAVPDEIPPLEGDEDASRMEE	Phospho(S)@33	1892.43	2947.14	2605.5	0.726321	1.13112
P34058	Heat shock protein HSP 90-beta	Hsp90ab1	LGLGIDEDEVTAEEPSAAVPDEIPPLEGDEDASRMEE	Phospho(T)@11	149.23	67.56	161.51	0.923968	0.418302
P34058	Heat shock protein HSP 90-beta	Hsp90ab1	LGLGIDEDEVTAEEPSAAVPDEIPPLEGDEDASRMEEVD	Phospho(T)@11	252.4	374.77	240.25	1.05057	1.55992
P46462	Transitional endoplasmic reticulum ATPase	Vcp	ASGADSKGDDLSTAILK	Phospho(S)@2	215.19	253.26	218.42	0.985212	1.15951
P48679	Prelamin-A/C	Lmna	ASSHSSQSQGGGSVTK	Phospho(S)@5	158.13	105.14	120.78	1.30924	0.870508
P48679	Prelamin-A/C	Lmna	ASSHSSQSQGGGSVTK	Phospho(S)@6	147.51	97.34	115.24	1.28002	0.844672
P48679	Prelamin-A/C	Lmna	SVGGSGGGSFGDNLVTR	Phospho(S)@5	382.53	681.15	656.52	0.582663	1.03752
P51145	Fos-related antigen 2	Fosl2	RSSSSGDQSSDSLNSPTLLAL	Phospho(S)@3	211.96	253.25	257.95	0.82171	0.981779
P53565	Homeobox protein cut-like 1	Cux1	RPSSLQSLFGLPEAAGAR	Phospho(S)@7	38.6	106.92	34.64	1.11432	3.08661
P62260	14-3-3 protein epsilon	Ywhae	DNLTLWTSDMQGDGEEQNK	Phospho(S)@8	269.74	169.28	194.59	1.3862	0.869932
P62804	Histone H4	Hist1h4b	RISGLIYEETR	Phospho(S)@3	145.71	182.03	112.75	1.29233	1.61446
P81155	Voltage-dependent anion-selective channel protein 2	Vdac2	LTFDTTFSPNTGK	Phospho(T)@6	563.89	457.67	875.71	0.643923	0.522627
P81155	Voltage-dependent anion-selective channel protein 2	Vdac2	VSGTLETK	Phospho(S)@2	188.11	161.43	196.94	0.955164	0.819691
P82995	Heat shock protein HSP 90-alpha	Hsp90aa1	LGLGIDEDDPTVDDTSAAVTEEMPPLEGDDDTSR	Phospho(T)@1	665.64	827.36	701.83	0.948435	1.17886
P82995	Heat shock protein HSP 90-alpha	Hsp90aa1	LGLGIDEDDPTVDDTSAAVTEEMPPLEGDDDTSRMEE	Phospho(T)@11	132	218	233.76	0.564682	0.93258
P82995	Heat shock protein HSP 90-alpha	Hsp90aa1	LGLGIDEDDPTVDDTSAAVTEEMPPLEGDDDTSRMEEV	Phospho(T)@11; Phospho(S)@16	271.99	416.25	358.27	0.759176	1.16183
P82995	Heat shock protein HSP 90-alpha	Hsp90aa1	LGLGIDEDDPTVDDTSAAVTEEMPPLEGDDDTSRMEEV	Phospho(T)@20	73.56	32.57	86.8	0.847465	0.37523
P84586	RNA-binding motif protein, X chromosome retrogene-like	Rbmxrtl	VEQATKPSFESGR	Phospho(T)@5	495.63	375.25	580.15	0.854314	0.646815
Q03555	Gephyrin	Gphn	ASHSAVDITK	Phospho(S)@4	92.35	209.99	124.18	0.743679	1.69101
Q07936	Annexin A2	Anxa2	GLGTDEDSLIEIICSR	Phospho(S)@8	29.02	51.71	52.11	0.556899	0.992324
Q07936	Annexin A2	Anxa2	LSLEGDHSTPPSAYGSVK	Phospho(S)@16	212.43	281.67	216.1	0.983017	1.30342
Q27W01	RNA-binding protein 8A	Rbm8a	GFGSEEGSR	Phospho(S)@4	58.32	91.33	75.67	0.770715	1.20695
Q3ZAV8	Enhancer of mRNA-decapping protein 4	Edc4	LDHSDPITR	Phospho(S)@4	387.49	398.79	468.29	0.827457	0.851588
Q3ZAV8	Enhancer of mRNA-decapping protein 4	Edc4	TRSPDVISSASTALSQDIPEIASEALSR	Phospho(S)@3	109.63	157.5	138.59	0.791038	1.13645
Q3ZAV8	Enhancer of mRNA-decapping protein 4	Edc4	TRSPDVISSASTALSQDIPEIASEALSR	Phospho(T)@1	28.74	14.86	19.6	1.46633	0.758163
Q4G008	Uncharacterized protein KIAA0930 homolog	1 SV	SLVGSWLK	Phospho(S)@5	106.26	113.53	131.7	0.806834	0.862035
Q4QQW1	Receptor expression-enhancing protein 4	Reep4	SFSMQDLR	Phospho(S)@3	382.58	677.24	410.67	0.9316	1.64911
Q4V7E8	Leucine-rich repeat flightless-interacting protein 2	Lrrfip2	NSASATTPLSGNSSR	Phospho(S)@14	71.05	49.51	36.97	1.92183	1.33919
Q4V898	RNA-binding motif protein, X chromosome	Rbmx	DVYLSPR	Phospho(S)@5	32808.7	36290	53709	0.610859	0.675679
Q4V898	RNA-binding motif protein, X chromosome	Rbmx	DVYLSPRDDGYSTK	Phospho(S)@5	48195.6	44511.7	45970.6	1.0484	0.968264
Q4V898	RNA-binding motif protein, X chromosome	Rbmx	GLPPSMER	Phospho(S)@5	23078.4	20696.1	23700.6	0.97375	0.873234
Q4V898	RNA-binding motif protein, X chromosome	Rbmx	GYSDRDGYGR	Phospho(S)@3	132.2	159.39	136.45	0.968853	1.16812
Q4V898	RNA-binding motif protein, X chromosome	Rbmx	RDVYLSPR	Phospho(S)@6	323.77	258.81	300.14	1.07873	0.862298
Q4V898	RNA-binding motif protein, X chromosome	Rbmx	RDVYLSPRDDGYSTK	Phospho(S)@6	847.66	1075.34	681.33	1.24413	1.5783
Q4V898	RNA-binding motif protein, X chromosome	Rbmx	VEQATKPSFESGR	Phospho(S)@8	6540.99	4375.31	6724.64	0.97269	0.650639
Q4V898	RNA-binding motif protein, X chromosome	Rbmx	VEQATKPSFESGR	Phospho(T)@5	495.63	375.25	580.15	0.854314	0.646815
Q5BJP5	Transmembrane protein 230	Tmem230	LSSTDDGYIDLQFK	Phospho(S)@3	342.43	542.62	364.74	0.938833	1.48769
Q5BKC9	Ephexin-1	Ngef	FVSFTSR	Phospho(S)@3	476.03	785.69	691.41	0.688492	1.13636
Q5EAN7	Telomeric repeat-binding factor 2-interacting protein 1	Terf2ip	YLLGNAPVSPSSQK	Phospho(S)@11	78.93	183.7	159.62	0.494487	1.15086
Q5EAN7	Telomeric repeat-binding factor 2-interacting protein 1	Terf2ip	YLLGNAPVSPSSQK	Phospho(S)@12	513.29	855.12	948.36	0.54124	0.901683
Q5M7V8	Thyroid hormone receptor-associated protein 3	Thrap3	ERSPALKSPLQSVVVR	Phospho(S)@8	403.63	249.08	409.62	0.985377	0.608076
Q5M7V8	Thyroid hormone receptor-associated protein 3	Thrap3	FSGEEGEIEDDESGTENREEKDSLQPSAE	Phospho(S)@27	662.61	922.44	1150.62	0.575872	0.80169
Q5M7V8	Thyroid hormone receptor-associated protein 3	Thrap3	IDISPSTFR	Phospho(T)@7	68.11	36.15	54.05	1.26013	0.668825
Q5U2Z2	LIM domain-containing protein ajuba	Ajuba	SSFASSSASDASKPSSPR	Phospho(S)@15	430.23	216.24	333.66	1.28943	0.648085
Q5U300	Ubiquitin-like modifier-activating enzyme 1	Uba1	RVSGPDPKPGSN	Phospho(S)@3	263.88	242.65	248.29	1.06279	0.977285
Q5XI29	Cleavage and polyadenylation specificity factor subunit 7	Cpsf7	SSSTEPPPPVR	Phospho(S)@3	65.86	90.39	56.19	1.17209	1.60865
Q5XI74	Endonuclease/exonuclease/phosphatase family domain-containing protein 1	Eepd1	SIPRDPSDLSHSR	Phospho(S)@7; Phospho(S)@10	345.52	351.18	349.33	0.989093	1.0053
Q5XIH7	Prohibitin-2	Phb2	GSDSLIK	Phospho(S)@4	337.07	243.67	274.05	1.22996	0.889144
Q5XIW8	U4/U6.U5 tri-snRNP-associated protein 1	Sart1	SANGGSESDGEENIGWSTVNLDEEK	Phospho(S)@6	224.77	308.05	213.38	1.05338	1.44367
Q5XIW8	U4/U6.U5 tri-snRNP-associated protein 1	Sart1	SANGGSESDGEENIGWSTVNLDEEK	Phospho(S)@8	362.33	267.7	384.12	0.943273	0.696918
Q62622	Eukaryotic translation initiation factor 4E-binding protein 1	Eif4ebp1	RVALGDGVQLPPGDYSTTPGGTLFSTTPGGTR	Phospho(S)@16; Phospho(S)@25	37.98	185.83	140.95	0.269457	1.31841
Q62671	E3 ubiquitin-protein ligase UBR5	Ubr5	RISQSQPVR	Phospho(S)@3	65.2	71.67	66.34	0.982816	1.08034
Q62806	Zinc finger protein 148	Znf148	AGMTSSPDATTGQTFG	Phospho(S)@6	81.42	118.3	33.25	2.44872	3.55789
Q62806	Zinc finger protein 148	Znf148	GGLLTSEEDSGFSTSPK	Phospho(T)@5	226.37	333.68	255.82	0.88488	1.30435
Q63624	Splicing factor, arginine/serine-rich 19	Scaf1	EVLYDSEGLSADER	Phospho(S)@10	582.92	871.66	767.52	0.759485	1.13568
Q63624	Splicing factor, arginine/serine-rich 19	Scaf1	REVLYDSEGLSADER	Phospho(S)@7	213.71	172.19	248.76	0.859101	0.692193
Q68FR6	Elongation factor 1-gamma	Eef1g	VLSAPPHFHFGQTNRTPEFLR	Phospho(T)@16	290.34	462.13	411.65	0.705308	1.12263
Q68FR9	Elongation factor 1-delta	Eef1d	ATAPQTQHVSPMR	Phospho(S)@1	4596.41	4986.5	6712.3	0.684774	0.74289
Q68FU8	SURP and G-patch domain-containing protein 1	Sugp1	ALQQHQHGYDSDEEVDSELGTWEHQLR	Phospho(S)@11	410.01	852.79	789.63	0.519243	1.07999
Q6AXS5	Plasminogen activator inhibitor 1 RNA-binding protein	Serbp1	FDQLFDDESDPFEVLK	Phospho(S)@9	132.77	132.28	135.74	0.97812	0.97451
Q6AXS5	Plasminogen activator inhibitor 1 RNA-binding protein	Serbp1	SSASAPDVDDPEAFPALA	Phospho(S)@2	66.36	117.22	62.63	1.05956	1.87163
Q6AXS5	Plasminogen activator inhibitor 1 RNA-binding protein	Serbp1	SSASAPDVDDPEAFPALA	Phospho(S)@4	91.3	208.94	125.33	0.728477	1.66712
Q6AXS5	Plasminogen activator inhibitor 1 RNA-binding protein	Serbp1	TDKSSASAPDVDDPEAFPALA	Phospho(S)@7	213.53	230.45	123.29	1.73193	1.86917
Q6AYD3	Proliferation-associated protein 2G4	Pa2g4	ALLQSSASR	Phospho(S)@8	295.37	228.63	385.07	0.767055	0.593736
Q6AYK1	RNA-binding protein with serine-rich domain 1	Rnps1	RFSPPR	Phospho(S)@3	548.19	533.83	664.72	0.824693	0.80309
Q6AYL9	Kinetochore protein Nuf2	Nuf2	IVDSPEKLK	Phospho(S)@4	303.77	390.27	496.24	0.612143	0.786454
Q6MG49	Large proline-rich protein BAG6	Bag6	EDASPAPGTTAEEAMSR	Phospho(S)@4	122.3	69.32	160.38	0.762564	0.432223
Q6MG49	Large proline-rich protein BAG6	Bag6	LQEDPNYSPQR	Phospho(S)@8	332.13	373.07	101.84	3.26129	3.6633
Q6PDU1	Serine/arginine-rich splicing factor 2	Srsf2	VDNLTYRTSPDTLRR	Phospho(T)@12	521.21	437.19	357.21	1.45911	1.2239
Q6URK4	Heterogeneous nuclear ribonucleoprotein A3	Hnrnpa3	SSGSPYGGGYGSGGGSGGYGSR	Phospho(S)@12	293.83	300.24	352.05	0.834626	0.852833
Q8CF97	Deubiquitinating protein VCIP135	Vcpip1	APYSPTTSK	Phospho(S)@4	52.04	132.48	88.37	0.588888	1.49915
Q8CF97	Deubiquitinating protein VCIP135	Vcpip1	ESSPSHGLLK	Phospho(S)@3	439.64	579.48	773.28	0.568539	0.749379
Q8CF97	Deubiquitinating protein VCIP135	Vcpip1	TVSPSTIR	Phospho(S)@3	213.14	248.49	369.47	0.57688	0.672558
Q8K585	High mobility group protein HMG-I/HMG-Y	Hmga1	KLEKEEEEGISQESSEEEQ	Phospho(S)@11	115.81	120.88	86.63	1.33683	1.39536
Q91Y81	Septin-2	42980	IYHLPDAESD	Phospho(S)@9	335.65	207.32	194.92	1.72199	1.06362
Q99N27	Sorting nexin-1	Snx1	RFSDFLGLYEK	Phospho(S)@3	146.9	175.79	236.29	0.621694	0.743959
Q9JIT3	Transducin-like enhancer protein 3	Tle3	DAPTSPASVASSSSTPSSK	Phospho(T)@4	295.79	108.85	335.94	0.880485	0.324016
Q9QY02	YTH domain-containing protein 1	Ythdc1	RTQAVVSGRR	Phospho(S)@7	601.63	554.85	1211.88	0.496444	0.457842
Q9WU49	Calcium-regulated heat stable protein 1	Carhsp1	DRSPSPLRGNVVPSPLPTR	Phospho(S)@3	589.24	576.85	527.06	1.11798	1.09447
Q9WU70	Syntaxin-binding protein	Stxbp5	SSSVTSIDKESR	Phospho(S)@3	601.98	738.64	790.81	0.76122	0.93403
Q9Z2L0	Voltage-dependent anion-selective channel protein 1	Vdac1	LTFDSSFSPNTGKK	Phospho(S)@5	432.37	216.73	482.02	0.896996	0.449629
A0A096MKC0	Protein Gigyf2 (Fragment)	Gigyf2	ALSSGGSITSPPLSPALPK	Phospho(S)@10	307.23	329.72	184.17	1.66819	1.7903
A0A096MKC0	Protein Gigyf2 (Fragment)	Gigyf2	TSPPLSPAL	Phospho(S)@2	770.58	957.29	1132.48	0.680436	0.845304
A0A0G2JSY8	RCG51087	Junb	DATPPVSPINMEDQER	Phospho(S)@7	374.63	348.65	402.47	0.930827	0.866276
A0A0G2JT06	COP9 signalosome complex subunit 1	Gps1	SPPREGSQGELTPANSQSR	Phospho(S)@7	241.34	238.31	259.88	0.928659	0.917
A0A0G2JTD1	Protein Rprd2	Rprd2	SATPEPVTDNRDVEDMELSDVEDDGSK	Phospho(S)@19	160.02	216.01	204.92	0.78089	1.05412
A0A0G2JTD1	Protein Rprd2	Rprd2	SFNYSPNSSTSEVSSTSASK	Phospho(S)@11	399.61	486.08	325.22	1.22874	1.49462
A0A0G2JU91	Protein Ncor2	Ncor2	SLGYHSGAGYSPDGVEPISPVSSPSLTHDK	Phospho(S)@19	81.03	86.43	114.77	0.706021	0.753071
A0A0G2JUA5	Protein Ahnak	Ahnak	ASLGSLEGEAEAETSSPK	Phospho(S)@5	513.08	366.34	320.46	1.60107	1.14317
A0A0G2JUA5	Protein Ahnak	Ahnak	GGVTGSPEASVSGSK	Phospho(S)@10	429.07	367.22	521.81	0.822272	0.703743
A0A0G2JUA5	Protein Ahnak	Ahnak	GGVTGSPEASVSGSK	Phospho(T)@4	228.36	241.83	177.88	1.28379	1.35951
A0A0G2JUA5	Protein Ahnak	Ahnak	SKGHYEVTGSDDEAGK	Phospho(S)@10	146.53	142.89	181.52	0.807239	0.787186
A0A0G2JUA6	WW domain-binding protein 11	Wbp11	RRDEDMLYSPELAQR	Phospho(S)@9	195.99	446.27	317.85	0.616612	1.40403
A0A0G2JV65	14-3-3 protein zeta/delta	Ywhaz	DNLTLWTSDTQGDEAEAGEGGEN	Phospho(S)@8	204.15	116.03	294.97	0.692104	0.393362
A0A0G2JX56	DnaJ (Hsp40) homolog, subfamily C, member, isoform CRA_a	Dnajc5	SLSTSGESLYHVLGLDK	Phospho(S)@8	441.7	482.14	397.57	1.111	1.21272
A0A0G2JXC5	Protein Mkl1	Mkl1	FGSTGSTPPVSPTPSER	Phospho(S)@6; Phospho(S)@11	80.1	128.72	115.65	0.692607	1.11301
A0A0G2JXE0	Histone H2B	LOC102549061	ESYSVYVYK	Phospho(S)@4	210.79	309.33	202.02	1.04341	1.53119
A0A0G2JXE0	Histone H2B	LOC102549061	QVHPDTGISSK	Phospho(S)@9	523.78	418.75	453.91	1.15393	0.92254
A0A0G2JXN0	Protein Tfdp1	Tfdp1	VFIDQNLSPGK	Phospho(S)@8	118.89	176.71	262.19	0.45345	0.673977
A0A0G2JY19	Hepatocyte growth factor receptor	Met	SVSPTTEMVSNESVDYR	Phospho(S)@3	190.07	120.15	129.42	1.46863	0.928373
A0A0G2JYW3	Clathrin light chain A	Clta	AAEEAFVNDIDESSPGTEWER	Phospho(S)@14	400.44	397.25	524.27	0.763805	0.75772
A0A0G2JZ69	Spectrin alpha chain, non-erythrocytic 1	Sptan1	TASPWK	Phospho(S)@3	155	399.55	468.79	0.330638	0.852301
A0A0G2JZ69	Spectrin alpha chain, non-erythrocytic 1	Sptan1	WRSLQQLAEER	Phospho(S)@3	156.73	369.11	168.61	0.929542	2.18913
A0A0G2JZB4	Arginine/serine-rich coiled-coil protein 2	Rsrc2	KKEQSDISVSPR	Phospho(S)@10	194.18	280.5	321.64	0.603718	0.872093
A0A0G2K0X1	Protein Pcm1	Pcm1	RQGLAETASPVAVSLR	Phospho(T)@7	160.26	206.27	137.75	1.16341	1.49742
A0A0G2K2M9	Protein Srrm2	Srrm2	GRSRSPQRPGWSR	Phospho(S)@3; Phospho(S)@5	197.32	234.99	315.25	0.625916	0.745408
A0A0G2K2M9	Protein Srrm2	Srrm2	SGSSQELDGKPSVSPQER	Phospho(S)@3;	398.03	509.52	407.32	0.977192	1.25091
A0A0G2K2M9	Protein Srrm2	Srrm2	SGSSQELDGKPSVSPQER	Phospho(S)@4;	153.76	508.15	996.75	0.154261	0.509807
A0A0G2K2M9	Protein Srrm2	Srrm2	SLSYSPVER	Phospho(S)@3	738.14	659.51	657.16	1.12323	1.00358
A0A0G2K2M9	Protein Srrm2	Srrm2	SRSPLAIR	Phospho(S)@1; Phospho(S)@3	2400.66	1889.72	1770.49	1.35593	1.06734
A0A0G2K2M9	Protein Srrm2	Srrm2	SRTSPAPWK	Phospho(S)@4	1340.86	1214.43	1798.66	0.745477	0.675186
A0A0G2K2M9	Protein Srrm2	Srrm2	SRTSPAPWK	Phospho(T)@3	392.32	224.4	358	1.09587	0.626816
A0A0G2K2N0	Protein Ptpn14	Ptpn14	YVSGSSPDLVTR	Phospho(S)@6	264.76	350.34	567.54	0.466505	0.617296
A0A0G2K376	Pre-mRNA 3'-end-processing factor FIP1	Fip1l1	DHSPTPSVFNSDEER	Phospho(S)@7	189.39	101.8	296	0.639831	0.343919
A0A0G2K376	Pre-mRNA 3'-end-processing factor FIP1	Fip1l1	DHSPTPSVFNSDEERYR	Phospho(S)@3	401.12	468.47	397.26	1.00972	1.17925
A0A0G2K3L9	Protein Ppfia1	Ppfia1	GALHTVSHEDIR	Phospho(S)@7	185.24	294.67	269.59	0.687117	1.09303
A0A0G2K3N1	Protein Gbf1	Gbf1	ADAPDAGAQSDSELPSYHQNDVSLDR	Phospho(S)@10	390.48	361.42	445	0.877483	0.81218
A0A0G2K3N1	Protein Gbf1	Gbf1	GYTSDSEVYTDHGRPGK	Phospho(S)@4	186.81	221.75	408.88	0.456882	0.542335
A0A0G2K3V1	Protein LOC100911374	LOC100911374	SESLIDASEDSQLEAAIR	Phospho(S)@11	133.24	110.29	144.85	0.919848	0.761408
A0A0G2K3V1	Protein LOC100911374	LOC100911374	SESLIDASEDSQLEAAIR	Phospho(S)@8	80.68	101.97	104.26	0.773835	0.978036
A0A0G2K4F6	Protein Srrm1	Srrm1	RWQSPVTK	Phospho(S)@4	793.08	661.8	878.66	0.902602	0.753192
A0A0G2K4F6	Protein Srrm1	Srrm1	WQSPVTK	Phospho(S)@3	21873.5	15648.6	21868.5	1.00023	0.715575
A0A0G2K598	Protein Tacc2	Tacc2	TPASPPR	Phospho(T)@1	53.89	46.73	189.49	0.284395	0.246609
A0A0G2K5M6	Protein Prr12	Prr12	TEDEEFLIQHLLQAPSPPR	Phospho(S)@16	206.83	191.5	234.64	0.881478	0.816144
A0A0G2K5Y1	RCG20801, isoform CRA_c	Vipas39	TRPGSFQSLSDALSDTPAK	Phospho(S)@5	188.42	147.1	170.09	1.10777	0.864836
A0A0G2K6E8	Protein Spag9	Spag9	GSSTPTKGIENK	Phospho(T)@4	315.77	230.65	249.76	1.26429	0.923487
A0A0G2K6E8	Protein Spag9	Spag9	SASQSSLDKLDQELK	Phospho(S)@3; Phospho(S)@6	764.39	540.6	764.42	0.999961	0.707203
A0A0G2K6E8	Protein Spag9	Spag9	SASQSSLDKLDQELK	Phospho(S)@6	627.5	653.36	630.09	0.995889	1.03693
A0A0G2K6Q5	Guanine nucleotide-binding protein-like 1	Gnl1	EEQTDTSDGESVTHHIR	Phospho(S)@7	121.16	71.61	91.92	1.3181	0.779047
A0A0G2K717	Protein Cnot2	Cnot2	TNSMSSSGLGSPNR	Phospho(S)@6	105.6	194.39	177.63	0.594494	1.09435
A0A0G2K7M2	Protein Rad23a	Rad23a	AVEYLLTGIPGSPEPEHGSVQESQAPEQPATEAGENPLEFLR	Phospho(T)@7	132.9	76.12	63.23	2.10185	1.20386
A0A0G2K7X3	Nuclear ubiquitous casein and cyclin-dependent kinase substrate 1	Nucks1	ATVTPSPVKGK	Phospho(T)@2	4867.48	7950.45	9964.74	0.48847	0.797858
A0A0G2K7X3	Nuclear ubiquitous casein and cyclin-dependent kinase substrate 1	Nucks1	VVDYSQFQESDDADEDYGR	Phospho(S)@5O	1397.35	1189.41	1190.08	1.17416	0.999437
A0A0G2K7X3	Nuclear ubiquitous casein and cyclin-dependent kinase substrate 1	Nucks1	VVDYSQFQESDDADEDYGRDSGPPAK	Phospho(S)@5	336.69	259.09	300.23	1.12144	0.862972
A0A0G2K7Y2	Oxidation resistance protein 1	Oxr1	VVSSTSEEEEAFTEK	Phospho(S)@4	883.43	815.65	1035.16	0.853424	0.787946
A0A0G2K928	Serine/threonine-protein kinase	Prkd1	TISPSTSNNIPLMR	Phospho(S)@7	119.41	153.55	141.17	0.84586	1.0877
A0A0G2K9F0	Histone acetyltransferase	Kat7	LSQSSQDSSPVR	Phospho(S)@8	18.68	32.36	100.93	0.185079	0.320618
A0A0G2QC02	Protein Skiv2l	Skiv2l	SLSLR	Phospho(S)@1	79.97	85.41	147.47	0.54228	0.579169
A0A0G2QC21	Rho guanine nucleotide exchange factor 7	Arhgef7	MSGFIYQGK	Phospho(S)@2	1234.41	1563.07	1812.99	0.68087	0.86215
A0A0H2UHJ5	Zinc finger RNA-binding protein	Zfr	RRDSDGVDGFEAEGK	Phospho(S)@4	277.05	431.19	522.48	0.53026	0.825276
A0A0H2UHM7	Protein LOC100909441	LOC100909441	EDMAALEKDYEEVGADSAEGDDEGEE	Phospho(S)@17	67.28	74.38	146.09	0.460538	0.509138
A0A0H2UHM7	Protein LOC100909441	LOC100909441	EDMAALEKDYEEVGADSAEGDDEGEEY	Phospho(S)@17	176.1	119.2	186.52	0.944135	0.639074
A0A0H2UHW4	PEST proteolytic signal-containing nuclear protein	Pcnp	ASAISIR	Phospho(S)@5	53.71	104.74	105.23	0.510406	0.995344
A0A0H2UI14	F-box/LRR-repeat protein 20	Fbxl20	VHAYFAPVTPPPSVGGSR	Phospho(T)@9	131.7	231.93	205.19	0.641844	1.13032
A0A0U1RRZ5	Protein PRRC2A	Prrc2a	TASETRSEGSEYEEIPKR	Phospho(S)@10	265	339.34	404.92	0.65445	0.838042
A0A0U1RRZ5	Protein PRRC2A	Prrc2a	TASETRSEGSEYEEIPKR	Phospho(T)@5	858.76	661.17	836.35	1.0268	0.790542
A0A140TAG3	Zinc finger CCCH domain-containing protein 18	Zc3h18	LGVSVSPSR	Phospho(S)@4	216.47	143.75	251.57	0.860476	0.571412
A1L1L5	Ccnk protein	Ccnk	AVVVSPKEENK	Phospho(S)@5	2369.91	2907.45	3220.96	0.735778	0.902666
B1H245	Bcl7b protein	Bcl7b	VDSSTNSSPSPQQSESLSPAHTSDFR	Phospho(S)@23	107.36	112.37	131.77	0.814753	0.852774
B1H245	Bcl7b protein	Bcl7b	VDSSTNSSPSPQQSESLSPAHTSDFR	Phospho(S)@8; Phospho(S)@18	161.26	158.74	332.73	0.484657	0.477084
B1H2A6	Fxr2 protein	Fxr2	GNRTDGSISGDRQPVTVADYISR	Phospho(S)@7; Phospho(S)@9	243	213.07	233.82	1.03926	0.911257
B1WBS1	Ornithine aminotransferase-like 1 (Predicted)	Tbc1d25	QASLDGLQQLR	Phospho(S)@3	230.11	211.26	247.44	0.929963	0.853783
B1WC02	CTP synthase	Ctps1	SGSSSPDSEITELK	Phospho(S)@8	764.52	638.65	779.14	0.981236	0.819686
B1WC16	BCL2-associated transcription factor 1, isoform CRA_a	Bclaf1	NTPSQHSHSIQHSPER	Phospho(S)@7	32.08	59.77	64.63	0.496364	0.924803
B1WC16	BCL2-associated transcription factor 1, isoform CRA_a	Bclaf1	QKSPEIHRR	Phospho(S)@3	27.21	36.25	31.27	0.870163	1.15926
B1WC16	BCL2-associated transcription factor 1, isoform CRA_a	Bclaf1	RIDISPSALR	Phospho(S)@5O	3318.29	2957.88	3438.98	0.964905	0.860104
B1WC16	BCL2-associated transcription factor 1, isoform CRA_a	Bclaf1	SGSGSVGNGSSRYSPSQNSPIHHIPSR	Phospho(S)@11; Phospho(S)@14	81.24	76.13	64.61	1.25739	1.1783
B1WC16	BCL2-associated transcription factor 1, isoform CRA_a	Bclaf1	SGSGSVGNGSSRYSPSQNSPIHHIPSR	Phospho(S)@3; Phospho(S)@14; Phospho(S)@19	53.74	53.38	51.81	1.03725	1.0303
B1WC16	BCL2-associated transcription factor 1, isoform CRA_a	Bclaf1	SGSGSVGNGSSRYSPSQNSPIHHIPSR	Phospho(S)@5	212.18	294.51	188.2	1.12742	1.56488
B1WC16	BCL2-associated transcription factor 1, isoform CRA_a	Bclaf1	SGSGSVGNGSSRYSPSQNSPIHHIPSR	Phospho(S)@5; Phospho(S)@16; Phospho(S)@19	153.9	101.69	135.29	1.13756	0.751645
B1WC16	BCL2-associated transcription factor 1, isoform CRA_a	Bclaf1	YSPSQNSPIHHIPSR	Phospho(S)@7	529.83	486.32	662.55	0.799683	0.734013
B1WC16	BCL2-associated transcription factor 1, isoform CRA_a	Bclaf1	YSPSQNSPIHHIPSRR	Phospho(S)@2; Phospho(S)@7	52.28	121.25	133.33	0.39211	0.909398
B2GV41	Protein Usp39	Usp39	DREKEPEAASSRGSPVR	Phospho(S)@11	35.08	120.37	94.43	0.371492	1.2747
B2GV41	Protein Usp39	Usp39	EKEPEAASSRGSPVR	Phospho(S)@9	46.65	83.07	85.82	0.54358	0.967956
B2GV41	Protein Usp39	Usp39	EPEAASSRGSPVR	Phospho(S)@7	358.65	289.06	367.68	0.975441	0.786173
B2RYB3	Protein Srrm1	Srrm1	AASPSPQSVR	Phospho(S)@3;	117.98	119.16	101.77	1.15928	1.17088
B2RYP6	LUC7-like 2 (S. cerevisiae)	Luc7l2	SYESANGRSEDRRSSEEREAGEI	Phospho(S)@9	805.21	643.49	619.07	1.30068	1.03945
B5DEG7	Protein Champ1	Champ1	GPPLSPEIR	Phospho(S)@5	323.35	230.93	259.06	1.24817	0.891415
B5DEK0	Protein Rprd1b	Rprd1b	LSMEDSKSPPPK	Phospho(S)@8	174.04	114.67	363.58	0.478684	0.315391
B5DEK0	Protein Rprd1b	Rprd1b	TFQQIQEEEDDDYPGSYSPQDPSAGPLLTEELIK	Phospho(S)@16	227.69	172.39	181.48	1.25463	0.949912
D3Z7Z5	Protein Ranbp10	Ranbp10	SQDSYPGSPSLSPR	Phospho(S)@12	62.88	278.88	162.97	0.385838	1.71124
D3Z8R4	Protein Rbm25l1	Rbm25l1	LGASNSPGQPNSVK	Phospho(S)@4	160.68	135.44	182.65	0.879715	0.741528
D3ZAY8	Protein Pnn	Pnn	RGFSDSGGGPPAK	Phospho(S)@6	195.44	121.84	267.09	0.731738	0.456176
D3ZC82	Protein Nufip2	Nufip2	GADNDGSGSESGYTTPK	Phospho(S)@11	177.85	39.35	105.59	1.68435	0.372668
D3ZC82	Protein Nufip2	Nufip2	NLSSDEATNPISR	Phospho(S)@3	361.46	257.98	284.92	1.26864	0.905447
D3ZCQ7	Protein Zcchc17	Zcchc17	SFQDYTGQK	Phospho(S)@1	102.8	274.57	217.37	0.472926	1.26315
D3ZET9	Uncharacterized protein	1 SV	NQATSASSEKDNDDDQSDKGTYTIELENPNSEEVEAR	Phospho(S)@17	2084.68	1961.34	2288.95	0.910758	0.856873
D3ZET9	Uncharacterized protein	1 SV	NQATSASSEKDNDDDQSDKGTYTIELENPNSEEVEAR	Phospho(S)@5	548.15	538.81	912.3	0.600844	0.590606
D3ZET9	Uncharacterized protein	1 SV	SFTSLYK	Phospho(S)@1	155.53	424.65	195.61	0.795102	2.1709
D3ZF26	Protein Tnks1bp1	Tnks1bp1	ASRVPSSDEEVVEEPQSR	Phospho(S)@6; Phospho(S)@7	159.12	257.94	217.65	0.731082	1.18511
D3ZF26	Protein Tnks1bp1	Tnks1bp1	ASRVPSSDEEVVEEPQSR	Phospho(S)@7	159.49	190.69	152.93	1.0429	1.24691
D3ZF26	Protein Tnks1bp1	Tnks1bp1	VPSSDEEVVEEPQSR	Phospho(S)@4	186.18	201.52	199.57	0.932906	1.00977
D3ZFX4	Phosphoglucomutase 3 (Predicted), isoform CRA_a	Pgm3	STIGVMVTASHNPEEDNGVK	Phospho(S)@10	508.02	551.53	664.73	0.76425	0.829705
D3ZFX4	Phosphoglucomutase 3 (Predicted), isoform CRA_a	Pgm3	STIGVMVTASHNPEEDNGVK	Phospho(T)@8	453.85	466.24	395.72	1.1469	1.17821
D3ZG21	Protein Tcf20	Tcf20	QLSGQSTSSDTTYK	Phospho(S)@3	127.34	84.45	117.67	1.08218	0.717685
D3ZGL0	GRIP1 associated protein 1, isoform CRA_b	Gripap1	SLSSSPQAQPPRPAELSDEEVAELFQR	Phospho(S)@3	107.31	114.81	89.8	1.19499	1.27851
D3ZGL0	GRIP1 associated protein 1, isoform CRA_b	Gripap1	SLSSSPQAQPPRPAELSDEEVAELFQR	Phospho(S)@5	160.59	189.91	208.29	0.770992	0.911758
D3ZH75	AKT1 substrate 1 (Proline-rich) (Predicted), isoform CRA_d	Akt1s1	RTEARSSDEENGPPSSPDLDR	Phospho(S)@7; Phospho(S)@16	78.4	108.49	74.59	1.05108	1.45448
D3ZH75	AKT1 substrate 1 (Proline-rich) (Predicted), isoform CRA_d	Akt1s1	SSDEENGPPSSPDLDR	Phospho(S)@2	509.77	368.32	330.96	1.54028	1.11288
D3ZII7	Protein Yaf2	Yaf2	SSSPRGEASSLNGESH	Phospho(S)@2	113.88	62.42	94.62	1.20355	0.659691
D3ZII7	Protein Yaf2	Yaf2	SSSPRGEASSLNGESH	Phospho(S)@3	843.1	1136.06	1388.42	0.607237	0.818239
D3ZJ32	Protein Esyt2	Esyt2	EPTPSIASDISLPIATQELR	Phospho(S)@11	193.85	145.66	204.11	0.949733	0.713635
D3ZJ92	Pre-mRNA processing factor 40 homolog A (Yeast) (Predicted)	Prpf40a	DSGNWDTSGSELSEGELEK	Phospho(S)@13	334.44	313.28	270.31	1.23725	1.15897
D3ZJ92	Pre-mRNA processing factor 40 homolog A (Yeast) (Predicted)	Prpf40a	DSGNWDTSGSELSEGELEK	Phospho(T)@7; Phospho(S)@13	269.47	181.57	250.24	1.07685	0.725583
D3ZJ92	Pre-mRNA processing factor 40 homolog A (Yeast) (Predicted)	Prpf40a	DSGNWDTSGSELSEGELEKR	Phospho(T)@7; Phospho(S)@13	277.72	398.35	330.82	0.83949	1.20413
D3ZJR1	Protein Eps15l1	Eps15l1	STPSHGSVSSLNSTGSLSPK	Phospho(S)@16	417.43	260.97	450.08	0.927457	0.57983
D3ZKI5	PHD finger protein 3 (Predicted)	Phf3	SLSLR	Phospho(S)@1	79.97	85.41	147.47	0.54228	0.579169
D3ZLP9	Protein Sap130	Sap130	VVPQQITHTSPR	Phospho(T)@9	209.26	129.93	190.93	1.096	0.680511
D3ZM62	Tripartite motif-containing protein 2	Trim2	SADVSPTTEGVKR	Phospho(S)@5	131.39	196.12	207.97	0.631774	0.943021
D3ZN37	Rho-associated protein kinase	Rock1	LLDLSDSTSVASFPSADETDGNLPESR	Phospho(S)@12	94.99	87.4	91.01	1.04373	0.960334
D3ZN37	Rho-associated protein kinase	Rock1	LLDLSDSTSVASFPSADETDGNLPESR	Phospho(S)@7	82.06	87.99	64.98	1.26285	1.35411
D3ZN42	Protein Fam122b	LOC100909732	IDFTPVSPAPSPTR	Phospho(S)@11	107.65	149.2	265.1	0.406073	0.562806
D3ZN42	Protein Fam122b	LOC100909732	RIDFTPVSPAPSPTR	Phospho(T)@5; Phospho(S)@12	508.98	555.1	552.79	0.920747	1.00418
D3ZPN3	Myeloid leukemia factor 2 (Predicted), isoform CRA_a	Mlf2	LAIQGPEDSPSR	Phospho(S)@11	326.15	699.82	1027.6	0.31739	0.681024
D3ZRK0	Protein Fam83h	Fam83h	SSPVPPVPER	Phospho(S)@2	404.15	277.65	396.57	1.01911	0.700129
D3ZSG1	Protein Scnm1	Scnm1	WVKDENVEFDSDEEEPPDLPLD	Phospho(S)@11	183.45	377.74	250.46	0.732452	1.50818
D3ZTF1	Protein Slc4a1ap	Slc4a1ap	AKNWEDEDFYDSDDDTFLDR	Phospho(S)@12	185.13	299.58	119.15	1.55376	2.51431
D3ZU54	Density-regulated protein	Denr	LTVENSPK	Phospho(S)@6	118.97	123.31	238.31	0.499224	0.517435
D3ZUC9	Oxidative-stress responsive 1 (Predicted)	Oxsr1	LHKTEDGGWEWSDDEFDEESEEGK	Phospho(S)@12	262.73	494.6	299.59	0.876965	1.65092
D3ZUC9	Oxidative-stress responsive 1 (Predicted)	Oxsr1	TEDGGWEWSDDEFDEESEEGKAAISQLR	Phospho(S)@9	105.16	164.57	196.93	0.533997	0.835678
D3ZUD3	Protein Wipf2	Wipf2	QPPGVPNGPSSPTNESAPELPQR	Phospho(S)@11	111.61	115.78	118.4	0.942652	0.977872
D3ZWC6	Protein Sntb1	Sntb1	KGSPVSEIGWETPPPESPR	Phospho(S)@17	147.58	194.97	111.49	1.32371	1.74877
D3ZXA6	Protein Pdpr	Pdpr	LISLKR	Phospho(S)@3	548.74	507.92	627.25	0.874835	0.809757
D3ZXE2	Sister chromatid cohesion protein PDS5 homolog B	Pds5b	AESPETSAVESTQSTPQK	Phospho(S)@3; Phospho(T)@15	172.33	195.25	220.67	0.78094	0.884805
D3ZXE2	Sister chromatid cohesion protein PDS5 homolog B	Pds5b	AESPETSAVESTQSTPQK	Phospho(S)@7	378.71	156.98	358.87	1.05528	0.437429
D3ZYD7	Protein Ccdc88a	Ccdc88a	SSSQENLLDEVMK	Phospho(S)@3	214.92	266.52	244.12	0.880387	1.09176
D3ZYS7	Protein G3bp1	G3bp1	VTEPQEESEEEVEEPEER	Phospho(T)@2	93.33	114.16	102.75	0.908321	1.11105
D3ZZZ9	Catenin (Cadherin associated protein), delta 1 (Predicted), isoform CRA_a	Ctnnd1	FHPEPYGLEDDQRSMGYDDLDYGMMSDYGTAR	Phospho(S)@14	187.4	244.07	121.91	1.5372	2.00205
D3ZZZ9	Catenin (Cadherin associated protein), delta 1 (Predicted), isoform CRA_a	Ctnnd1	GSLASLDSLRK	Phospho(S)@5	382.76	571.47	665.58	0.575077	0.858605
D3ZZZ9	Catenin (Cadherin associated protein), delta 1 (Predicted), isoform CRA_a	Ctnnd1	HYEDGYPGGSDNYGSLSR	Phospho(S)@17	79.06	127.42	157.42	0.502223	0.809427
D4A0U9	Protein Msh6	Msh6	VHVQFFDDSPTR	Phospho(S)@9	227.11	250.95	298.1	0.761858	0.841832
D4A4R1	Protein Eml3	Eml3	TPSLSPASSLDV	Phospho(S)@5	271.08	206.98	332.21	0.81599	0.62304
D4A538	Protein Znf740	Znf740	AGSPDVLR	Phospho(S)@3	2207.14	2029.77	2408.68	0.916328	0.84269
D4A5A6	DNA-directed RNA polymerase subunit	Polr2a	YSPTSPTYSPTSPVYTPTSPK	Phospho(S)@5	201.71	130.81	211.04	0.95579	0.619835
D4A5A6	DNA-directed RNA polymerase subunit	Polr2a	YSPTSPTYSPTTPK	Phospho(T)@4	255.16	247.99	367.58	0.694162	0.674656
D4A5A6	DNA-directed RNA polymerase subunit	Polr2a	YTPTSPSYSPSSPEYTPTSPK	Phospho(S)@7	201.71	130.81	211.04	0.95579	0.619835
D4A769	Protein Samd4b	Samd4b	AAFTTPDHAPLSPQSSVASSGSEQTEEQGSSR	Phospho(S)@12	243.11	157.99	194.86	1.24761	0.810787
D4A817	Histone H2B	Hist2h2be	QVHPDTGISSK	Phospho(S)@9	523.78	418.75	453.91	1.15393	0.92254
D4A8G0	Protein Lsm12	Lsm12	TETPPPLASLNVSK	Phospho(T)@1	659.72	456.42	727.27	0.907118	0.62758
D4A8G0	Protein Lsm12	Lsm12	TETPPPLASLNVSK	Phospho(T)@3	337.65	164.23	183.43	1.84076	0.895328
D4A8G7	Protein Snw1	Snw1	GPPSPPAPVMHSPSR	Phospho(S)@4; Phospho(S)@14	130.59	183.99	182.35	0.71615	1.00899
D4A8G7	Protein Snw1	Snw1	GPPSPPAPVMHSPSRK	Phospho(S)@4;	167.18	133.47	198.12	0.843832	0.673683
D4A9L2	Protein Srsf1	Srsf1	VDGPRSPSYGR	Phospho(S)@6; Phospho(Y)@9	143.56	81.59	140.68	1.02047	0.579969
D4A9L2	Protein Srsf1	Srsf1	VKVDGPRSPSYGRSR	Phospho(S)@14	274.83	684.43	601.66	0.456786	1.13757
D4AAF8	RNA-binding protein Nova-1	Nova1	QTLPSSPTTTK	Phospho(S)@5	281.34	232.13	370.65	0.759045	0.626278
D4AAF8	RNA-binding protein Nova-1	Nova1	QTLPSSPTTTK	Phospho(S)@6	428.32	303.12	398.74	1.07418	0.760195
D4ACA6	Protein Elmsan1	Elmsan1	RASQEANLLTLAQK	Phospho(S)@3	172.58	232.62	137.34	1.25659	1.69375
D4ACM9	Protein Mfap1a	Mfap1a	SLAALDALNTDDENDEEEYEAWK	Phospho(T)@1	158.74	275.67	106.56	1.48968	2.58699
D4ACS3	Protein Mb21d2	Mb21d2	RGSTTSIPSPQSDGGDPNQPDDR	Phospho(S)@3	121.64	152.79	128.07	0.949793	1.19302
D4AD15	Protein Eif4g1	Eif4g1	SFSKEVEER	Phospho(S)@3	3460.66	3947.09	3822.54	0.90533	1.03258
D4ADF5	Protein LOC100912106	Pdcd5	VMDSDEDDDY	Phospho(S)@4	225.67	267.76	217.99	1.03523	1.22831
D4AEK9	Protein Ccdc6	Ccdc6	LDQPVSAPPSPR	Phospho(S)@6; Phospho(S)@10	200.43	240.47	274.54	0.730058	0.875902
E9PSN4	Protein Zc3h13	Zc3h13	LSPSPLR	Phospho(S)@4	199.98	209.64	290.51	0.688376	0.721627
E9PT82	Striatin-3	Strn3	NLEQILNGGESPKQK	Phospho(S)@11	99.59	124.15	117.63	0.846638	1.05543
E9PTR4	Protein Ubap2l	Ubap2l	RYPSSISSSPQK	Phospho(S)@7	201.95	118.18	200.62	1.00663	0.589074
E9PTR4	Protein Ubap2l	Ubap2l	RYPSSISSSPQKDLTQAK	Phospho(S)@5	537.17	998.84	746.67	0.719421	1.33773
E9PTR4	Protein Ubap2l	Ubap2l	STSAPQMSPGSSDNQSSSPQPAQQK	Phospho(S)@17; Phospho(S)@18	11.74	104.84	117.72	0.0997282	0.890588
F1LMR4	H/ACA ribonucleoprotein complex non-core subunit NAF1	Naf1	NDQEPPPEALDFSDDEKEKEAK	Phospho(S)@13	319.15	323.76	377.93	0.844469	0.856667
F1LMW7	Myristoylated alanine-rich C-kinase substrate	Marcks	AEDGAAPSPSSETPK	Phospho(S)@11	529.76	692.93	973.06	0.544427	0.712114
F1LMW7	Myristoylated alanine-rich C-kinase substrate	Marcks	GEAAAERPGEAAVASSPSKANGQENGHVK	Phospho(S)@15	191.58	549.96	603.02	0.317701	0.91201
F1LNF1	Heterogeneous nuclear ribonucleoproteins A2/B1	Hnrnpa2b1	SSMAEVDAAMAARPHSIDGR	Phospho(S)@16	170.9	311.93	199.03	0.858665	1.56725
F1LNT3	Protein R3hdm1	R3hdm1	SKSIEEREEEYQR	Phospho(S)@3	291.19	422.63	357.51	0.814495	1.18215
F1LP21	Protein Timm8a1	Timm8a1	SKPVFSESLSD	Phospho(S)@10	173.34	147.42	223.85	0.774358	0.658566
F1LPQ9	A-kinase anchor protein 2	Akap2	TLSMIEEEIR	Phospho(S)@3	119.95	127.68	102.61	1.16899	1.24432
F1LR25	Hepatocyte nuclear factor 3-alpha	Foxa1	ASQLEGAPAPGPAASPQTLDHSGATATGGASELK	Phospho(S)@15	178.77	195.36	238.14	0.750693	0.820358
F1LR25	Hepatocyte nuclear factor 3-alpha	Foxa1	ASQLEGAPAPGPAASPQTLDHSGATATGGASELK	Phospho(S)@22	376.94	290.91	474.86	0.793792	0.612623
F1LRD7	POU domain protein	Pou2f1	INPPSSGGTSSSPIK	Phospho(S)@12	1033.26	1403.14	1298.38	0.795807	1.08069
F1LRD7	POU domain protein	Pou2f1	RINPPSSGGTSSSPIK	Phospho(S)@13	79.81	92.46	165.01	0.483668	0.56033
F1LRD7	POU domain protein	Pou2f1	TSIETNIR	Phospho(T)@5	54.11	86.43	200.61	0.269727	0.430836
F1LRL9	Microtubule-associated protein 1B	Map1b	ATVVVEATEPEPSGSIGNPAATTSPSLSHR	Phospho(S)@24	230.81	77.58	159.03	1.45136	0.487832
F1LRL9	Microtubule-associated protein 1B	Map1b	QGVDDIEKFEDEGAGFEESSEAGDYEEK	Phospho(S)@20	132.8	180.68	112.86	1.17668	1.60092
F1LRL9	Microtubule-associated protein 1B	Map1b	SISPMDEPVPDSESPIEK	Phospho(S)@3	1003.09	904.21	1040.14	0.96438	0.869316
F1LRL9	Microtubule-associated protein 1B	Map1b	SPSLSPSPPSPIEK	Phospho(S)@10	391.9	196.72	344.02	1.13918	0.571827
F1LRL9	Microtubule-associated protein 1B	Map1b	SPSLSPSPPSPIEK	Phospho(S)@5	86.32	40.69	78.4	1.10102	0.519005
F1LRT9	Cytoplasmic dynein 1 heavy chain 1	Dync1h1	VLSLPR	Phospho(S)@3	227.96	210.1	287.65	0.792491	0.730402
F1LRV0	Nuclear factor 1	Nfia	SVEDEMDSPGEEPFYTGQGR	Phospho(S)@8	118.87	177.98	223.68	0.531429	0.79569
F1LRV0	Nuclear factor 1	Nfia	VSQTPIAAGTGPNFSLSDLESSSYYSMSPGAMR	Phospho(S)@28	55.18	36.8	25.84	2.13545	1.42415
F1LS26	Protein strawberry notch homolog 1	Sbno1	SIDPDSIQSALLASGLGSK	Phospho(S)@1	102.79	241.77	229.13	0.44861	1.05517
F1LSM0	Protein Usp24	Usp24	TISAQDTLAYATALLNEK	Phospho(T)@1	36.99	31.45	26.21	1.41129	1.19992
F1LST4	Microtubule-associated protein	Mapt	SPVVSGDTSPR	Phospho(S)@5	140.62	67.48	180.77	0.777895	0.373292
F1LST4	Microtubule-associated protein	Mapt	SPVVSGDTSPR	Phospho(S)@5; Phospho(S)@9	101.2	48.75	168.18	0.601736	0.289868
F1LU69	Protein Rps27a-ps12	Rps27a-ps12	ESTLHLVLR	Phospho(S)@2	340.77	19.17	39.78	8.56637	0.4819
F1LU69	Protein Rps27a-ps12	Rps27a-ps12	TLSDYNIQKESTLHLVLR	Phospho(S)@11	183284	6829.62	7453.04	24.5918	0.916354
F1LU69	Protein Rps27a-ps12	Rps27a-ps12	TLSDYNIQKESTLHLVLR	Phospho(T)@12	2052.38	264.72	119.39	17.1906	2.21727
F1M062	Protein Larp1	Larp1	SLPTTVPESPNYR	Phospho(T)@4	294.5	368.85	306.07	0.962198	1.20512
F1M0J3	Anion exchange protein	Slc4a7	GNGSGGSRENSTVDFSK	Phospho(S)@4	608.2	245.92	504.81	1.20481	0.487154
F1M3D3	Heterogeneous nuclear ribonucleoprotein M	Hnrnpm	GNFGGSFAGSFGGAGGHAPGVAR	Phospho(S)@6	284.13	150.6	374.65	0.758388	0.401975
F1M5H6	Protein Tp53bp2	Tp53bp2	KNQSSEDILR	Phospho(S)@4	647.69	1015.54	1282.18	0.505147	0.792042
F1M5H6	Protein Tp53bp2	Tp53bp2	KNQSSEDILR	Phospho(S)@5	117.02	313.78	282.68	0.413966	1.11002
F1M5H6	Protein Tp53bp2	Tp53bp2	NQSSEDILR	Phospho(S)@3	349.73	253.19	423.11	0.82657	0.598402
F1M8U2	Protein Ablim3	Ablim3	TSETSISPPGSSIGSPNR	Phospho(T)@4	295.12	192.04	277.75	1.06254	0.691413
F1M9C3	Protein Braf	Braf	SSSAPNVHINTIEPVNIDDLIR	Phospho(S)@2	215.56	186.16	181.15	1.18995	1.02766
F1MA31	Protein Kdm1a	Kdm1a	EMDESLANLSEDEYYSEEER	Phospho(S)@5	311.11	97.29	228.16	1.36356	0.426411
F2Z3R4	Nuclear factor 1	Nf1x	RPKSIDDSEMESPVDDVFYPGTGR	Phospho(S)@4	280.99	248.6	232.66	1.20773	1.06851
F2Z3R4	Nuclear factor 1	Nf1x	SIDDSEMESPVDDVFYPGTGR	Phospho(S)@9	417.31	266.51	313.1	1.33283	0.851198
F2Z3R4	Nuclear factor 1	Nf1x	SITSPPSTSTTK	Phospho(S)@1	158.3	246.1	150.05	1.05498	1.64012
F7EV94	2-oxoisovalerate dehydrogenase subunit alpha, mitochondrial	Bckdha	IGHHSTSDDSSAYR	Phospho(S)@7	125.4	125.18	168.63	0.74364	0.742335
F7FF45	Protein Numa1	Numa1	ATSSTQSLAR	Phospho(S)@4	114.42	135.39	109.66	1.04341	1.23463
F8WFH6	Protein FAM131B	Fam131b	DTDAYSDLSDGEKEAR	Phospho(S)@9	304.85	389.91	537.94	0.566699	0.724821
G3V662	Nuclear pore complex protein Nup153	Nup153	EIKDSTSQHDDDNISTTSGFSSR	Phospho(S)@7	144.66	230.68	218.25	0.662818	1.05695
G3V662	Nuclear pore complex protein Nup153	Nup153	NTSLPPLWSPEAER	Phospho(S)@9	80.1	128.89	143.84	0.556869	0.896065
G3V6I3	Coiled-coil domain containing 49 (Predicted)	Cwc25	KLSAEELER	Phospho(S)@3	171.3	292.39	367.37	0.466287	0.795901
G3V6U4	ELAV-like protein	Elavl2	TNQAILSQLYQSPNR	Phospho(S)@12	146.39	199.17	317.16	0.461565	0.62798
G3V6U5	POU domain protein	Pou3f2	WLEEADSSSGSPTSIDK	Phospho(S)@11	359.21	412.95	522.32	0.68772	0.790607
G3V6Y9	Peptidyl-prolyl cis-trans isomerase G	Ppig	SETPPHWR	Phospho(S)@1	174.67	135.67	114.94	1.51966	1.18035
G3V6Z3	Actin filament-associated protein 1	Afap1	SGTSSPQSPVFR	Phospho(S)@4	305.03	329.56	227.7	1.33961	1.44734
G3V7T6	Protein Sf3b1	Sf3b1	WDQTADQTPGATPK	Phospho(T)@12	119.93	178.49	139.05	0.862496	1.28364
G3V7U4	Lamin-B1	Lmnb1	LKLSPSPSSR	Phospho(S)@4	1479.05	2348.28	3010.25	0.491338	0.780095
G3V7U4	Lamin-B1	Lmnb1	LKLSPSPSSR	Phospho(S)@4; Phospho(S)@6	187.95	818.76	1072.61	0.175227	0.763334
G3V7U4	Lamin-B1	Lmnb1	LKLSPSPSSR	Phospho(S)@6	1049.23	2614.32	3202.03	0.327677	0.816457
G3V7U4	Lamin-B1	Lmnb1	LSPSPSSR	Phospho(S)@7	479.67	769.5	1148.94	0.417489	0.669748
G3V7X9	Activating transcription factor 7 (Predicted), isoform CRA_a	Atf7	TDSVIIADQTPTPTR	Phospho(T)@10	453.15	448.65	505.29	0.896812	0.887906
G3V8C3	Vimentin	Vim	LRSSVPGVR	Phospho(S)@3	347.85	942.72	711.92	0.488608	1.32419
G3V8C3	Vimentin	Vim	TYSLGSALRPSTSR	Phospho(T)@1	391.12	2083.08	641.54	0.609658	3.247
G3V8N8	Liver regeneration-related protein	Slc7a6os	EFGYDSPHDLDSD	Phospho(S)@12	324.79	161.62	389.07	0.834786	0.415401
G3V8R0	Protein RGD1311703	RGD1311703	SASPDDDLGSSNWEAADLGNEER	Phospho(S)@1	190.38	257.09	282.1	0.674867	0.911343
G3V8R0	Protein RGD1311703	RGD1311703	SASPDDDLGSSNWEAADLGNEER	Phospho(S)@10	1853.19	1319.71	1751.57	1.05802	0.753444
G3V8R0	Protein RGD1311703	RGD1311703	SASPDDDLGSSNWEAADLGNEERK	Phospho(S)@1	132.82	179.8	140.64	0.944397	1.27844
G3V949	CAP-Gly domain-containing linker protein 2	Clip2	TGNESGSNLSDSGSVK	Phospho(S)@12	133.17	113.43	248.5	0.535895	0.456459
G3V949	CAP-Gly domain-containing linker protein 2	Clip2	TGNESGSNLSDSGSVK	Phospho(S)@5	159.99	217.52	192.38	0.831635	1.13068
G3V953	Protein Rbbp6	Rbbp6	LSSDLTR	Phospho(S)@2	335.98	294.23	420.65	0.798716	0.699465
G3V953	Protein Rbbp6	Rbbp6	NLQPLMRSPISR	Phospho(S)@11	267.75	263.21	240.87	1.1116	1.09275
G3V9E0	Microspherule protein 1	Mcrs1	GDQVLNFSDAEDLIDDSK	Phospho(S)@8	146.35	151.42	86.74	1.68723	1.74568
G3V9N7	Protein Pacsin3	Pacsin3	DGTAPPPQSPSSPGSGQDEDWSDEESPRK	Phospho(S)@1	92.46	105.31	144.96	0.637831	0.726476
G3V9N7	Protein Pacsin3	Pacsin3	DGTAPPPQSPSSPGSGQDEDWSDEESPRK	Phospho(S)@11	112.78	111.65	109.83	1.02686	1.01657
H9KVE4	Protein numb homolog	Numb	QLSLR	Phospho(S)@3	606.74	917.43	547.57	1.10806	1.67546
M0R3Z8	Protein Rbm15	Rbm15	LHSYSSPSTK	Phospho(S)@6	1211.9	757.82	1268.34	0.955501	0.59749
M0R464	Protein LOC103690175	Phf6	TAHNSEADLEESFNEHELEPSSPK	Phospho(S)@12; Phospho(S)@22	362.23	272.7	598.68	0.605048	0.455502
M0R567	Interferon regulatory factor 2-binding protein-like	Irf2bpl	NSSSPVSPASVPGQR	Phospho(S)@3; Phospho(S)@7	320.66	303.44	600.64	0.533864	0.505194
M0R567	Interferon regulatory factor 2-binding protein-like	Irf2bpl	RNSSSPVSPASVPGQR	Phospho(S)@3; Phospho(S)@8	92.13	120.56	109.61	0.840525	1.0999
M0R567	Interferon regulatory factor 2-binding protein-like	Irf2bpl	RNSSSPVSPASVPGQR	Phospho(S)@4; Phospho(S)@8	406.71	307.23	381.13	1.06712	0.806103
M0R590	Glyceraldehyde-3-phosphate dehydrogenase	3 SV	GAAQNIIPASTGAAK	Phospho(S)@10	283.13	196.87	152.15	1.86086	1.29392
M0R735	Heterogeneous nuclear ribonucleoprotein Q	Syncrip	NLANTVTEEILEKSFSQFGK	Phospho(T)@5	38.66	104.07	88.43	0.437182	1.17686
M0R9L0	Protein Naca	Naca	VQGEAVSNIQENTQTPTVQEESEEEEVDETGVEVK	Phospho(T)@17	117.97	219.75	207.04	0.569793	1.06139
M0R9L0	Protein Naca	Naca	VQGEAVSNIQENTQTPTVQEESEEEEVDETGVEVK	Phospho(T)@30	285.16	652.58	493.01	0.578406	1.32366
M0R9Q1	Protein Rbm14	Rbm14	DRSPLRRSPPR	Phospho(S)@3; Phospho(S)@8	451.48	528.79	576.21	0.783534	0.917704
M0R9Q1	Protein Rbm14	Rbm14	GQPGSAYDGTGQPSAAYLSMSQGAVANANSTPPPYER	Phospho(S)@21	182.1	140.69	113.34	1.60667	1.24131
M0RD63	Protein Ranbp3	Ranbp3	VLSPPK	Phospho(S)@3	279.28	327.65	401.59	0.695436	0.815882
M0RD63	Protein Ranbp3	Ranbp3	VLSPPKLNEANSDTSR	Phospho(S)@3	1142.8	1410.78	1679.12	0.680595	0.84019
O70187	Nuclear factor 1	Nfib	SLSSPPSSK	Phospho(S)@3	79.32	115.33	95.86	0.827457	1.20311
O70187	Nuclear factor 1	Nfib	SLSSPPSSK	Phospho(S)@4	280.09	290.29	384.76	0.72796	0.75447
O70188	Nuclear factor 1	Nfic	TEMDKSPFNSPSPQDSPR	Phospho(S)@12	321.28	377.43	455.62	0.705149	0.828388
Q3SWT7	Nuclear receptor binding protein	Nrbp1	SEGESQTVVSSGSDPK	Phospho(S)@5	376.32	417.87	403.55	0.932524	1.03549
Q3SWT7	Nuclear receptor binding protein	Nrbp1	TPTPEPAEVETR	Phospho(T)@3	1004.06	1006.76	1414.19	0.709989	0.711899
Q3ZAV2	Nuclease-sensitive element-binding protein 1	Ybx1	NYQQNYQNSESGEKNEGSESAPEGQAQQR	Phospho(S)@9; Phospho(S)@20	321.39	270.18	355.09	0.905094	0.760878
Q3ZB99	Protein Tjp2	Tjp2	SFSPEER	Phospho(S)@3	158.83	271.65	229.27	0.692764	1.18485
Q4V7D1	Signal sequence receptor, alpha	Ssr1	VEMGTSSQNDVDMSWIPQETLNQINKASPR	Phospho(S)@28	331.42	453.67	589.06	0.562625	0.770159
Q4V8E1	GATA zinc finger domain containing 2B	Gatad2b	LTPSPDIIVLSDNEASSPR	Phospho(S)@4	294.17	284.49	434.69	0.676735	0.654466
Q568Y6	DNA methyltransferase 1-associated protein 1	Dmap1	DTIIDVVGAPLTPNSR	Phospho(S)@15	146.05	216.44	220.2	0.663261	0.982925
Q5PQJ8	Checkpoint with forkhead and ring finger domains	Chfr	ISISPK	Phospho(S)@4	268.93	206.6	314.88	0.854071	0.656123
Q5RJK5	Chromobox homolog 3 (HP1 gamma homolog, Drosophila)	Cbx3	KSLSDSESDDSK	Phospho(S)@4	58.12	150.19	131.56	0.441776	1.14161
Q5RKG9	Eukaryotic translation initiation factor 4B	Eif4b	SQSSDTEQPSPTSGGGK	Phospho(S)@3	55.78	58.58	54.75	1.01881	1.06995
Q5U2U8	Bcl2-associated athanogene 3	Bag3	SSLGSHQLPR	Phospho(S)@2	188.39	199.41	260.66	0.722742	0.76502
Q5U3Y8	Transcription factor BTF3	Btf3	APLATGEDDDDEVPDLVENFDEASK	Phosphopantetheine(S)@24	130.37	144.27	138.32	0.942525	1.04302
Q5XHX3	Enabled homolog (Drosophila)	Enah	TNTMNGSKSPVISR	Phospho(S)@9	751.25	1252.82	910.69	0.824924	1.37568
Q5XHX3	Enabled homolog (Drosophila)	Enah	TNTMNGSKSPVISRPK	Phospho(S)@9	586.1	826.32	955.29	0.613531	0.864994
Q68G39	Cyclin-dependent kinase 16	Cdk16	RVSLSEIGFGK	Phospho(S)@3	133.79	234.88	176.81	0.756688	1.32843
Q6P684	Survival motor neuron 1	Smn1	GTGQSDDSDIWDDTALIK	Phospho(S)@8	320.06	331.58	268.62	1.1915	1.23438
Q6P685	Eukaryotic translation initiation factor 2, subunit 2 (Beta)	Eif2s2	IESDAQEPAEPEDDLDIMLGNK	Phospho(S)@3	120.22	164.99	153.97	0.780801	1.07157
Q6P685	Eukaryotic translation initiation factor 2, subunit 2 (Beta)	Eif2s2	SGDEMIFDPTMSK	Phospho(S)@12	141.26	187.66	148.44	0.95163	1.26421
Q6P685	Eukaryotic translation initiation factor 2, subunit 2 (Beta)	Eif2s2	SGDEMIFDPTMSK	Phospho(T)@10	80.71	100.67	143.86	0.561032	0.699778
Q6S395	Plectin	Plec	RGSFDATGSGFSMTFSSSSYSSSGYGR	Phospho(S)@12	80.98	88.26	92.08	0.879453	0.958514
Q6S395	Plectin	Plec	SSSVGSSSSYPISSAVPR	Phospho(S)@3; Phospho(S)@7	630.29	671.19	876.99	0.718697	0.765334
Q6S395	Plectin	Plec	SSSVGSSSSYPISSAVPR	Phospho(S)@3; Phospho(S)@9	281.26	334.75	313.91	0.895989	1.06639
Q8CHJ4	Protein Yy1	Yy1	DIDHETVVEEQIIGENSPPDYSEYMTGK	Phospho(T)@6	188.61	137.86	87.14	2.16445	1.58205
R9PXU5	RAF proto-oncogene serine/threonine-protein kinase	Raf1	STSTPNVHMVSTTLPVDSR	Phospho(S)@3	213.71	172.2	182.13	1.17339	0.945479
A1A5P0	Cdc42 effector protein 1	Cdc42ep1	RSDSLLSFR	Phospho(S)@4	626.32	755.24	533.04	1.175	1.41685
A1A5P0	Cdc42 effector protein 1	Cdc42ep1	SDSLLSFR	Phospho(S)@3	485.89	529.03	468.42	1.0373	1.12939
A1L1J6	Zinc finger protein 652	Znf652	AASVAAATTSPTPR	Phospho(S)@10	121.44	58.37	65	1.86831	0.898
B2GV05	RNA-binding protein	Rbm5	GLVAAYSGDSDNEEELVER	Phospho(S)@10	1213.94	1209.85	1321.61	0.918531	0.915436
B2GV05	RNA-binding protein	Rbm5	GLVAAYSGDSDNEEELVER	Phospho(S)@7	374.82	337.82	335.97	1.11564	1.00551
B2GV05	RNA-binding protein	Rbm5	GLVAAYSGDSDNEEELVERLESEEEK	Phospho(S)@10	249.63	403.54	193.43	1.29054	2.08623
B2GV05	RNA-binding protein	Rbm5	YDDYRDYDSPERER	Phospho(S)@9	218.01	573.46	394.87	0.552106	1.45228
B5DF11	AN1-type zinc finger protein	Zfand5	MSPMGTASGSNSPTSDSASVQR	Phospho(S)@2	1156.13	943.2	1340.02	0.862771	0.70387
B5DF93	Protein PAT1 homolog 1	Patl1	RSTSPIIGSPPVR	Phospho(S)@4	238.74	309.52	174.83	1.36556	1.77041
B5DF93	Protein PAT1 homolog 1	Patl1	STSPIIGSPPVR	Phospho(S)@3	371.84	427.38	453.71	0.819554	0.941967
B5DFC8	Eukaryotic translation initiation factor 3 subunit C	Eif3c	QPLLLSEDEEDTKR	Phospho(S)@6	35198.1	35994.2	35094.4	1.00295	1.02564
D3ZKD3	RNA demethylase ALKBH5	Alkbh5	RGSFSSENYWR	Phospho(S)@3	428.06	515.43	666.57	0.642183	0.773257
F1MA98	Nucleoprotein TPR	Tpr	GAILSEEELAAMSPTAAAVAK	Phospho(S)@13	227.6	226.87	205.9	1.10539	1.10185
F1MA98	Nucleoprotein TPR	Tpr	TDGFAEAIHSPQVAGVPR	Phospho(S)@10	240.14	294.43	202.86	1.18377	1.4514
O08629	Transcription intermediary factor 1-beta	Trim28	SGEGEVSGLMR	Phospho(S)@1	4010.29	2013.38	2567.43	1.56199	0.784201
O08629	Transcription intermediary factor 1-beta	Trim28	SRSGEGEVSGLMR	Phospho(S)@3	20033.8	8468.04	9691.77	2.0671	0.873735
O35147	Bcl2-associated agonist of cell death	Bad	SAGTATQMR	Phospho(S)@1	125.02	92.23	116.5	1.07313	0.791674
O35147	Bcl2-associated agonist of cell death	Bad	SAPPNLWAAQR	Phospho(S)@1	81.52	62.92	37.22	2.19022	1.69049
O35147	Bcl2-associated agonist of cell death	Bad	SRSAPPNLWAAQR	Phospho(S)@3	2583.22	3005.45	3118.59	0.828329	0.963721
O35986	Zinc finger Ran-binding domain-containing protein 2	Zranb2	ENVEYIEREESDGEYDEFGR	Phospho(S)@11	42004.1	39134.9	49949.6	0.84093	0.783488
O35986	Zinc finger Ran-binding domain-containing protein 2	Zranb2	ENVEYIEREESDGEYDEFGRK	Phospho(S)@11	11431.2	15000.4	15843	0.721534	0.946817
O35986	Zinc finger Ran-binding domain-containing protein 2	Zranb2	EVEDKESEGEEEDEDEDLSK	Phospho(S)@7	255.95	211.05	269.85	0.94849	0.782101
O35986	Zinc finger Ran-binding domain-containing protein 2	Zranb2	LDEDEDEDDADLSKYNLDASEEEDSNKK	Phospho(S)@20	535.83	507.69	627.43	0.854008	0.809158
O35986	Zinc finger Ran-binding domain-containing protein 2	Zranb2	TGYGGGFNERENVEYIEREESDGEYDEFGR	Phospho(S)@21	425.71	523.41	392.32	1.08511	1.33414
O35986	Zinc finger Ran-binding domain-containing protein 2	Zranb2	YNLDASEEEDSNKK	Phospho(S)@6	2659.13	2878.73	3733.62	0.712212	0.771029
O35986	Zinc finger Ran-binding domain-containing protein 2	Zranb2	YNLDASEEEDSNKKK	Phospho(S)@6	2774.63	2953.5	3774.39	0.73512	0.782511
O55007	Ral GTPase-activating protein subunit alpha-1	Ralgapa1	SSSTSDILEPFTVER	Phospho(S)@3	319.18	423.19	317.77	1.00444	1.33175
O55173	3-phosphoinositide-dependent protein kinase 1	Pdpk1	ANSFVGTAQYVSPELLTEK	Phospho(S)@3	694.11	754.57	585.94	1.18461	1.28779
P02401	60S acidic ribosomal protein P2	Rplp2	KEESEESDDDMGFGLFD	Phospho(S)@4	22124.1	23233.8	28140.9	0.786189	0.825622
P02401	60S acidic ribosomal protein P2	Rplp2	KEESEESDDDMGFGLFD	Phospho(S)@4; Phospho(S)@7	35724.6	40138.2	41931.6	0.851973	0.957231
P02401	60S acidic ribosomal protein P2	Rplp2	KEESEESDDDMGFGLFD	Phospho(S)@7	23270	19095.5	24193.2	0.961843	0.789295
P04256	Heterogeneous nuclear ribonucleoprotein A1	Hnrnpa1	GGGGYGGSGDGYNGFGNDGSNFGGGGSYNDFGNYNNQSSNFGPMK	Phospho(S)@39	466.1	500.21	628.03	0.742162	0.796475
P04785	Protein disulfide-isomerase	P4hb	FLESGGQDGAGDNDDLDLEEALEPDMEEDDDQK	Phospho(S)@4	184.14	295.86	269.05	0.684408	1.09965
P04785	Protein disulfide-isomerase	P4hb	FLESGGQDGAGDNDDLDLEEALEPDMEEDDDQKAVKDEL	Phospho(S)@4	5209.08	5926.97	5670.6	0.918612	1.04521
P05065	Fructose-bisphosphate aldolase A	Aldoa	ALQASALK	Phospho(S)@5	254.2	290.88	284.38	0.893874	1.02286
P05065	Fructose-bisphosphate aldolase A	Aldoa	GILAADESTGSIAKR	Phospho(S)@11	601.14	627.73	604.68	0.994146	1.03812
P05197	Elongation factor 2	Eef2	AGETRFTDTR	Phospho(T)@7	549.31	1585.54	738.12	0.744201	2.14808
P05197	Elongation factor 2	Eef2	AGETRFTDTRKDEQER	Phospho(T)@4	611.29	5206.75	1236.14	0.494515	4.2121
P05432	ERBB receptor feedback inhibitor 1	Errfi1	HLSYVVSP	Phospho(S)@7	484.24	304.61	308.94	1.56742	0.985984
P06302	Prothymosin alpha	Ptma	SDAAVDTSSEITTK	Phospho(S)@8	1643.38	1711.07	1891.65	0.868755	0.904538
P06302	Prothymosin alpha	Ptma	SDAAVDTSSEITTK	Phospho(S)@9	343.94	271.93	357.39	0.962366	0.760877
P06302	Prothymosin alpha	Ptma	SDAAVDTSSEITTK	Phospho(T)@7	14061.2	14899	16452.2	0.854665	0.90559
P09456	cAMP-dependent protein kinase type I-alpha regulatory subunit	Prkar1a	EDEISPPPPNPVVK	Phospho(S)@5	807.15	1005.75	1001.82	0.805684	1.00392
P09456	cAMP-dependent protein kinase type I-alpha regulatory subunit	Prkar1a	TDSREDEISPPPPNPVVK	Phospho(S)@9	27872.9	24614.7	26270.2	1.06101	0.93698
P0DMW1	Heat shock 70 kDa protein 1B	Hspa1b	GGSGSGPTIEEVD	Phospho(S)@3	175.51	147.96	168.98	1.03864	0.875607
P10158	Fos-related antigen 1	Fosl1	SSSSSGDPSSDPLGSPTLLAL	Phospho(S)@10	12.11	37.28	29.16	0.415295	1.27846
P10158	Fos-related antigen 1	Fosl1	SSSSSGDPSSDPLGSPTLLAL	Phospho(S)@15	578.04	596.79	634.96	0.910357	0.939886
P11497	Acetyl-CoA carboxylase 1	Acaca	FIIGSVSEDNSEDEISNLVK	Phospho(S)@11	135.22	69.12	173.85	0.777797	0.397584
P13084	Nucleophosmin	Npm1	AESEDEDEEDVK	Phospho(S)@3	184.31	189.1	186.45	0.988522	1.01421
P13084	Nucleophosmin	Npm1	CGSGPVHISGQHLVAVEEDAESEDEDEEDVK	Phospho(S)@22	41016.2	51779.5	53324.6	0.76918	0.971024
P13084	Nucleophosmin	Npm1	CGSGPVHISGQHLVAVEEDAESEDEDEEDVK	Phospho(S)@9	292.53	410.39	331.75	0.881778	1.23705
P13084	Nucleophosmin	Npm1	DELHIVEAEAMNYEGSPIK	Phospho(S)@16	3634.54	4512.21	5095.69	0.713258	0.885495
P13084	Nucleophosmin	Npm1	GPSSVEDIK	Phospho(S)@3	1392.75	1306.26	1836.18	0.758504	0.711401
P13084	Nucleophosmin	Npm1	GPSSVEDIK	Phospho(S)@4	1738.88	2170.05	2883.81	0.60298	0.752494
P13084	Nucleophosmin	Npm1	HLVAVEEDAESEDEDEEDVK	Phospho(S)@11	2875.98	3105.15	4206.47	0.683704	0.738184
P13084	Nucleophosmin	Npm1	ISGQHLVAVEEDAESEDEDEEDVK	Phospho(S)@15	2829.14	3077.64	4014.6	0.704713	0.766612
P13084	Nucleophosmin	Npm1	LKCGSGPVHISGQHLVAVEEDAESEDEDEEDVK	Phospho(S)@24	837.58	990.06	858	0.9762	1.15392
P13084	Nucleophosmin	Npm1	MEDSMDMDMSPLRPQNY	Phospho(S)@4	153.53	167.7	71.91	2.13503	2.33208
P13084	Nucleophosmin	Npm1	MEDSMDMDMSPLRPQNYLFGCELK	Phospho(S)@4	213.04	602.92	364.75	0.584071	1.65297
P13084	Nucleophosmin	Npm1	MQASIEK	Phospho(S)@4	998.87	5248.35	5764.66	0.173275	0.910435
P13084	Nucleophosmin	Npm1	SGQHLVAVEEDAESEDEDEEDVK	Phospho(S)@14	749.34	1892.45	735.23	1.01919	2.57396
P13084	Nucleophosmin	Npm1	TVSLGAGAKDELHIVEAEAMNYEGSPIK	Phospho(S)@25	516.1	674.3	673.15	0.766694	1.00171
P16617	Phosphoglycerate kinase 1	Pgk1	ALESPERPFLAILGGAK	Phospho(S)@4	4605.99	5300.5	4626.95	0.99547	1.14557
P17325	Transcription factor AP-1	Jun	LASPELER	Phospho(S)@3	17660.3	19973.5	19187.1	0.920428	1.04099
P17325	Transcription factor AP-1	Jun	NSDLLTSPDVGLLK	Phospho(S)@7	735.93	662.01	682.81	1.0778	0.969538
P17325	Transcription factor AP-1	Jun	NSDLLTSPDVGLLK	Phospho(T)@6	412.54	635.63	331.22	1.24552	1.91906
P19945	60S acidic ribosomal protein P0	Rplp0	VEAKEESEESDEDMGFGLFD	Phospho(S)@7	475.02	535.91	543.24	0.87442	0.986507
P19945	60S acidic ribosomal protein P0	Rplp0	VEAKEESEESDEDMGFGLFD	Phospho(S)@7; Phospho(S)@10	2362.99	2730.72	2804.77	0.84249	0.973599
P25113	Phosphoglycerate mutase 1	Pgam1	HGESAWNLENR	Phospho(S)@4	1080.13	1073.13	1225.63	0.881286	0.875574
P34058	Heat shock protein HSP 90-beta	Hsp90ab1	IEDVGSDEEDDSGKDK	Phospho(S)@6	2761	4299.79	5081.95	0.543295	0.846091
P34058	Heat shock protein HSP 90-beta	Hsp90ab1	IEDVGSDEEDDSGKDKK	Phospho(S)@6	3595.93	6310.4	6415.56	0.560501	0.983609
P34058	Heat shock protein HSP 90-beta	Hsp90ab1	LGLGIDEDEVTAEEPSAAVPDEIPPLEGDEDASRMEEVD	Phospho(S)@16	994.99	1279.03	792.11	1.25613	1.61471
P35465	Serine/threonine-protein kinase PAK 1	Pak1	DVATSPISPTENNTTPPDALTR	Phospho(T)@15	240.67	219.77	398.74	0.603576	0.551161
P35565	Calnexin	Canx	AEEDEILNRSPR	Phospho(S)@10	215334	193373	234518	0.918201	0.824555
P35565	Calnexin	Canx	AEEDEILNRSPRNR	Phospho(S)@10	225.52	375.04	716.6	0.314708	0.52336
P39951	Cyclin-dependent kinase 1	Cdk1	IGEGTYGVVYK	Phospho(T)@5	11412.7	18506.3	21052.1	0.542119	0.879071
P39951	Cyclin-dependent kinase 1	Cdk1	IGEGTYGVVYK	Phospho(T)@5; Phospho(Y)@6	1016.16	1346.28	1513.87	0.671233	0.889297
P39951	Cyclin-dependent kinase 1	Cdk1	IGEGTYGVVYK	Phospho(Y)@6	3125.87	3543.63	5692.46	0.549125	0.622513
P39951	Cyclin-dependent kinase 1	Cdk1	VYTHEVVTLWYR	Phospho(T)@3	134.22	114.88	35.03	3.83157	3.27947
P41739	Aryl hydrocarbon receptor nuclear translocator	Arnt	FARSDDEQSSADKER	Phospho(S)@4	211.09	345.03	369.56	0.571193	0.933624
P46462	Transitional endoplasmic reticulum ATPase	Vcp	FPSGNQGGAGPSQGSGGGTGGNVYTEDNDDDL	Phospho(S)@15	1439.16	1546.34	1260.61	1.14164	1.22666
P47875	Cysteine and glycine-rich protein 1	Csrp1	GFGFGQGAGALVHSE	Phospho(S)@14	405.11	330.32	474.09	0.8545	0.696745
P48679	Prelamin-A/C	Lmna	ASSHSSQSQGGGSVTK	Phospho(S)@3	67.4	68.72	53.12	1.26883	1.29367
P48679	Prelamin-A/C	Lmna	ASSHSSQSQGGGSVTK	Phospho(S)@3; Phospho(S)@6	449.06	591.19	494.49	0.908128	1.19556
P48679	Prelamin-A/C	Lmna	ASSHSSQSQGGGSVTK	Phospho(S)@5; Phospho(S)@6	1062.02	1218.94	1075.8	0.987191	1.13305
P48679	Prelamin-A/C	Lmna	LRLSPSPTSQR	Phospho(S)@4	32941.9	31396.7	36780.6	0.895631	0.853621
P48679	Prelamin-A/C	Lmna	LRLSPSPTSQR	Phospho(S)@4; Phospho(S)@6	17320.8	34158.8	38960.4	0.444574	0.876758
P48679	Prelamin-A/C	Lmna	LRLSPSPTSQR	Phospho(S)@6	7310.73	5942.1	8068.78	0.906051	0.736431
P48679	Prelamin-A/C	Lmna	LSPSPTSQR	Phospho(S)@4	55914.6	53502.6	77629.2	0.720278	0.689208
P48679	Prelamin-A/C	Lmna	SGAQASSTPLSPTR	Phospho(S)@11	10250.3	16415.7	22351.1	0.458605	0.734446
P48679	Prelamin-A/C	Lmna	SGAQASSTPLSPTR	Phospho(S)@7	249.6	456.74	356.14	0.700848	1.28247
P48679	Prelamin-A/C	Lmna	SGAQASSTPLSPTR	Phospho(T)@8	1184.25	1836.5	1937.27	0.611298	0.947984
P48679	Prelamin-A/C	Lmna	SVGGSGGGSFGDNLVTR	Phospho(S)@9	118.7	235.69	548.79	0.216294	0.429472
P53565	Homeobox protein cut-like 1	Cux1	AASREEPIEWEF	Phospho(S)@3	63.39	104.96	112.79	0.562018	0.930579
P60841	Alpha-endosulfine	Ensa	SSLVTSK	Phospho(S)@2	101.17	400.05	126.25	0.801347	3.16871
P60841	Alpha-endosulfine	Ensa	YFDSGDYNMAK	Phospho(S)@4	1606.98	2206.97	1235.72	1.30044	1.78598
P62260	14-3-3 protein epsilon	Ywhae	DNLTLWTSDMQGDGEEQNKEALQDVEDENQ	Phospho(S)@8	2249.43	1854.9	1974.21	1.13941	0.939566
P62630	Elongation factor 1-alpha 1	Eef1a1	SVEMHHEALSEALPGDNVGFNVK	Phospho(S)@1	1727.1	1667.12	1979.15	0.872647	0.842341
P62630	Elongation factor 1-alpha 1	Eef1a1	SVEMHHEALSEALPGDNVGFNVK	Phospho(S)@10	8030.33	8809.28	7772.44	1.03318	1.1334
P62909	40S ribosomal protein S3	Rps3	DEILPTTPISEQK	Phospho(S)@10	199.55	229.81	136.84	1.45827	1.67941
P62909	40S ribosomal protein S3	Rps3	DEILPTTPISEQK	Phospho(T)@7	9549.14	9819.39	10907.4	0.875475	0.900252
P62997	Transformer-2 protein homolog beta	Tra2b	RRSPSPYYSR	Phospho(S)@3	106.77	139.84	120.86	0.883419	1.15704
P62997	Transformer-2 protein homolog beta	Tra2b	RRSPSPYYSR	Phospho(S)@3; Phospho(S)@5	1912.77	2198.43	2866.73	0.667231	0.766877
P62997	Transformer-2 protein homolog beta	Tra2b	RSPSPYYSR	Phospho(S)@4	87.21	99.07	80.18	1.08768	1.23559
P62997	Transformer-2 protein homolog beta	Tra2b	SDSGEQNYGER	Phospho(S)@3	197.74	214.39	214.65	0.921221	0.998789
P62997	Transformer-2 protein homolog beta	Tra2b	SDSGEQNYGERESR	Phospho(S)@13	9.63	2.53	3.08	3.12662	0.821429
P62997	Transformer-2 protein homolog beta	Tra2b	SPSPYYSR	Phospho(S)@1	1440.03	852.46	1374.76	1.04748	0.620079
P62997	Transformer-2 protein homolog beta	Tra2b	SPSPYYSR	Phospho(S)@3	1250.08	834.05	1014.2	1.23258	0.822372
P63039	60 kDa heat shock protein, mitochondrial	Hspd1	TVIIEQSWGSPK	Phospho(S)@10	4595.79	3965.56	4557.2	1.00847	0.870175
P63039	60 kDa heat shock protein, mitochondrial	Hspd1	TVIIEQSWGSPK	Phospho(S)@7	252.84	304.22	243.45	1.03857	1.24962
P80349	Fuctinin-3 (Fragment)	1 SV	ELNSNHDGADETSEKEQQEAIEHIDEVQNEIDR	Phospho(S)@13	1719.16	3242.83	2947.67	0.583227	1.10013
P81155	Voltage-dependent anion-selective channel protein 2	Vdac2	LTFDTTFSPNTGK	Phospho(S)@8	1493.84	1556.97	1491.67	1.00145	1.04378
P81155	Voltage-dependent anion-selective channel protein 2	Vdac2	LTFDTTFSPNTGKK	Phospho(S)@8	1426.02	1512.98	1412.8	1.00936	1.07091
P81155	Voltage-dependent anion-selective channel protein 2	Vdac2	LTFDTTFSPNTGKK	Phospho(T)@6	656.95	585.03	609.46	1.07792	0.959915
P81155	Voltage-dependent anion-selective channel protein 2	Vdac2	VSGTLETK	Phospho(T)@4	346.75	343.77	607.19	0.571073	0.566165
P82995	Heat shock protein HSP 90-alpha	Hsp90aa1	LGLGIDEDDPTVDDTSAAVTEEMPPLEGDDDTSR	Phospho(S)@16	146.2	208.08	110.69	1.32081	1.87984
P82995	Heat shock protein HSP 90-alpha	Hsp90aa1	LGLGIDEDDPTVDDTSAAVTEEMPPLEGDDDTSRMEEV	Phospho(S)@16	541.21	759	717.04	0.754784	1.05852
P82995	Heat shock protein HSP 90-alpha	Hsp90aa1	LGLGIDEDDPTVDDTSAAVTEEMPPLEGDDDTSRMEEV	Phospho(S)@16; Phospho(T)@20	996.32	720.68	835.83	1.19201	0.862233
P82995	Heat shock protein HSP 90-alpha	Hsp90aa1	LGLGIDEDDPTVDDTSAAVTEEMPPLEGDDDTSRMEEV	Phospho(T)@15; Phospho(S)@16	88.98	316.52	253.9	0.350453	1.24663
P82995	Heat shock protein HSP 90-alpha	Hsp90aa1	LGLGIDEDDPTVDDTSAAVTEEMPPLEGDDDTSRMEEVD	Phospho(S)@16	3012.23	3422.06	3491.42	0.862752	0.980134
P84586	RNA-binding motif protein, X chromosome retrogene-like	Rbmxrtl	DGYGGSRDSYSSSR	Phospho(S)@9	876.9	665.29	1040.38	0.842865	0.639468
P84586	RNA-binding motif protein, X chromosome retrogene-like	Rbmxrtl	DSYSSSRSDLYSSGR	Phospho(S)@4	158.93	218.04	179.47	0.885552	1.21491
P84586	RNA-binding motif protein, X chromosome retrogene-like	Rbmxrtl	DVYLSPR	Phospho(S)@5	32808.7	36290	53709	0.610859	0.675679
P84586	RNA-binding motif protein, X chromosome retrogene-like	Rbmxrtl	DVYLSPRDDGYSTK	Phospho(S)@5	48195.6	44511.7	45970.6	1.0484	0.968264
P84586	RNA-binding motif protein, X chromosome retrogene-like	Rbmxrtl	GLPPSMER	Phospho(S)@5	23078.4	20696.1	23700.6	0.97375	0.873234
P84586	RNA-binding motif protein, X chromosome retrogene-like	Rbmxrtl	RDVYLSPR	Phospho(S)@6	323.77	258.81	300.14	1.07873	0.862298
P84586	RNA-binding motif protein, X chromosome retrogene-like	Rbmxrtl	RDVYLSPRDDGYSTK	Phospho(S)@6	847.66	1075.34	681.33	1.24413	1.5783
P84586	RNA-binding motif protein, X chromosome retrogene-like	Rbmxrtl	VEQATKPSFESGR	Phospho(S)@8	6540.99	4375.31	6724.64	0.97269	0.650639
Q07936	Annexin A2	Anxa2	LSLEGDHSTPPSAYGSVK	Phospho(S)@8	344.11	564.2	597.64	0.575781	0.944047
Q07936	Annexin A2	Anxa2	LSLEGDHSTPPSAYGSVK	Phospho(T)@9	313.16	651.89	493.74	0.634261	1.32031
Q08013	Translocon-associated protein subunit gamma	Ssr3	QQSEEDLLLQDFSR	Phospho(S)@3	120.44	104.84	171.05	0.704122	0.61292
Q10758	Keratin, type II cytoskeletal 8	Krt8	ISSSSFSR	Phospho(S)@5	558.5	654.45	700.29	0.797527	0.934541
Q27W01	RNA-binding protein 8A	Rbm8a	MREDYDSVEQDGDEPGPQR	Phospho(S)@7	621.61	674.5	824.14	0.754253	0.818429
Q2EJA0	Transcriptional coactivator YAP1	Yap1	GDSETDLEALFNAVMNPK	Phospho(S)@3	191.26	314.57	279.08	0.685323	1.12717
Q2EJA0	Transcriptional coactivator YAP1	Yap1	QASTDAGTAGALTPQHVR	Phospho(S)@3	2061.1	1955.32	1986.52	1.03754	0.984294
Q2EJA0	Transcriptional coactivator YAP1	Yap1	QSSFEIPDDVPLPAGWEMAK	Phospho(S)@3	96.09	236.24	176.33	0.544944	1.33976
Q2EJA0	Transcriptional coactivator YAP1	Yap1	TMTTNSSDPFLNSGTYHSR	Phospho(S)@7	121.13	122.67	254.75	0.475486	0.481531
Q2KN99	Cytospin-A	Specc1l	RSSTSSEPTPTVK	Phospho(S)@3	259.87	479.01	550.98	0.471651	0.869378
Q2THW7	Palmitoyltransferase ZDHHC5	Zdhhc5	GDSLKEPTSIADSSR	Phospho(S)@3	439.87	515.88	530	0.829943	0.973358
Q2THW7	Palmitoyltransferase ZDHHC5	Zdhhc5	SIGSASPGPGQPPLSSPTR	Phospho(S)@16	280.42	274.63	299.41	0.936575	0.917237
Q4FZV2	Vesicle transport protein SFT2B	Sft2d2	KVLSGQDTEDR	Phospho(S)@4	430.86	334.33	266.04	1.61953	1.25669
Q4FZV2	Vesicle transport protein SFT2B	Sft2d2	VLSGQDTEDR	Phospho(S)@3	275.55	250.96	369.24	0.746263	0.679666
Q4FZY0	EF-hand domain-containing protein D2	Efhd2	RADLNQGIGEPQSPSR	Phospho(S)@13	281.53	321.14	198.24	1.42015	1.61996
Q4KM74	Vesicle-trafficking protein SEC22b	Sec22b	NLGSINTELQDVQR	Phospho(S)@4	4772.93	6178.47	5752.93	0.829652	1.07397
Q4KM74	Vesicle-trafficking protein SEC22b	Sec22b	RNLGSINTELQDVQR	Phospho(S)@5	186.08	256.7	203.09	0.916244	1.26397
Q4V7E8	Leucine-rich repeat flightless-interacting protein 2	Lrrfip2	NSASATTPLSGNSSR	Phospho(S)@10	78.38	109.29	116.46	0.673021	0.938434
Q4V7E8	Leucine-rich repeat flightless-interacting protein 2	Lrrfip2	RGSGDTSSLIDPDTSLSELR	Phospho(S)@3	1213.3	1337.24	1536.86	0.789467	0.870112
Q4VSI4	Ubiquitin carboxyl-terminal hydrolase 7	Usp7	AGEQQLSEPEDMEMEAGDTDDPPR	Phospho(S)@7	575.06	585.75	746.45	0.770393	0.784714
Q5BJT0	Arginine and glutamate-rich protein 1	Arglu1	ASSPPDRIDIFGR	Phospho(S)@3	15518	10969.9	9580.41	1.61976	1.14503
Q5EAN7	Telomeric repeat-binding factor 2-interacting protein 1	Terf2ip	YLLGNAPVSPSSQK	Phospho(S)@9	5408.52	8369.4	8935.06	0.605314	0.936692
Q5HZB6	CLK4-associating serine/arginine rich protein	Clasrp	KISPPSYAR	Phospho(S)@3	1244.03	1157.98	1260.31	0.987083	0.918806
Q5HZB6	CLK4-associating serine/arginine rich protein	Clasrp	LTRPAASPAVGEK	Phospho(S)@7	1299.34	1192.62	1248.34	1.04085	0.955365
Q5M7V8	Thyroid hormone receptor-associated protein 3	Thrap3	ERSPALKSPLQSVVVR	Phospho(S)@3	2514.74	1739.19	1578.96	1.59266	1.10148
Q5M7V8	Thyroid hormone receptor-associated protein 3	Thrap3	ERSPALKSPLQSVVVR	Phospho(S)@3; Phospho(S)@8	2187.98	2114.49	2208.84	0.990556	0.957285
Q5M7V8	Thyroid hormone receptor-associated protein 3	Thrap3	IDISPSTFR	Phospho(S)@4	35990.7	30178.2	37815.6	0.951745	0.798038
Q5M7V8	Thyroid hormone receptor-associated protein 3	Thrap3	IDISPSTFR	Phospho(S)@6	17973.2	16030.4	19659.9	0.914204	0.815387
Q5M7V8	Thyroid hormone receptor-associated protein 3	Thrap3	IDISPSTFRK	Phospho(S)@4	7834.84	4864.36	4333.9	1.8078	1.1224
Q5M7V8	Thyroid hormone receptor-associated protein 3	Thrap3	MDSFDEDLAR	Phospho(S)@3	690.35	829.55	1020.63	0.676396	0.812782
Q5M7V8	Thyroid hormone receptor-associated protein 3	Thrap3	MDSFDEDLARPSGLLAQER	Phospho(S)@3	11918.4	8416.67	8810.5	1.35275	0.9553
Q5M7V8	Thyroid hormone receptor-associated protein 3	Thrap3	RIDISPSTFR	Phospho(S)@5	12410.9	11390.9	12332.9	1.00632	0.923617
Q5M7V8	Thyroid hormone receptor-associated protein 3	Thrap3	RIDISPSTFR	Phospho(S)@7	168.86	156.23	161.14	1.04791	0.96953
Q5M7V8	Thyroid hormone receptor-associated protein 3	Thrap3	WAHDKFSGEEGEIEDDESGTENR	Phospho(S)@7	893.01	966.93	1095.37	0.815259	0.882743
Q5PPI1	Serine/arginine-rich splicing factor 9	Srsf9	GSPHYFSPFRPY	Phospho(S)@2	12260.2	11543.8	13598.7	0.901571	0.848888
Q5PPI1	Serine/arginine-rich splicing factor 9	Srsf9	GSPHYFSPFRPY	Phospho(S)@2; Phospho(S)@7	1027.16	1432.93	1493.64	0.687689	0.959354
Q5PPI1	Serine/arginine-rich splicing factor 9	Srsf9	GSPHYFSPFRPY	Phospho(S)@2; Phospho(Y)@5	91.28	159.77	138.5	0.659061	1.15357
Q5RJR2	Twinfilin-1	Twf1	YLLSQSSPAPLTAAEEELR	Phospho(S)@7	613.43	702.88	836.05	0.733724	0.840715
Q5U2Z2	LIM domain-containing protein ajuba	Ajuba	SSFASSSASDASKPSSPR	Phospho(S)@16	997.33	874.9	1086.82	0.917659	0.805009
Q5U318	Astrocytic phosphoprotein PEA-15	Pea15	DIIRQPSEEEIIK	Phospho(S)@7	18562	16878.1	17846	1.04012	0.945768
Q5U318	Astrocytic phosphoprotein PEA-15	Pea15	QPSEEEIIK	Phospho(S)@3	12025.1	13662.9	18130.3	0.663258	0.753595
Q5U318	Astrocytic phosphoprotein PEA-15	Pea15	YKDIIRQPSEEEIIK	Phospho(S)@9	4819.49	5415.81	3929.97	1.22634	1.37808
Q5XFX0	Transgelin-2	Tagln2	NFSDNQLQEGK	Phospho(S)@3	7977.82	7269.68	8847.16	0.901738	0.821696
Q5XI29	Cleavage and polyadenylation specificity factor subunit 7	Cpsf7	DSSDSADGRATPSENLVPSSAR	Phospho(S)@5	66.27	71.48	103.46	0.640537	0.690895
Q5XI29	Cleavage and polyadenylation specificity factor subunit 7	Cpsf7	DSSDSADGRATPSENLVPSSAR	Phospho(T)@11	1745.27	1974.36	2924.5	0.596776	0.67511
Q5XI74	Endonuclease/exonuclease/phosphatase family domain-containing protein 1	Eepd1	EHGPFRSVEDLVR	Phospho(S)@7	172.36	294.12	312.56	0.551446	0.941003
Q5XIA2	SUZ domain-containing protein 1	Szrd1	ILGSASPEEEQEKPILDRPTR	Phospho(S)@6	1686.66	795.72	932.98	1.80782	0.85288
Q5XII9	Mitochondrial fission regulator 1-like	Mtfr1l	ASSFADMMGILK	Phospho(S)@3	75.54	291.6	146.38	0.516054	1.99208
Q5XII9	Mitochondrial fission regulator 1-like	Mtfr1l	NASVPNLR	Phospho(S)@3	147.07	217.62	248.93	0.590809	0.874222
Q5XIM9	T-complex protein 1 subunit beta	Cct2	ASLSLAPVNIFK	Phospho(S)@2	6.05	18.73	11.86	0.510118	1.57926
Q5XIU9	Membrane-associated progesterone receptor component 2	Pgrmc2	DFSLEQLR	Phospho(S)@3	567.39	341.68	639.6	0.887101	0.534209
Q62785	28 kDa heat- and acid-stable phosphoprotein	Pdap1	SLDSDESEDEDDDYQQK	Phospho(S)@4	149.52	153.89	204.93	0.729615	0.750939
Q62952	Dihydropyrimidinase-related protein 3	Dpysl3	GMYDGPVFDLTTTPK	Phospho(T)@13	372.89	1029.02	1007.53	0.370103	1.02133
Q62952	Dihydropyrimidinase-related protein 3	Dpysl3	GSPTRPNPPVR	Phospho(S)@2	5688.61	5655.73	6937.16	0.82002	0.81528
Q63396	Activated RNA polymerase II transcriptional coactivator p15	Sub1	EQISDIDDAVR	Phospho(S)@4	253.55	221.45	287.98	0.880443	0.768977
Q63433	Serine/threonine-protein kinase N1	Pkn1	TDVSNFDEEFTGEAPTLSPPR	Phospho(S)@18	509.81	516.32	545.49	0.934591	0.946525
Q63624	Splicing factor, arginine/serine-rich 19	Scaf1	FDIYDPFHPTDEAYSPPPAPEQK	Phospho(S)@15	1048.57	1139.52	1346.78	0.778576	0.846107
Q63625	PHD and RING finger domain-containing protein 1	Phrf1	TISINSPK	Phospho(S)@6	2404.88	2343.65	2598.72	0.925409	0.901848
Q63768	Adapter molecule crk	Crk	DSSTSPGDYVLSVSENSR	Phospho(S)@3	753.7	389.81	524.43	1.43718	0.743302
Q66H43	Uncharacterized protein C17orf59 homolog	2 SV	RATISSPLELEGTVSR	Phospho(T)@3	229.84	172.88	196.16	1.1717	0.881321
Q66HA8	Heat shock protein 105 kDa	Hsph1	IESPKLER	Phospho(S)@3	60335.9	73241.4	89834.9	0.671631	0.81529
Q68FR9	Elongation factor 1-delta	Eef1d	ATAPQTQHVSPMR	Phospho(S)@10	40195.9	48200.5	60763	0.661519	0.793253
Q68FR9	Elongation factor 1-delta	Eef1d	ATAPQTQHVSPMR	Phospho(T)@6	1142.62	1122.65	1479.73	0.772181	0.758686
Q6AXS5	Plasminogen activator inhibitor 1 RNA-binding protein	Serbp1	SKSEEAHAEDSVMDHHFR	Phospho(S)@3	184.65	323.39	253.75	0.727685	1.27444
Q6AY09	Heterogeneous nuclear ribonucleoprotein H2	Hnrnph2	HTGPNSPDTANDGFVR	Phospho(S)@6	28674.4	18940	22657.2	1.26558	0.835939
Q6AYD3	Proliferation-associated protein 2G4	Pa2g4	SGEDEQQEQTIAEDLVVTK	Phospho(T)@10	6521.1	5976.68	6159.17	1.05876	0.970371
Q6AYD3	Proliferation-associated protein 2G4	Pa2g4	TAENATSGETLEENGAGD	Phospho(T)@10	133.79	135.63	197.54	0.677281	0.686595
Q6AYT4	Protein FAM122A	Fam122a	HGLLLPASPVR	Phospho(S)@8	359.16	467.84	466.33	0.770184	1.00324
Q6AYT4	Protein FAM122A	Fam122a	RIDFIPVSPAPSPTR	Phospho(S)@12	804.26	738.6	693.29	1.16006	1.06536
Q6AYT4	Protein FAM122A	Fam122a	SNSAPLIHGLSDSSPVFQAEAPSAR	Phospho(S)@3	277.09	477.71	490.85	0.564511	0.97323
Q6MGB6	E3 ubiquitin-protein ligase RING1	Ring1	LHNQQALSSSIEEGLR	Phospho(S)@10	279.65	358.96	238.85	1.17082	1.50287
Q6P9V9	Tubulin alpha-1B chain	Tuba1b	TIGGGDDSFNTFFSETGAGK	Phospho(S)@8	1010.29	1368.33	1546.47	0.653288	0.884809
Q6PCT3	Tumor protein D54	Tpd52l2	NSATFKSFEDR	Phospho(S)@7	1531.7	3200.79	2775.84	0.551797	1.15309
Q6PDU1	Serine/arginine-rich splicing factor 2	Srsf2	SRSPPPVSK	Phospho(S)@3	322.48	169.8	307.52	1.04865	0.552159
Q6PDU1	Serine/arginine-rich splicing factor 2	Srsf2	VDNLTYRTSPDTLR	Phospho(S)@9	13791.9	9058.34	9552.01	1.44387	0.948318
Q6PDU1	Serine/arginine-rich splicing factor 2	Srsf2	VDNLTYRTSPDTLRR	Phospho(S)@9	2843.63	1658.22	1221.36	2.32825	1.35768
Q6URK4	Heterogeneous nuclear ribonucleoprotein A3	Hnrnpa3	SSGSPYGGGYGSGGGSGGYGSR	Phospho(S)@4	8907.37	6933.95	7368.07	1.20891	0.941081
Q7TT49	Serine/threonine-protein kinase MRCK beta	Cdc42bpb	HSTPSNSSNPSGPPSPNSPHR	Phospho(S)@15	47.15	59.99	94.81	0.49731	0.632739
Q8CG07	ATPase WRNIP1	Wrnip1	RPAAAAAAGSASPR	Phospho(S)@12	181.14	235.89	252.46	0.7175	0.934366
Q8K1Q0	Glycylpeptide N-tetradecanoyltransferase 1	Nmt1	GGLSPANDTGAK	Phospho(S)@4	5225.57	6254.06	8568.69	0.609845	0.729874
Q8K585	High mobility group protein HMG-I/HMG-Y	Hmga1	EPSEVPTPK	Phospho(T)@7	1005.96	3221.02	4789.54	0.210033	0.672511
Q8K585	High mobility group protein HMG-I/HMG-Y	Hmga1	KLEKEEEEGISQESSEEEQ	Phospho(S)@11; Phospho(S)@15	278.82	349.38	569.13	0.489906	0.613884
Q8K585	High mobility group protein HMG-I/HMG-Y	Hmga1	KLEKEEEEGISQESSEEEQ	Phospho(S)@15	95.48	64.82	84.79	1.12608	0.764477
Q91Y81	Septin-2	42980	IYHLPDAESDEDEDFKEQTR	Phospho(S)@9	203424	199962	210797	0.965026	0.9486
Q9EPH2	MARCKS-related protein	Marcksl1	AAATPESQEPQAK	Phospho(T)@4	1833.11	1302.35	1292.44	1.41833	1.00767
Q9EPH2	MARCKS-related protein	Marcksl1	GDVTAEEAAGASPAK	Phospho(S)@12	4046.69	5832.21	9075.55	0.445889	0.642629
Q9EPH2	MARCKS-related protein	Marcksl1	GDVTAEEAAGASPAKANGQENGHVK	Phospho(S)@12	23355.2	46211.7	54128.1	0.431481	0.853748
Q9EPH2	MARCKS-related protein	Marcksl1	GDVTAEEAAGASPAKANGQENGHVK	Phospho(T)@4	550.32	584.28	474.5	1.15979	1.23136
Q9EPH2	MARCKS-related protein	Marcksl1	LSGLSFK	Phospho(S)@5	1847.23	4687.26	2854.75	0.647072	1.64192
Q9JID1	Programmed cell death protein 4	Pdcd4	FVSEGDGGR	Phospho(S)@3	177.93	284.92	250.68	0.709789	1.13659
Q9JIT3	Transducin-like enhancer protein 3	Tle3	DAPTSPASVASSSSTPSSK	Phospho(S)@5	2121.79	1388.89	1495.11	1.41915	0.928955
Q9JJ54	Heterogeneous nuclear ribonucleoprotein D0	Hnrnpd	IDASKNEEDEGHSNSSPR	Phospho(S)@13	598.51	995.98	713.29	0.839084	1.39632
Q9JJ54	Heterogeneous nuclear ribonucleoprotein D0	Hnrnpd	IDASKNEEDEGHSNSSPR	Phospho(S)@15	1521.85	1603.83	1394.5	1.09132	1.15011
Q9JJ54	Heterogeneous nuclear ribonucleoprotein D0	Hnrnpd	IDASKNEEDEGHSNSSPR	Phospho(S)@16	22744.9	30126.4	24481	0.929085	1.2306
Q9QWJ9	Neuropilin-1	Nrp1	NLSALENYNFELVDGVK	Phospho(S)@3	107.1	124.71	185.72	0.576675	0.671495
Q9QXU8	Cytoplasmic dynein 1 light intermediate chain 1	Dync1li1	DFQEYVEPGEDFPASPQR	Phospho(S)@15	931.47	978.5	897.15	1.03825	1.09068
Q9QXU8	Cytoplasmic dynein 1 light intermediate chain 1	Dync1li1	DFQEYVEPGEDFPASPQRR	Phospho(S)@15	9083.93	10978.7	12096.1	0.750982	0.907626
Q9QY02	YTH domain-containing protein 1	Ythdc1	GISPIVFDR	Phospho(S)@3	1066.81	1493.93	1439.76	0.740964	1.03762
Q9QYN5	B-cell lymphoma/leukemia 10	Bcl10	SNSDESNFSEK	Phospho(S)@3	118.32	153.38	114.59	1.03255	1.33851
Q9WU49	Calcium-regulated heat stable protein 1	Carhsp1	DRSPSPLRGNVVPSPLPTR	Phospho(S)@3; Phospho(S)@5	3244.67	3326.53	3705.51	0.875634	0.897725
Q9WU49	Calcium-regulated heat stable protein 1	Carhsp1	GNVVPSPLPTR	Phospho(S)@6	1940.6	1955.34	2459.06	0.789163	0.795157
Q9WU49	Calcium-regulated heat stable protein 1	Carhsp1	TFSATVR	Phospho(S)@3	6623.63	14747.8	6534.91	1.01358	2.25678
Q9Z1W6	Protein LYRIC	Mtdh	LSSQLSAGEEK	Phospho(S)@6	2815.86	2890.57	4461.51	0.631145	0.647891
Q9Z2L0	Voltage-dependent anion-selective channel protein 1	Vdac1	LTFDSSFSPNTGK	Phospho(S)@8	1073.48	1481.19	1417.09	0.757524	1.04523
Q9Z2L0	Voltage-dependent anion-selective channel protein 1	Vdac1	LTFDSSFSPNTGKK	Phospho(S)@8	729.73	1000.38	719.38	1.01439	1.39061
A0A096MJX5	Protein RGD1305178	RGD1305178	VGDTEKPEPERSPPNR	Phospho(S)@12	14860.9	19512.4	26479.9	0.561215	0.736877
A0A096MK73	Stathmin (Fragment)	Stmn1	ASGQAFELILSPR	Phospho(S)@11	2908.19	5250.96	5292.9	0.549451	0.992076
A0A096MK73	Stathmin (Fragment)	Stmn1	ASGQAFELILSPR	Phospho(S)@2	222.99	440.69	470.56	0.473882	0.936522
A0A096MK73	Stathmin (Fragment)	Stmn1	DLSLEEIQK	Phospho(S)@3	563.05	1094.87	673.42	0.836105	1.62584
A0A096MK73	Stathmin (Fragment)	Stmn1	ESVPEFPLSPPK	Phospho(S)@9	3989.12	10038.9	12726.7	0.313444	0.788808
A0A096MK73	Stathmin (Fragment)	Stmn1	RASGQAFELILSPR	Phospho(S)@3	1240.58	1670.02	1377.97	0.900295	1.21194
A0A096MK73	Stathmin (Fragment)	Stmn1	RASGQAFELILSPR	Phospho(S)@3; Phospho(S)@12	499.43	448.13	564.36	0.884949	0.79405
A0A096MK73	Stathmin (Fragment)	Stmn1	SKESVPEFPLSPPK	Phospho(S)@11	5858.73	11802.5	11757.2	0.49831	1.00385
A0A096MKC0	Protein Gigyf2 (Fragment)	Gigyf2	WRPHSPDGPR	Phospho(S)@5	842.83	3851.36	2116.4	0.398238	1.81977
A0A0G2JSR7	Matrin-3	Matr3	RDSFDDRGPSLNPVLDYDHGSR	Phospho(S)@10	333.86	991.49	570.51	0.585196	1.7379
A0A0G2JSR7	Matrin-3	Matr3	RDSFDDRGPSLNPVLDYDHGSR	Phospho(S)@3	5518.36	13998.2	7903.72	0.698198	1.77109
A0A0G2JSR7	Matrin-3	Matr3	SYSPDGKESPSDK	Phospho(S)@3	2666.44	3040.26	4217.83	0.632183	0.720811
A0A0G2JSR7	Matrin-3	Matr3	SYSPDGKESPSDKK	Phospho(S)@3	7412.69	8127.44	9137.02	0.811281	0.889507
A0A0G2JSR7	Matrin-3	Matr3	SYSPDGKESPSDKK	Phospho(S)@3; Phospho(S)@9	1308.61	2664.94	1869.23	0.70008	1.42569
A0A0G2JSW0	Myosin regulatory light chain 12B	Myl12b	ATSNVFAMFDQSQIQEFK	Phospho(S)@3	532.7	1304.18	760	0.700921	1.71603
A0A0G2JSY8	RCG51087	Junb	SRDATPPVSPINMEDQER	Phospho(T)@5	763.28	791.62	843.82	0.904553	0.938138
A0A0G2JSY8	RCG51087	Junb	SRDATPPVSPINMEDQER	Phospho(T)@5; Phospho(S)@9	1517.5	1562.59	1874.33	0.809623	0.833679
A0A0G2JT93	Catenin (Cadherin associated protein), beta 1, isoform CRA_a	Ctnnb1	RTSMGGTQQQFVEGVR	Phospho(S)@3	1362.19	1520.4	1607.89	0.847191	0.945587
A0A0G2JT93	Catenin (Cadherin associated protein), beta 1, isoform CRA_a	Ctnnb1	RTSMGGTQQQFVEGVR	Phospho(T)@2	227.27	242.14	136.65	1.66315	1.77197
A0A0G2JT93	Catenin (Cadherin associated protein), beta 1, isoform CRA_a	Ctnnb1	TSMGGTQQQFVEGVR	Phospho(S)@2	309.6	217.61	329.92	0.938409	0.659584
A0A0G2JTD1	Protein Rprd2	Rprd2	GPTSTSVDNIDGTPVRDER	Phospho(T)@13	183	348.55	350.45	0.522186	0.994578
A0A0G2JTD1	Protein Rprd2	Rprd2	RMSGEPIQTVESVR	Phospho(S)@3	1825.94	2180.42	2054.6	0.888708	1.06124
A0A0G2JTD1	Protein Rprd2	Rprd2	SFNYSPNSSTSEVSSTSASK	Phospho(S)@5	913.88	745.16	1009.95	0.904876	0.737819
A0A0G2JTG7	Heterogeneous nuclear ribonucleoprotein H	Hnrnph1	HTGPNSPDTANDGFVR	Phospho(S)@6	28674.4	18940	22657.2	1.26558	0.835939
A0A0G2JU73	E3 ubiquitin-protein ligase TRIP12	Trip12	SESPPAELPSLR	Phospho(S)@3	120.53	150.63	194.96	0.618229	0.77262
A0A0G2JU91	Protein Ncor2	Ncor2	SIIGSPGR	Phospho(S)@5	823.96	1122.49	943.91	0.872922	1.18919
A0A0G2JU91	Protein Ncor2	Ncor2	SPGNTSQPPAFFSK	Phospho(S)@1	721.9	815.85	979.63	0.736911	0.832814
A0A0G2JUA5	Protein Ahnak	Ahnak	GGVTGSPEASVSGSK	Phospho(S)@6	20129.9	17004.1	23785.6	0.846308	0.714889
A0A0G2JUA5	Protein Ahnak	Ahnak	GHYEVTGSDDEAGK	Phospho(S)@8	710.37	899.42	1699.14	0.418076	0.529338
A0A0G2JUA5	Protein Ahnak	Ahnak	GKGGVTGSPEASVSGSK	Phospho(S)@8	10263.2	8465.34	9765.96	1.05092	0.866821
A0A0G2JUA5	Protein Ahnak	Ahnak	LDISAPDLNLEGPEGK	Phospho(S)@4	174.98	121.31	157.11	1.11374	0.772134
A0A0G2JVV5	Protein Usp14	Usp14	ASGEMASAQYITAALR	Phospho(S)@2	67.51	63.78	38.28	1.76358	1.66614
A0A0G2JVW5	E3 ubiquitin-protein ligase HUWE1	Huwe1	DGGSGNSTIIVSR	Phospho(S)@4	65.8	93.39	130.56	0.503983	0.715303
A0A0G2JVW5	E3 ubiquitin-protein ligase HUWE1	Huwe1	GSGTASDDEFENLR	Phospho(S)@6	1024.58	1008.07	1002.33	1.0222	1.00573
A0A0G2JVW5	E3 ubiquitin-protein ligase HUWE1	Huwe1	GSGTASDDEFENLR	Phospho(T)@4	64.55	51.64	50.95	1.26693	1.01354
A0A0G2JWM4	Protein Foxj3	Foxj3	VTLYNTDQDGSDSPR	Phospho(S)@13	542.41	655.66	726.7	0.746402	0.902243
A0A0G2JX56	DnaJ (Hsp40) homolog, subfamily C, member, isoform CRA_a	Dnajc5	SLSTSGESLYHVLGLDK	Phospho(S)@3	7211.98	7278.65	7311.82	0.986345	0.995464
A0A0G2JX56	DnaJ (Hsp40) homolog, subfamily C, member, isoform CRA_a	Dnajc5	SLSTSGESLYHVLGLDK	Phospho(S)@5	3435.85	2805.64	2656.86	1.2932	1.056
A0A0G2JXY9	Epsin-2	Epn2	AGGSPASYHGSTSPR	Phospho(S)@4	244.95	271.22	406.97	0.601887	0.666437
A0A0G2JYT1	ELKS/Rab6-interacting/CAST family member 1	Erc1	VEPSSQSPGRSPR	Phospho(S)@11	146.89	176.97	166.29	0.883336	1.06423
A0A0G2JYT1	ELKS/Rab6-interacting/CAST family member 1	Erc1	VEPSSQSPGRSPR	Phospho(S)@7	170.42	183.84	275.22	0.619214	0.667975
A0A0G2JZB4	Arginine/serine-rich coiled-coil protein 2	Rsrc2	EQSDISVSPR	Phospho(S)@6	282.64	171.13	445.79	0.634021	0.38388
A0A0G2JZB4	Arginine/serine-rich coiled-coil protein 2	Rsrc2	EQSDISVSPR	Phospho(S)@8	8903.42	7278.82	8979.75	0.9915	0.810582
A0A0G2JZB4	Arginine/serine-rich coiled-coil protein 2	Rsrc2	KEQSDISVSPR	Phospho(S)@9	679.85	670.32	805.59	0.843916	0.832086
A0A0G2JZI0	Scaffold attachment factor B	Safb	AETLSGLGDSGAASAAAVSSAASETGTRR	Phospho(S)@23	135	178.36	180.24	0.749001	0.989569
A0A0G2JZI0	Scaffold attachment factor B	Safb	SVVSFDK	Phospho(S)@4	739.2	1560.37	1505.95	0.490853	1.03614
A0A0G2JZI0	Scaffold attachment factor B	Safb	SVVSFDKVK	Phospho(S)@4	1508.68	2768.97	1773.28	0.850785	1.5615
A0A0G2JZY3	Protein Reps1	Reps1	RQSSSYDDPWK	Phospho(S)@3	402.46	303.43	406.94	0.988991	0.745638
A0A0G2JZY3	Protein Reps1	Reps1	SSSLDMNR	Phospho(S)@3	283.99	357.63	404.67	0.701782	0.883757
A0A0G2K007	STE20/SPS1-related proline-alanine-rich protein kinase	Stk39	TEDGDWEWSDDEMDEKSEEGK	Phospho(S)@9	1922.99	1875.13	1927.11	0.997862	0.973027
A0A0G2K0J4	Protein Nipbl	Nipbl	AITSLLGGGSPK	Phospho(S)@10	332.51	403.16	442.11	0.752098	0.9119
A0A0G2K0J4	Protein Nipbl	Nipbl	DVPPDILLDSPERK	Phospho(S)@10	413.61	438.37	465.83	0.887899	0.941051
A0A0G2K0S7	Protein Rap1gap2	Rap1gap2	SVSFGGFGWIDK	Phospho(S)@3	78.88	185.51	70.39	1.12061	2.63546
A0A0G2K0X1	Protein Pcm1	Pcm1	VTNDISPESSPGVGR	Phospho(S)@6	1564.97	1699.48	1769.17	0.884579	0.960609
A0A0G2K217	Ena/VASP-like protein	Evl	SNSVEKPVSSLLSR	Phospho(S)@3	557.27	761.76	798.71	0.697713	0.953738
A0A0G2K2M9	Protein Srrm2	Srrm2	ARSRTPPSAPSQSR	Phospho(S)@3; Phospho(S)@8	274.98	276.49	319.58	0.860442	0.865167
A0A0G2K2M9	Protein Srrm2	Srrm2	ARSRTPPSAPSQSR	Phospho(S)@3; Phospho(T)@5	909.71	892.77	1042.92	0.872272	0.856029
A0A0G2K2M9	Protein Srrm2	Srrm2	MAPALSGANLTSPR	Phospho(S)@12	460.31	816	621.01	0.741228	1.31399
A0A0G2K2M9	Protein Srrm2	Srrm2	PSMSPTPLDR	Phospho(S)@4	874.51	976.56	1369.2	0.638701	0.713234
A0A0G2K2M9	Protein Srrm2	Srrm2	SLSYSPVER	Phospho(S)@3; Phospho(S)@5	2694.87	2162.21	2608.66	1.03305	0.828858
A0A0G2K2M9	Protein Srrm2	Srrm2	SLSYSPVER	Phospho(S)@5	1872.57	1109.8	1673.05	1.11926	0.663339
A0A0G2K2M9	Protein Srrm2	Srrm2	SLTRSPPAIR	Phospho(S)@1; Phospho(S)@5	8730.2	5868.24	8452.44	1.03286	0.694266
A0A0G2K2M9	Protein Srrm2	Srrm2	SLTRSPPAIR	Phospho(S)@5	188.44	147.1	170.7	1.10393	0.861746
A0A0G2K2M9	Protein Srrm2	Srrm2	SRTPPSAPSQSR	Phospho(S)@1; Phospho(T)@3	466.07	301.36	378.35	1.23185	0.796511
A0A0G2K2M9	Protein Srrm2	Srrm2	SRTPPSAPSQSR	Phospho(T)@3	2469.37	1696.24	2623.11	0.94139	0.646652
A0A0G2K2M9	Protein Srrm2	Srrm2	TPAAAAAMNLASPR	Phospho(S)@12	2198.61	2164.48	2381.23	0.923309	0.908976
A0A0G2K2M9	Protein Srrm2	Srrm2	TSPAPWK	Phospho(S)@2	281.01	247.31	737.91	0.380819	0.335149
A0A0G2K2N0	Protein Ptpn14	Ptpn14	YVSGSSPDLVTR	Phospho(S)@5	87.93	365.29	386.8	0.227327	0.94439
A0A0G2K376	Pre-mRNA 3'-end-processing factor FIP1	Fip1l1	AEFTSPPSLFK	Phospho(S)@5	91.52	248.46	275.85	0.331775	0.900707
A0A0G2K376	Pre-mRNA 3'-end-processing factor FIP1	Fip1l1	DHSPTPSVFNSDEER	Phospho(S)@3	3553.57	4077.28	4600.39	0.77245	0.88629
A0A0G2K376	Pre-mRNA 3'-end-processing factor FIP1	Fip1l1	DHSPTPSVFNSDEER	Phospho(S)@3; Phospho(S)@11	291.28	418.38	522.14	0.557858	0.801279
A0A0G2K376	Pre-mRNA 3'-end-processing factor FIP1	Fip1l1	ERDHSPTPSVFNSDEER	Phospho(S)@5	2914.31	3718.8	4488.46	0.64929	0.828525
A0A0G2K3K2	Actin, cytoplasmic 1	Actb	DDDIAALVVDNGSGMCK	Phospho(S)@13	447.03	582.7	492.78	0.907159	1.18247
A0A0G2K3S6	RNA binding motif protein 10, isoform CRA_a	Rbm10	LASDDRPSPPR	Phospho(S)@8	29406.1	21662.3	30927	0.950822	0.700432
A0A0G2K4C8	Protein Fnbp4	Fnbp4	ALEEGDGSVSGSSPR	Phospho(S)@13	1091.04	1166.52	1298.64	0.84014	0.898263
A0A0G2K4C8	Protein Fnbp4	Fnbp4	RPILQLSPPGPR	Phospho(S)@7	408.16	490.86	860.08	0.474561	0.570714
A0A0G2K4P5	NF-kappa-B-activating protein	Nkap	IGELGAPEVWGLSPK	Phospho(S)@13	1024.21	1119.59	1306.83	0.783736	0.856722
A0A0G2K4Y7	Unconventional myosin-Va	Myo5a	TSSIADEGTYTLDSILR	Phospho(S)@3	80.05	131.41	33.06	2.42136	3.97489
A0A0G2K598	Protein Tacc2	Tacc2	VQNSPPVGR	Phospho(S)@4	1003.75	873.22	1292.47	0.776614	0.675621
A0A0G2K5C8	Stromal interaction molecule 1	Stim1	AEQSLHDLQER	Phospho(S)@4	227.13	250.28	286.29	0.793356	0.874218
A0A0G2K5C8	Stromal interaction molecule 1	Stim1	SHSPSSPDPDTPSPVGDSR	Phospho(S)@3	638.9	719.59	671.82	0.950999	1.07111
A0A0G2K6E8	Protein Spag9	Spag9	SASQSSLDKLDQELK	Phospho(S)@3	396.44	533.04	954.11	0.415508	0.558678
A0A0G2K6J2	Serine/threonine-protein kinase N2	Pkn2	ASSLGEIDDSSELR	Phospho(S)@3	502.84	789.98	471.88	1.06561	1.67411
A0A0G2K6J2	Serine/threonine-protein kinase N2	Pkn2	GREDVSNFDDEFTSEAPILTPPREPR	Phospho(T)@20	602.15	629.66	610.59	0.986177	1.03123
A0A0G2K6T6	Uncharacterized protein	Setd1a	SGSPAPETTNESVPFAQHSSLDSR	Phospho(S)@3	397.7	574.89	664.25	0.59872	0.865472
A0A0G2K717	Protein Cnot2	Cnot2	TNSMSSSGLGSPNR	Phospho(S)@11	147.78	134.85	360.1	0.410386	0.374479
A0A0G2K7K2	Apoptosis-inducing factor 1, mitochondrial	Aifm1	SLSAIDR	Phospho(S)@3	1305.69	1344.98	1351.48	0.966119	0.99519
A0A0G2K7M2	Protein Rad23a	Rad23a	AVEYLLTGIPGSPEPEHGSVQESQAPEQPATEAGENPLEFLR	Phospho(S)@23	327.75	275.15	290.18	1.12947	0.948205
A0A0G2K7X3	Nuclear ubiquitous casein and cyclin-dependent kinase substrate 1	Nucks1	ATVTPSPVK	Phospho(S)@6	9937.87	17307.9	32383.8	0.306878	0.534462
A0A0G2K7X3	Nuclear ubiquitous casein and cyclin-dependent kinase substrate 1	Nucks1	ATVTPSPVKGK	Phospho(S)@6	12724.5	21492.7	28120.8	0.452494	0.764299
A0A0G2K7X3	Nuclear ubiquitous casein and cyclin-dependent kinase substrate 1	Nucks1	ATVTPSPVKGK	Phospho(T)@4; Phospho(S)@6	1589.22	3973.91	4711.59	0.3373	0.843433
A0A0G2K7X3	Nuclear ubiquitous casein and cyclin-dependent kinase substrate 1	Nucks1	DSGSDEDFLMEDDDDSDYGSSK	Phospho(S)@16	1390.54	1904.08	1648.74	0.843396	1.15487
A0A0G2K7X3	Nuclear ubiquitous casein and cyclin-dependent kinase substrate 1	Nucks1	EDDDDSDYGSSK	Phospho(S)@6	31.96	15.49	27.19	1.17543	0.569695
A0A0G2K7X3	Nuclear ubiquitous casein and cyclin-dependent kinase substrate 1	Nucks1	EKTPSPKEEDEEAESPPEKK	Phospho(S)@15	1350.53	2165.49	2353.6	0.573815	0.920076
A0A0G2K7X3	Nuclear ubiquitous casein and cyclin-dependent kinase substrate 1	Nucks1	KVVDYSQFQESDDADEDYGR	Phospho(S)@11	155917	146390	174750	0.892228	0.83771
A0A0G2K7X3	Nuclear ubiquitous casein and cyclin-dependent kinase substrate 1	Nucks1	KVVDYSQFQESDDADEDYGR	Phospho(S)@6	3013.46	3464.84	3438.87	0.876294	1.00755
A0A0G2K7X3	Nuclear ubiquitous casein and cyclin-dependent kinase substrate 1	Nucks1	KVVDYSQFQESDDADEDYGRDSGPPAK	Phospho(S)@11	6726.74	6732.05	6282.58	1.0707	1.07154
A0A0G2K7X3	Nuclear ubiquitous casein and cyclin-dependent kinase substrate 1	Nucks1	LKATVTPSPVK	Phospho(S)@8	2060.3	3095.14	3386.3	0.608422	0.914018
A0A0G2K7X3	Nuclear ubiquitous casein and cyclin-dependent kinase substrate 1	Nucks1	LKATVTPSPVK	Phospho(T)@4	477.71	557.8	499.79	0.955821	1.11607
A0A0G2K7X3	Nuclear ubiquitous casein and cyclin-dependent kinase substrate 1	Nucks1	LKATVTPSPVKGK	Phospho(T)@6; Phospho(S)@8	109.44	266.57	283.16	0.386495	0.941411
A0A0G2K7X3	Nuclear ubiquitous casein and cyclin-dependent kinase substrate 1	Nucks1	VVDYSQFQESDDADEDYGR	Phospho(S)@10	89451.7	75851.2	93649.8	0.955172	0.809946
A0A0G2K7X3	Nuclear ubiquitous casein and cyclin-dependent kinase substrate 1	Nucks1	VVDYSQFQESDDADEDYGR	Phospho(S)@5	1109.92	1141.06	1343.25	0.826294	0.849477
A0A0G2K7X3	Nuclear ubiquitous casein and cyclin-dependent kinase substrate 1	Nucks1	VVDYSQFQESDDADEDYGRDSGPPAK	Phospho(S)@10	40955.7	25712.1	29690.9	1.3794	0.865991
A0A0G2K7X3	Nuclear ubiquitous casein and cyclin-dependent kinase substrate 1	Nucks1	VVDYSQFQESDDADEDYGRDSGPPAKK	Phospho(S)@10	7502.66	4601.32	4079.54	1.83909	1.1279
A0A0G2K8L6	Transcription factor E2-alpha	Tcf3	TSSTDEVLSLEEK	Phospho(S)@3	278.97	340.52	373.84	0.746228	0.910871
A0A0G2K8R3	Protein Lmo7	Lmo7	REDSFESLDSLGSR	Phospho(S)@4	276.05	425.98	317.82	0.868573	1.34032
A0A0G2K904	Protein Sltm	Sltm	DGQDAIAQSPEKEAK	Phospho(S)@9	59.39	91.16	211.77	0.280446	0.430467
A0A0G2K904	Protein Sltm	Sltm	SPGHMVILNQTK	Phospho(S)@1	936.12	1016.81	1476.03	0.634215	0.688882
A0A0G2K928	Serine/threonine-protein kinase	Prkd1	SVVGTPAYLAPEVLR	Phospho(S)@1	92.64	196.51	138.62	0.668302	1.41762
A0A0G2K928	Serine/threonine-protein kinase	Prkd1	TISPSTSNNIPLMR	Phospho(S)@3	268.8	264.59	229.33	1.17211	1.15375
A0A0G2K964	Protein Ube2e3	Ube2e3	QRSDDESPSTSSGSSDADQRDPAAPEPEEQEER	Phospho(S)@3	305.09	381.04	381.97	0.798728	0.997565
A0A0G2K964	Protein Ube2e3	Ube2e3	QRSDDESPSTSSGSSDADQRDPAAPEPEEQEER	Phospho(S)@7	155.05	197.19	228.19	0.679478	0.864148
A0A0G2K964	Protein Ube2e3	Ube2e3	QRSDDESPSTSSGSSDADQRDPAAPEPEEQEER	Phospho(S)@9	12.66	11.69	15.39	0.822612	0.759584
A0A0G2K9F0	Histone acetyltransferase	Kat7	LSQSSQDSSPVR	Phospho(S)@9	571.72	991.47	1304.13	0.438392	0.760254
A0A0G2K9T4	Microtubule-actin cross-linking factor 1	Macf1	AFLAELEQNSPK	Phospho(S)@10	472.74	290.45	366.7	1.28917	0.792064
A0A0G2K9T4	Microtubule-actin cross-linking factor 1	Macf1	EVEEELAASGGQSPTGEQIPQFQQR	Phospho(S)@13	230.15	159.88	128.01	1.79791	1.24896
A0A0G2QC02	Protein Skiv2l	Skiv2l	ASSLEDLVLK	Phospho(S)@3	8471.63	8626.61	8899.43	0.95193	0.969344
A0A0G2QC38	Protein Srsf11	Srsf11	LNHVAAGLVSPSLK	Phospho(S)@10	1495.96	1412.52	1367.43	1.09399	1.03297
A0A0H2UHM7	Protein LOC100909441	LOC100909441	TIGGGDDSFNTFFSETGAGK	Phospho(S)@8	1010.29	1368.33	1546.47	0.653288	0.884809
A0A0H2UHQ9	Synaptopodin	Synpo	VASEEEEVPLVVYLK	Phospho(S)@3	265.49	366.64	497.01	0.534174	0.737691
A0A0H2UHR7	Filamin-C	Flnc	LGSFGSITR	Phospho(S)@3	789.05	2744.54	1871.6	0.421591	1.46641
A0A0H2UHW4	PEST proteolytic signal-containing nuclear protein	Pcnp	TLSVAAAFNEDEDSEPEEMPPEAK	Phospho(S)@14	12146.8	11835.1	12349.8	0.983562	0.958327
A0A0H2UI10	Protein O-GlcNAcase	Mgea5	LENEGSDEDIETDVLYSPQMALK	Phospho(S)@6	186.97	214.45	234.94	0.79582	0.912786
A0A0U1RRZ5	Protein PRRC2A	Prrc2a	KQSSSEISLAVER	Phospho(S)@3	526.84	875.46	796.48	0.66146	1.09916
A0A0U1RRZ5	Protein PRRC2A	Prrc2a	TASETRSEGSEYEEIPK	Phospho(S)@3	576.18	483.31	463.22	1.24386	1.04337
A0A0U1RRZ5	Protein PRRC2A	Prrc2a	TASETRSEGSEYEEIPK	Phospho(S)@7	821.52	485.84	770.73	1.0659	0.630363
A0A0U1RRZ5	Protein PRRC2A	Prrc2a	TASETRSEGSEYEEIPKR	Phospho(S)@3	262.96	435.86	440.41	0.59708	0.989669
A0A140TAG3	Zinc finger CCCH domain-containing protein 18	Zc3h18	LGVSVSPSR	Phospho(S)@6	21259.1	17127.5	23047.3	0.922413	0.743147
A0A140TAG3	Zinc finger CCCH domain-containing protein 18	Zc3h18	LGVSVSPSR	Phospho(S)@8	6654.53	5140.38	6829.22	0.97442	0.752704
A0A140TAJ3	Far upstream element-binding protein 1	Fubp1	QQAAYYAQTSPQGMPQHPPAPQGQ	Phospho(S)@10	256.74	274.07	396.49	0.647532	0.691241
A1L1L5	Ccnk protein	Ccnk	AVVVSPK	Phospho(S)@5	121.12	73.16	77.11	1.57074	0.948774
A8QIC3	DnaJ (Hsp40) homolog, subfamily C, member 9 (Predicted)	Dnajc9	KISLEDIQAFEK	Phospho(S)@3	1253.19	1335.8	1604.56	0.781018	0.832502
B0BNL0	Pre-mRNA-splicing factor SLU7	Slu7	LVEQANSPK	Phospho(S)@7	4524.75	4860.55	5654.37	0.800222	0.859609
B0BNM4	Protein RGD1308134	RGD1308134	VYEDSGIPLPAESPK	Phospho(S)@13	1169.8	1406.64	2022.58	0.57837	0.695468
B0K014	D-tyrosyl-tRNA(Tyr) deacylase	Dtd1	SASSGAEGDVSSEREP	Phospho(S)@3	162.36	57.33	50.4	3.22143	1.1375
B0K014	D-tyrosyl-tRNA(Tyr) deacylase	Dtd1	SASSGAEGDVSSEREP	Phospho(S)@4	1176.2	1614.02	1561.6	0.753202	1.03357
B1H245	Bcl7b protein	Bcl7b	VDSSTNSSPSPQQSESLSPAHTSDFR	Phospho(S)@18	145.4	146.33	278.68	0.521745	0.525083
B1H2A6	Fxr2 protein	Fxr2	TDGSISGDRQPVTVADYISR	Phospho(S)@4	1364.03	1338.94	1586.42	0.859816	0.844001
B1H2A6	Fxr2 protein	Fxr2	TDGSISGDRQPVTVADYISR	Phospho(S)@4; Phospho(S)@6	3254.31	2875.43	3433.27	0.947875	0.837519
B1H2A6	Fxr2 protein	Fxr2	TDGSISGDRQPVTVADYISR	Phospho(S)@6	336.21	281.22	352.98	0.95249	0.796702
B1WBZ7	LOC688393 protein	Gpn1	GTLDEEDEEADSDTDDIDHR	Phospho(S)@12	331.15	416.81	491.41	0.673877	0.848192
B1WC02	CTP synthase	Ctps1	SGSSSPDSEITELK	Phospho(S)@5	113.04	99.51	116.08	0.973811	0.857254
B1WC16	BCL2-associated transcription factor 1, isoform CRA_a	Bclaf1	AEGEPQEESPLKSK	Phospho(S)@9	1042.66	1012.9	1018.28	1.02394	0.994717
B1WC16	BCL2-associated transcription factor 1, isoform CRA_a	Bclaf1	IDISPSALR	Phospho(S)@6	2527.23	2003.63	2152.92	1.17386	0.930657
B1WC16	BCL2-associated transcription factor 1, isoform CRA_a	Bclaf1	KAEGEPQEESPLK	Phospho(S)@10	2843.37	2820.85	3719.66	0.764417	0.758362
B1WC16	BCL2-associated transcription factor 1, isoform CRA_a	Bclaf1	KAEGEPQEESPLKSK	Phospho(S)@10	6804.84	5513.42	6990.7	0.973413	0.788679
B1WC16	BCL2-associated transcription factor 1, isoform CRA_a	Bclaf1	LKELFDYSPPLHK	Phospho(S)@8	461.02	185.01	234.44	1.96647	0.789157
B1WC16	BCL2-associated transcription factor 1, isoform CRA_a	Bclaf1	NTPSQHSHSIQHSPER	Phospho(S)@13	391.6	1059.43	1701.92	0.230093	0.622491
B1WC16	BCL2-associated transcription factor 1, isoform CRA_a	Bclaf1	NTPSQHSHSIQHSPER	Phospho(S)@4	148.74	390.03	540.87	0.275001	0.721116
B1WC16	BCL2-associated transcription factor 1, isoform CRA_a	Bclaf1	NTPSQHSHSIQHSPER	Phospho(T)@2; Phospho(S)@13	27.37	28.52	68.66	0.398631	0.41538
B1WC16	BCL2-associated transcription factor 1, isoform CRA_a	Bclaf1	QKSPEIHR	Phospho(S)@3	604.3	427.66	553.96	1.09087	0.772005
B1WC16	BCL2-associated transcription factor 1, isoform CRA_a	Bclaf1	SGSGSVGNGSSRYSPSQNSPIHHIPSR	Phospho(S)@10; Phospho(S)@19	253.97	251.67	190.1	1.33598	1.32388
B1WC16	BCL2-associated transcription factor 1, isoform CRA_a	Bclaf1	SGSGSVGNGSSRYSPSQNSPIHHIPSR	Phospho(S)@11; Phospho(S)@19	213.59	228.91	137.48	1.55361	1.66504
B1WC16	BCL2-associated transcription factor 1, isoform CRA_a	Bclaf1	SGSGSVGNGSSRYSPSQNSPIHHIPSR	Phospho(S)@14	200.77	224.58	329.12	0.610021	0.682365
B1WC16	BCL2-associated transcription factor 1, isoform CRA_a	Bclaf1	SGSGSVGNGSSRYSPSQNSPIHHIPSR	Phospho(S)@14; Phospho(S)@16	1157.58	1631.38	2098.52	0.551617	0.777395
B1WC16	BCL2-associated transcription factor 1, isoform CRA_a	Bclaf1	SGSGSVGNGSSRYSPSQNSPIHHIPSR	Phospho(S)@14; Phospho(S)@19	3236.96	4129.78	4809.23	0.673072	0.85872
B1WC16	BCL2-associated transcription factor 1, isoform CRA_a	Bclaf1	SGSGSVGNGSSRYSPSQNSPIHHIPSR	Phospho(S)@16; Phospho(S)@19	253.14	340.8	416.79	0.607356	0.817678
B1WC16	BCL2-associated transcription factor 1, isoform CRA_a	Bclaf1	SGSGSVGNGSSRYSPSQNSPIHHIPSR	Phospho(S)@5; Phospho(S)@16	224.59	316.37	390.65	0.574914	0.809855
B1WC16	BCL2-associated transcription factor 1, isoform CRA_a	Bclaf1	SGSGSVGNGSSRYSPSQNSPIHHIPSR	Phospho(S)@5; Phospho(S)@19	135.46	107.93	213.32	0.635008	0.505953
B1WC16	BCL2-associated transcription factor 1, isoform CRA_a	Bclaf1	SGSGSVGNGSSRYSPSQNSPIHHIPSR	Phospho(Y)@13; Phospho(S)@19	535.64	516.27	761.64	0.703272	0.67784
B1WC16	BCL2-associated transcription factor 1, isoform CRA_a	Bclaf1	SQEEPKDTFEHDPSESIDEFNK	Phospho(S)@16	813.03	932.48	945.18	0.860185	0.986563
B1WC16	BCL2-associated transcription factor 1, isoform CRA_a	Bclaf1	YSPSQNSPIHHIPSR	Phospho(S)@2; Phospho(S)@7	2431.41	2310.05	3908.94	0.622013	0.590966
B2GV41	Protein Usp39	Usp39	EKEPEAASSRGSPVR	Phospho(S)@12	516.97	486.32	487.5	1.06045	0.997579
B2GV41	Protein Usp39	Usp39	EPEAASSRGSPVR	Phospho(S)@10	564.45	431.72	540.45	1.04441	0.798816
B2GV58	Lsm14a protein	Lsm14a	SSPQLDPLR	Phospho(S)@2	267.01	296.11	531.78	0.502106	0.556828
B2GV92	Prostaglandin E synthase 3	Ptges3	DWEDDSDEDMSNFDR	Phospho(S)@6	34142.4	45470	62270.5	0.548293	0.730201
B2GV92	Prostaglandin E synthase 3	Ptges3	KGESGQSWPR	Phospho(S)@7	160.27	154.5	231	0.69381	0.668831
B2GV92	Prostaglandin E synthase 3	Ptges3	SVDFNNWKDWEDDSDEDMSNFDR	Phospho(S)@14	575.86	548.28	599.93	0.959879	0.913907
B2GV92	Prostaglandin E synthase 3	Ptges3	WKDWEDDSDEDMSNFDR	Phospho(S)@8	467.95	461.15	491.49	0.952105	0.938269
B2GV94	Fam134c protein	Fam134c	GQTPLTEGSEDLDGHSDPEESFAR	Phospho(S)@16	405.09	281.52	241.72	1.67586	1.16465
B2RYB3	Protein Srrm1	Srrm1	KETESEAEDDNLDDLER	Phospho(S)@5	671.46	1007.29	554.86	1.21014	1.81539
B2RYK0	Protein Glcci1	Glcci1	SASWGSADQLK	Phospho(S)@3	184.21	242.23	185.35	0.993849	1.30688
B2RYP6	LUC7-like 2 (S. cerevisiae)	Luc7l2	AMLDQLMGTSRDGDTTR	Phospho(S)@10	264.65	407.27	482.75	0.548213	0.843646
B2RYP6	LUC7-like 2 (S. cerevisiae)	Luc7l2	SYESANGRSEDRRSSEEREAGEI	Phospho(S)@14; Phospho(S)@15	86.72	71.86	85.09	1.01916	0.844518
B2RZ74	Protein Snrnp70	Snrnp70	YDERPGPSPLPHR	Phospho(S)@8	11161.5	7593.18	9561.93	1.16728	0.794105
B2RZ79	Iron-sulfur cluster scaffold homolog (E. coli)	Iscu	AASALLLR	Phospho(S)@3	537.49	430.8	521.24	1.03118	0.826491
B2RZ79	Iron-sulfur cluster scaffold homolog (E. coli)	Iscu	ELSAPAR	Phospho(S)@3	2114.03	897.01	1445.8	1.46219	0.620425
B3DMA1	Atxn2l protein	Atxn2l	EIESSPQYR	Phospho(S)@5	115.35	391.25	402.71	0.286434	0.971543
B3DMA1	Atxn2l protein	Atxn2l	EKEVDGLLTSDPMGSPVSSK	Phospho(S)@15	977.34	1052.36	1166.86	0.837581	0.901873
B3DMA1	Atxn2l protein	Atxn2l	EVDGLLTSDPMGSPVSSK	Phospho(S)@13	1939.09	2768.91	2596.52	0.746803	1.06639
B3DMA1	Atxn2l protein	Atxn2l	GINGGPSRMSPK	Phospho(S)@10	332.19	417.91	455.93	0.728599	0.91661
B3DMA1	Atxn2l protein	Atxn2l	GPPQSPVFEGVYNNSR	Phospho(S)@5	1712.05	1318.78	1626.14	1.05283	0.810988
B4F7E3	CREB regulated transcription coactivator 2	Crtc2	HGSGPNIILTGDSSPGFSK	Phospho(S)@3	710.17	608.79	606.07	1.17176	1.00449
B5DEG7	Protein Champ1	Champ1	AVPPVSPELR	Phospho(S)@6	1144.99	1816.62	1823.86	0.627784	0.99603
B5DEG7	Protein Champ1	Champ1	SPAGSPELR	Phospho(S)@5	374.21	416	866.52	0.431854	0.480081
B5DEK0	Protein Rprd1b	Rprd1b	TFQQIQEEEDDDYPGSYSPQDPSAGPLLTEELIK	Phospho(S)@18	750.82	870.1	653.68	1.1486	1.33108
B5DEK0	Protein Rprd1b	Rprd1b	TFQQIQEEEDDDYPGSYSPQDPSAGPLLTEELIK	Phospho(S)@23	870.85	1048.62	1059.06	0.822286	0.990142
B5DEN5	Eukaryotic translation elongation factor 1 beta 2	Eef1b2	DDDDIDLFGSDDEEESEDAKR	Phospho(S)@10	348.85	344.05	595.94	0.585378	0.577323
B5DF62	Protein Pak4	Pak4	SLVGTPYWMAPELISR	Phospho(S)@1	36.13	121.29	30.24	1.19478	4.01091
B5DFG8	Protein Pygo2	Pygo2	GGGTPDANSLAPPGK	Phospho(T)@4	885.38	722.72	956.06	0.926072	0.755936
D3Z8L5	Protein Pum1	Pum1	RDSLTGSSDLYK	Phospho(S)@3	755.48	506.5	764.62	0.988046	0.662421
D3Z8L5	Protein Pum1	Pum1	RDSLTGSSDLYKR	Phospho(S)@3	1349.24	1979.74	1835.03	0.735269	1.07886
D3Z8R4	Protein Rbm25l1	Rbm25l1	LGASNSPGQPNSVK	Phospho(S)@6	3956.28	3925.38	5645.34	0.700805	0.695331
D3Z8R4	Protein Rbm25l1	Rbm25l1	LGASNSPGQPNSVKR	Phospho(S)@6	799.09	728.12	726.42	1.10004	1.00234
D3Z937	High mobility group 20A (Predicted)	Hmg20a	DSNAPKSPLTGYVR	Phospho(S)@7	738.25	904.13	1131.81	0.652274	0.798835
D3Z9C0	Protein Mios	Mios	GFSQYGVSGSPTK	Phospho(S)@10	628.87	585.66	678.28	0.927154	0.863449
D3ZAY8	Protein Pnn	Pnn	GFSDSGGGPPAK	Phospho(S)@3	1439.65	1773.52	1733.13	0.830665	1.0233
D3ZAY8	Protein Pnn	Pnn	QESDPEDDDVKKPALQSSVVATSK	Phospho(S)@3	987.44	1080.62	1441.71	0.684909	0.74954
D3ZAY8	Protein Pnn	Pnn	RGFSDSGGGPPAK	Phospho(S)@4	2776.66	2508.99	3514.92	0.789964	0.713811
D3ZBT9	Protein Ppp6r3	Ppp6r3	IQQFDDGGSDEEDIWEEK	Phospho(S)@9	5034.68	6340.17	6233.46	0.807686	1.01712
D3ZBX9	Protein Ccdc92	Ccdc92	SLSAPLHPEFEEVYR	Phospho(S)@3	212.83	264.43	312.58	0.680882	0.845959
D3ZC82	Protein Nufip2	Nufip2	GADNDGSGSESGYTTPK	Phospho(S)@7	494.68	572.48	780.38	0.633896	0.733591
D3ZC82	Protein Nufip2	Nufip2	NDSWGSFDLR	Phospho(S)@3	2503.56	2308.04	1898.13	1.31896	1.21595
D3ZC82	Protein Nufip2	Nufip2	NLSSDEATNPISR	Phospho(S)@4	181.85	352.19	238.85	0.761356	1.47452
D3ZG21	Protein Tcf20	Tcf20	SLTPPPSSTESK	Phospho(T)@3	386.15	411.38	317.38	1.21668	1.29617
D3ZGK0	Protein Znf768	Znf768	FEPESPGFESR	Phospho(S)@5	1372.26	852.23	1281.19	1.07108	0.665186
D3ZH75	AKT1 substrate 1 (Proline-rich) (Predicted), isoform CRA_d	Akt1s1	LNTSDFQK	Phospho(T)@3	743.91	3442.25	1532.2	0.485518	2.24661
D3ZH75	AKT1 substrate 1 (Proline-rich) (Predicted), isoform CRA_d	Akt1s1	SSDEENGPPSSPDLDR	Phospho(S)@11	679.07	753.94	834.56	0.813686	0.903398
D3ZH75	AKT1 substrate 1 (Proline-rich) (Predicted), isoform CRA_d	Akt1s1	TEARSSDEENGPPSSPDLDR	Phospho(S)@6	1140.24	832.67	1204.52	0.946634	0.691288
D3ZH75	AKT1 substrate 1 (Proline-rich) (Predicted), isoform CRA_d	Akt1s1	TEARSSDEENGPPSSPDLDR	Phospho(S)@6; Phospho(S)@15	508.95	606.96	691.21	0.736317	0.878112
D3ZHD6	Protein Rbm15b	Rbm15b	RNSLEGYSR	Phospho(S)@3	384.19	453.05	538.84	0.712995	0.840788
D3ZHD6	Protein Rbm15b	Rbm15b	SLSPVAAPPLREPR	Phospho(S)@3	371.67	434.05	314.34	1.18238	1.38083
D3ZHG2	Kinesin light chain 1	Klc1	SRESLNVDVVK	Phospho(S)@1	1284.34	1835.44	2202.9	0.583022	0.833193
D3ZHV9	Hypothetical LOC500797, isoform CRA_a	Misp	SQSSDLLER	Phospho(S)@3	674.55	566.66	638.37	1.05668	0.887667
D3ZJ32	Protein Esyt2	Esyt2	EPTPSIASDISLPIATQELR	Phospho(S)@8	417.8	241.19	190.99	2.18755	1.26284
D3ZJ50	Plakophilin 3 (Predicted), isoform CRA_a	Pkp3	LSSGFDDIDLPSAVK	Phospho(S)@2	170.27	339.94	239.15	0.71198	1.42145
D3ZJ50	Plakophilin 3 (Predicted), isoform CRA_a	Pkp3	LSSGFDDIDLPSAVK	Phospho(S)@3	424.08	599.11	566.12	0.749099	1.05827
D3ZJ92	Pre-mRNA processing factor 40 homolog A (Yeast) (Predicted)	Prpf40a	DSGNWDTSGSELSEGELEKR	Phospho(S)@13	784.26	868.06	914.7	0.857396	0.949011
D3ZJR1	Protein Eps15l1	Eps15l1	STPSHGSVSSLNSTGSLSPK	Phospho(S)@18	9039.27	7744.57	11485	0.787051	0.674321
D3ZJR1	Protein Eps15l1	Eps15l1	STPSHGSVSSLNSTGSLSPK	Phospho(S)@4; Phospho(S)@18	1099.88	909.68	681.79	1.61322	1.33425
D3ZJT6	Protein Tfap4	Tfap4	FIQELSGSSPK	Phospho(S)@9	1439.57	6475.84	7499.84	0.191947	0.863464
D3ZK73	Cullin 4B (Predicted)	Cul4b	SATDGNTSTTPPTSAK	Phospho(S)@8	339.13	445.34	665.5	0.509587	0.669181
D3ZKC9	Protein RGD1559904	RGD1559904	SFLSEPSSPGR	Phospho(S)@8	788.97	949.92	955.98	0.8253	0.993661
D3ZKI5	PHD finger protein 3 (Predicted)	Phf3	MAPPVDDLSPK	Phospho(S)@9	237.04	339.73	515.11	0.460174	0.659529
D3ZM62	Tripartite motif-containing protein 2	Trim2	SADVSPTTEGVK	Phospho(S)@5	121.36	111.97	115.97	1.04648	0.965508
D3ZMS1	Protein Sf3b2	Sf3b2	SSLGQSASETEEDTVSTSK	Phospho(S)@6	412.42	490.89	519.65	0.79365	0.944655
D3ZMS1	Protein Sf3b2	Sf3b2	SSLGQSASETEEDTVSTSK	Phospho(S)@8	345.87	482.39	545.25	0.634333	0.884713
D3ZMS1	Protein Sf3b2	Sf3b2	SSLGQSASETEEDTVSTSKK	Phospho(S)@8	1108.27	1115	1149.9	0.963797	0.96965
D3ZN39	Protein Usp8	Usp8	SYSSPDITQALQEEEKR	Phospho(S)@3	64.43	157.25	102.02	0.631543	1.54136
D3ZN42	Protein Fam122b	LOC100909732	RIDFTPVSPAPSPTR	Phospho(S)@12	2440.5	2035.76	2332.6	1.04626	0.872743
D3ZN42	Protein Fam122b	LOC100909732	RIDFTPVSPAPSPTR	Phospho(S)@8	228.23	199.24	221.67	1.02959	0.898814
D3ZN42	Protein Fam122b	LOC100909732	RIDFTPVSPAPSPTR	Phospho(S)@8; Phospho(S)@12	49.11	68.74	55.28	0.888386	1.24349
D3ZN95	Protein Hcfc1	Hcfc1	ASAVSPANLPAVLLQPR	Phospho(S)@2	37.2	71.64	22.68	1.64021	3.15873
D3ZN95	Protein Hcfc1	Hcfc1	ASAVSPANLPAVLLQPR	Phospho(S)@5	12.79	5.69	0	#DIV/0!	#DIV/0!
D3ZN95	Protein Hcfc1	Hcfc1	AVTTVTQSTPVPGPSVPPPEELQVSPGPR	Phospho(S)@25	43.28	39.21	41.95	1.0317	0.934684
D3ZNS8	Achalasia, adrenocortical insufficiency, alacrimia (Allgrove, triple-A) (Predicted), isoform CRA_a	Aaas	FSPVLGR	Phospho(S)@2	1827.23	2373.48	3084.5	0.592391	0.769486
D3ZP96	DNA helicase	Mcm2	GLLYDSDEEDEERPAR	Phospho(S)@6	8962.94	13163.4	14318.5	0.62597	0.919325
D3ZP96	DNA helicase	Mcm2	GLLYDSDEEDEERPARK	Phospho(S)@6	1219.19	2018.36	2000.94	0.609309	1.00871
D3ZP96	DNA helicase	Mcm2	RGLLYDSDEEDEERPAR	Phospho(S)@7	1266.18	1586.02	1447.05	0.875008	1.09604
D3ZPL1	Cleavage and polyadenylation specific factor 6, 68kDa (Predicted), isoform CRA_b	Cpsf6	EMDTARTPLSEAEFEEIMNR	Phospho(T)@7	265.77	353.98	486.46	0.546335	0.727665
D3ZPN3	Myeloid leukemia factor 2 (Predicted), isoform CRA_a	Mlf2	LAIQGPEDSPSR	Phospho(S)@9	1158.92	2014.37	2446.33	0.473738	0.823425
D3ZQL8	Protein Pum2	Pum2	AILSPR	Phospho(S)@4	2180.3	1764.77	2482.98	0.878098	0.710747
D3ZQL8	Protein Pum2	Pum2	GKASPFEEDQNR	Phospho(S)@4	247.11	520.98	618.76	0.399363	0.841974
D3ZQL8	Protein Pum2	Pum2	QASPTEVVER	Phospho(S)@3	1871.77	1749.3	2331.66	0.802763	0.750238
D3ZRK0	Protein Fam83h	Fam83h	RGSPVPPVPER	Phospho(S)@3	403.8	391.46	728.37	0.554389	0.537447
D3ZRK0	Protein Fam83h	Fam83h	RSSPVPPVPER	Phospho(S)@3	267.77	262.45	299.09	0.895282	0.877495
D3ZTA8	Protein Rbm33	Rbm33	AADEDWDSELEDDLLGEDLLSGK	Phospho(S)@8	69.61	66.34	55.28	1.25923	1.20007
D3ZU74	Cytoplasmic dynein 1 intermediate chain 2	Dync1i2	SVSTPSEAGSQDSGDGAVGSR	Phospho(S)@10	136.37	15.73	81.17	1.68005	0.193791
D3ZU74	Cytoplasmic dynein 1 intermediate chain 2	Dync1i2	SVSTPSEAGSQDSGDGAVGSR	Phospho(S)@3	88.73	127.97	88.38	1.00396	1.44795
D3ZUC9	Oxidative-stress responsive 1 (Predicted)	Oxsr1	TEDGGWEWSDDEFDEESEEGK	Phospho(S)@9	1129.88	812.7	1073.1	1.05291	0.757339
D3ZUM5	Protein Trim33	Trim33	TFAPLPEFEQEEDDGEVTEDSDEDFIQPR	Phospho(S)@21	172.84	338.2	324.46	0.5327	1.04235
D3ZV52	Intersectin 1	Itsn1	SAFTPATATGSSPSPVLGQGEK	Phospho(S)@14	212.63	372.32	360.26	0.590213	1.03348
D3ZWC6	Protein Sntb1	Sntb1	GSPVSEIGWETPPPESPR	Phospho(S)@16	198.7	319.35	351.1	0.565936	0.90957
D3ZWS0	Protein Scrib	Scrib	NSLESISSIDR	Phospho(S)@2	129.49	284.3	298.54	0.433744	0.952301
D3ZWU1	Bromodomain containing 3 (Predicted), isoform CRA_b	Brd3	QASASYDSEEEEEGLPMSYDEK	Phospho(S)@8	267.47	274.42	297.15	0.900118	0.923507
D3ZWU1	Bromodomain containing 3 (Predicted), isoform CRA_b	Brd3	QASASYDSEEEEEGLPMSYDEKR	Phospho(S)@8	785.5	962.42	612.3	1.28287	1.57181
D3ZXE2	Sister chromatid cohesion protein PDS5 homolog B	Pds5b	AESPETSAVESTQSTPQK	Phospho(S)@3	2894.45	2098.17	2354.26	1.22945	0.891223
D3ZXE2	Sister chromatid cohesion protein PDS5 homolog B	Pds5b	METVSNASSSSNPSSPGR	Phospho(S)@15	86.79	218.53	139.19	0.623536	1.57001
D3ZYQ9	Protein Rnf20	Rnf20	ALVVPEPEPDSDSNQER	Phospho(S)@13	523.06	452.41	684.15	0.76454	0.661273
D3ZYQ9	Protein Rnf20	Rnf20	KALVVPEPEPDSDSNQER	Phospho(S)@14	185.91	263.42	464.06	0.400616	0.567642
D3ZYS7	Protein G3bp1	G3bp1	YQDEVFGGFVTEPQEESEEEVEEPEER	Phospho(S)@17	23044.5	29393.8	32215.3	0.715326	0.912418
D3ZYS7	Protein G3bp1	G3bp1	YQDEVFGGFVTEPQEESEEEVEEPEER	Phospho(T)@11	991.72	1179.56	1191.97	0.832001	0.989589
D3ZZZ9	Catenin (Cadherin associated protein), delta 1 (Predicted), isoform CRA_a	Ctnnd1	GSLASLDSLR	Phospho(S)@5	1247.45	1503.85	1777.76	0.701698	0.845924
D3ZZZ9	Catenin (Cadherin associated protein), delta 1 (Predicted), isoform CRA_a	Ctnnd1	GSLASLDSLRK	Phospho(S)@8	276.86	438.33	302.97	0.91382	1.44678
D3ZZZ9	Catenin (Cadherin associated protein), delta 1 (Predicted), isoform CRA_a	Ctnnd1	VGGSSVDLHR	Phospho(S)@4	504.54	712.95	739.02	0.682715	0.964724
D4A0D9	B-cell CLL/lymphoma 9-like (Predicted), isoform CRA_a	Bcl9l	EAPGSPPLSPR	Phospho(S)@5	2145.28	2393.86	3029.93	0.70803	0.790071
D4A1S6	Protein phosphatase 1 regulatory subunit	Ppp1r12a	KTGSYGALAEITASK	Phospho(S)@4	1119.98	1820.84	1343.37	0.833709	1.35543
D4A1S6	Protein phosphatase 1 regulatory subunit	Ppp1r12a	RSTQGVTLTDLQEAEK	Phospho(S)@2	360.32	363.69	334.91	1.07587	1.08593
D4A1S6	Protein phosphatase 1 regulatory subunit	Ppp1r12a	TGSYGALAEITASK	Phospho(S)@3	1219.92	2179.58	1609.84	0.75779	1.35391
D4A2G9	Protein Ranbp1	Ranbp1	DSHEDHDTSTENAEESNHDPQFEPIVSLPEQEIK	Phospho(S)@16	131.96	819.76	319.18	0.413434	2.56833
D4A3G2	Cyclin-dependent kinase 11B	Cdk11b	DLLSDLQDISDSER	Phospho(S)@10	133.45	150.56	238.93	0.558532	0.630143
D4A3G2	Cyclin-dependent kinase 11B	Cdk11b	EYGSPLK	Phospho(S)@4	3186.08	2946.13	3691.84	0.863006	0.798011
D4A3G2	Cyclin-dependent kinase 11B	Cdk11b	EYGSPLKAYTPVVVTLWYR	Phospho(S)@4; Phospho(T)@10	223.87	350.25	183.75	1.21834	1.90612
D4A3G2	Cyclin-dependent kinase 11B	Cdk11b	MEITIRNSPYR	Phospho(S)@8	480.35	787.93	747.1	0.642953	1.05465
D4A4V3	Kruppel-like factor 3 (Basic) (Mapped), isoform CRA_b	Klf3	RPLPVESPDTQR	Phospho(S)@7	498.29	501.86	879.44	0.566599	0.570659
D4A560	Protein Vamp4	Vamp4	NLLEDDSDEEEDFFLR	Phospho(S)@7	817.66	615.32	760.77	1.07478	0.808812
D4A560	Protein Vamp4	Vamp4	RNLLEDDSDEEEDFFLR	Phospho(S)@8	1373.36	800.68	1031.06	1.33199	0.77656
D4A5A6	DNA-directed RNA polymerase subunit	Polr2a	YSPTSPTYSPTSPK	Phospho(S)@9	613.88	585.83	635.39	0.966147	0.922001
D4A5A6	DNA-directed RNA polymerase subunit	Polr2a	YSPTSPTYSPTTPK	Phospho(S)@5	482.06	405.48	509.4	0.946329	0.795995
D4A5A6	DNA-directed RNA polymerase subunit	Polr2a	YTPTSPSYSPSSPEYTPTSPK	Phospho(S)@12	224.68	313.9	433.1	0.518772	0.724775
D4A7D6	Protein Bcl9	Bcl9	AVTPVSQGSNSSSADPK	Phospho(T)@3	498.62	538.09	630.67	0.790619	0.853204
D4A7D6	Protein Bcl9	Bcl9	IPVEGPLSPSR	Phospho(S)@8	343.98	470.11	492.16	0.698919	0.955197
D4A7U1	Protein Zyx	Zyx	EKVSSIDLEIDSL	Phospho(S)@4	93.14	74.03	105.93	0.87926	0.698858
D4A7U1	Protein Zyx	Zyx	EKVSSIDLEIDSL	Phospho(S)@5	118.99	223.27	96.82	1.22898	2.30603
D4A7U1	Protein Zyx	Zyx	EKVSSIDLEIDSLSSLLDDMTK	Phospho(S)@5	15.91	60.92	27.72	0.573954	2.19769
D4A7Z0	Protein Wdtc1	Wdtc1	KDSISEDEMVLR	Phospho(S)@3	453.85	369.34	443.33	1.02373	0.833104
D4A8A0	DNA fragmentation factor subunit beta	Cad	ASDPGLPAEEPK	Phospho(S)@2	134.35	108.66	226.29	0.593707	0.48018
D4A8A0	DNA fragmentation factor subunit beta	Cad	IHRASDPGLPAEEPK	Phospho(S)@5	610.81	728.45	887.64	0.688128	0.820659
D4A8G7	Protein Snw1	Snw1	GPPSPPAPVMHSPSR	Phospho(S)@4	618.61	813.24	1095.05	0.564915	0.742651
D4A8G7	Protein Snw1	Snw1	GPPSPPAPVMHSPSR	Phospho(S)@4; Phospho(S)@12	314.96	420.32	448.1	0.702879	0.938005
D4A8G7	Protein Snw1	Snw1	GPPSPPAPVMHSPSRK	Phospho(S)@4	134.81	138.32	112.64	1.19682	1.22798
D4A8X8	CTTNBP2 N-terminal like (Predicted), isoform CRA_a	Cttnbp2nl	DLSPTLLDNSAAK	Phospho(S)@3	731.47	870.27	1019.63	0.717388	0.853515
D4A9L2	Protein Srsf1	Srsf1	VDGPRSPSYGR	Phospho(S)@6	22112.3	16184.4	25841.4	0.855692	0.626296
D4A9L2	Protein Srsf1	Srsf1	VDGPRSPSYGR	Phospho(S)@6; Phospho(S)@8	727.61	448.37	806.5	0.902182	0.555945
D4A9L2	Protein Srsf1	Srsf1	VDGPRSPSYGR	Phospho(S)@8	3946.38	2591.69	5236.99	0.753559	0.494882
D4A9L2	Protein Srsf1	Srsf1	VKVDGPRSPSYGR	Phospho(S)@10	560.38	567.32	442.41	1.26665	1.28234
D4A9L2	Protein Srsf1	Srsf1	VKVDGPRSPSYGR	Phospho(S)@8	22791.9	24262.1	26575.1	0.857642	0.912963
D4A9L2	Protein Srsf1	Srsf1	VKVDGPRSPSYGR	Phospho(S)@8; Phospho(S)@10	2000.96	1555.64	2035.65	0.982959	0.764198
D4A9L2	Protein Srsf1	Srsf1	VKVDGPRSPSYGRSR	Phospho(S)@8	958.7	1763.41	1659.9	0.577565	1.06236
D4ABI7	Protein Hacd3	Hacd3	WLDESDAEMELR	Phospho(S)@5	3053.33	5009.87	5558.5	0.549308	0.901299
D4AC12	Ankyrin repeat and SAM domain containing 1 (Predicted)	Anks1a	SPSFASEWDEIEK	Phospho(S)@3	635.22	794.83	896.49	0.708563	0.886602
D4ACA6	Protein Elmsan1	Elmsan1	RESPSEERLEPK	Phospho(S)@3	904.81	918.55	1227.33	0.737218	0.748413
D4ACF1	Protein Eif4enif1	Eif4enif1	SSPVESLKK	Phospho(S)@2	396.73	569.97	1117.19	0.355114	0.510182
D4ACF1	Protein Eif4enif1	Eif4enif1	SSSLGSTPHEELER	Phospho(S)@3	239.36	332.17	309.5	0.773376	1.07325
D4ACF1	Protein Eif4enif1	Eif4enif1	SSSPVGLAK	Phospho(S)@3	478.83	555.73	526.89	0.908786	1.05474
D4ACM9	Protein Mfap1a	Mfap1a	IVEPEVVGESDSEVEGDAWR	Phospho(S)@10	3556.13	2759.19	3613.29	0.984181	0.763623
D4ACM9	Protein Mfap1a	Mfap1a	IVEPEVVGESDSEVEGDAWR	Phospho(S)@12	1227.21	1390.89	1026.52	1.19551	1.35496
D4ACM9	Protein Mfap1a	Mfap1a	KIVEPEVVGESDSEVEGDAWR	Phospho(S)@11	1611.19	1207.45	1216.34	1.32462	0.992691
D4ACM9	Protein Mfap1a	Mfap1a	SLAALDALNTDDENDEEEYEAWK	Phospho(T)@10	8806.25	8572.11	8515.69	1.03412	1.00663
D4ACN4	Protein Zfp609	Zfp609	APSLTDLVK	Phospho(S)@3	183.5	375.48	320.61	0.572346	1.17114
D4ACN4	Protein Zfp609	Zfp609	LVEPHSPSPSSK	Phospho(S)@6	183.01	349.72	280.97	0.651351	1.24469
D4ACW0	Protein Rbm6	Rbm6	LQSFDSPER	Phospho(S)@6	1308.24	1382.13	1903.53	0.68727	0.726088
D4ACW0	Protein Rbm6	Rbm6	VVNPLIGLLGEYGGDSDYEEEEEEEQAPPVQPR	Phospho(S)@16	48.6	42.3	36.28	1.33958	1.16593
D4AD33	Protein Fam103a1	Fam103a1	RPPESPPIVEEWNSR	Phospho(S)@5	907.93	921.61	1259.53	0.720848	0.731709
D4AD82	Rho GTPase-activating protein 35	Arhgap35	TSFSVGSDDELGPIR	Phospho(S)@7	904.75	1119.82	1034.48	0.874594	1.0825
D4ADF5	Protein LOC100912106	Pdcd5	KVMDSDEDDDY	Phospho(S)@5	788.76	1158.76	1263.65	0.624192	0.916994
D4ADX8	Protein Raph1	Raph1	RPSVDSLVSK	Phospho(S)@3	221.71	451.74	399.41	0.555094	1.13102
D4AEK9	Protein Ccdc6	Ccdc6	LDQPVSAPPSPR	Phospho(S)@10	4765.21	6241.35	6569.5	0.725354	0.950049
D4AEK9	Protein Ccdc6	Ccdc6	LDQPVSAPPSPR	Phospho(S)@6	508.55	525.23	641	0.79337	0.819392
D4AEK9	Protein Ccdc6	Ccdc6	SGGIVISPFRLEELTNR	Phospho(S)@7	497.57	435.35	428.01	1.16252	1.01715
E9PSN4	Protein Zc3h13	Zc3h13	EVSPEVVR	Phospho(S)@3	3572.41	3303.53	4305.97	0.829641	0.767198
E9PSN4	Protein Zc3h13	Zc3h13	KEVSPEVVR	Phospho(S)@4	2249.82	1942.69	2538.6	0.886244	0.76526
E9PSN4	Protein Zc3h13	Zc3h13	SLSPSHLTEDR	Phospho(S)@3	2137.77	2389.98	2428.18	0.8804	0.984268
E9PST5	Protein Acin1	Acin1	EAVVDLHADDSRISEDETER	Phospho(S)@14	171.86	266.16	340.29	0.50504	0.782156
E9PST5	Protein Acin1	Acin1	KSLSPGVSR	Phospho(S)@4	565.05	653.43	950.69	0.594358	0.687322
E9PST5	Protein Acin1	Acin1	SLSPGVSR	Phospho(S)@3	364.94	598.98	687.01	0.5312	0.871865
E9PST5	Protein Acin1	Acin1	TAQVPSPPR	Phospho(S)@6	12579.3	11160.4	14995.4	0.838877	0.744251
E9PST5	Protein Acin1	Acin1	TAQVPSPPRGK	Phospho(S)@6	3848.19	3245.34	2782.31	1.38309	1.16642
E9PT82	Striatin-3	Strn3	NLEQILNGGESPK	Phospho(S)@11	137.07	82.5	158.32	0.865778	0.521097
E9PTR4	Protein Ubap2l	Ubap2l	RYPSSISSSPQK	Phospho(S)@9	2244.27	2348.83	4821.71	0.465451	0.487136
E9PTR4	Protein Ubap2l	Ubap2l	RYPSSISSSPQKDLTQAK	Phospho(S)@9	8809.23	11807.3	12533	0.702882	0.942099
E9PTR4	Protein Ubap2l	Ubap2l	STSAPQMSPGSSDNQSSSPQPAQQK	Phospho(S)@12	608.6	578.14	682.46	0.891774	0.847141
E9PTR4	Protein Ubap2l	Ubap2l	STSAPQMSPGSSDNQSSSPQPAQQK	Phospho(S)@18	32.44	42.81	52.64	0.616261	0.81326
E9PTR4	Protein Ubap2l	Ubap2l	STSAPQMSPGSSDNQSSSPQPAQQK	Phospho(S)@8	3023.05	3067.27	3783.32	0.799047	0.810735
E9PTR4	Protein Ubap2l	Ubap2l	STSAPQMSPGSSDNQSSSPQPAQQK	Phospho(S)@8; Phospho(S)@18	28.36	82.55	137.52	0.206225	0.600276
E9PU01	Protein Chd4	Chd4	MSQPGSPSPK	Phospho(S)@6	691.53	976.24	1403.68	0.492655	0.695486
F1LMR4	H/ACA ribonucleoprotein complex non-core subunit NAF1	Naf1	NDQEPPPEALDFSDDEKEK	Phospho(S)@13	2107.27	2511.97	4740.13	0.44456	0.529937
F1LMW7	Myristoylated alanine-rich C-kinase substrate	Marcks	GEAAAERPGEAAVASSPSK	Phospho(S)@16	3571.05	6514.31	9649.1	0.370092	0.675121
F1LMW7	Myristoylated alanine-rich C-kinase substrate	Marcks	GEAAAERPGEAAVASSPSKANGQENGHVK	Phospho(S)@18	212.25	341.27	416.37	0.509763	0.819632
F1LMW7	Myristoylated alanine-rich C-kinase substrate	Marcks	LSGFSFK	Phospho(S)@5	1562.68	3457.12	1528.7	1.02223	2.26148
F1LNF1	Heterogeneous nuclear ribonucleoproteins A2/B1	Hnrnpa2b1	GFGDGYNGYGGGPGGGNFGGSPGYGGGR	Phospho(S)@21	4073.73	5358.79	5579.04	0.730185	0.960522
F1LNF1	Heterogeneous nuclear ribonucleoproteins A2/B1	Hnrnpa2b1	NMGGPYGGGNYGPGGSGGSGGYGGR	Phospho(S)@19	890.47	1082.97	862.65	1.03225	1.2554
F1LNT3	Protein R3hdm1	R3hdm1	ASSFSGISVLTR	Phospho(S)@3	114.35	437.79	205.75	0.555772	2.12778
F1LNT3	Protein R3hdm1	R3hdm1	YSEPRPWSSTDSDSSLR	Phospho(S)@9	567.42	843.95	785.16	0.722681	1.07488
F1LPC7	Hepatoma-derived growth factor	Hdgf	AGDMLEDSPK	Phospho(S)@8	91.02	121.57	180.71	0.50368	0.672735
F1LPC7	Hepatoma-derived growth factor	Hdgf	GNAEGSSDEEGKLVIDEPAK	Phospho(S)@6; Phospho(S)@7	2753.78	2578.52	3750.34	0.734275	0.687543
F1LPC7	Hepatoma-derived growth factor	Hdgf	GNAEGSSDEEGKLVIDEPAK	Phospho(S)@7	273.16	260.47	281.95	0.968824	0.923816
F1LPC7	Hepatoma-derived growth factor	Hdgf	GNAEGSSDEEGKLVIDEPAKEK	Phospho(S)@6; Phospho(S)@7	3029.46	2330.49	3040.98	0.996212	0.766362
F1LPS3	Nucleolar and coiled-body phosphoprotein 1	Nolc1	GGSISVQVNSVKFDSE	Phospho(S)@15	10397	11033.9	9614.4	1.0814	1.14764
F1LPS3	Nucleolar and coiled-body phosphoprotein 1	Nolc1	VADNSFDAK	Phospho(S)@5	930.73	1763.22	2055.58	0.452782	0.857773
F1LPS3	Nucleolar and coiled-body phosphoprotein 1	Nolc1	VADNSFDAKR	Phospho(S)@5	154.79	360.04	418.37	0.369984	0.860578
F1LQH9	Protein Bag2	Bag2	QISDGEREELNLTANR	Phospho(S)@3	416.73	290.42	377.67	1.10342	0.768978
F1LRI7	AP2-associated protein kinase 1	Aak1	VGSLTPPSSPK	Phospho(S)@3	227.18	146.2	154.87	1.46691	0.944018
F1LRI7	AP2-associated protein kinase 1	Aak1	VGSLTPPSSPK	Phospho(S)@3; Phospho(S)@9	972.65	815.64	1125.97	0.863833	0.724389
F1LRL9	Microtubule-associated protein 1B	Map1b	DVMSDETNNEETESPSQEFVNITK	Phospho(S)@14	264.82	397.84	372.09	0.71171	1.0692
F1LRL9	Microtubule-associated protein 1B	Map1b	DVMSDETNNEETESPSQEFVNITK	Phospho(S)@16	145.42	194.23	138.04	1.05346	1.40706
F1LRL9	Microtubule-associated protein 1B	Map1b	SDISPLTPR	Phospho(S)@4	2048.05	1969.49	2309.31	0.886867	0.852848
F1LRL9	Microtubule-associated protein 1B	Map1b	SDISPLTPR	Phospho(T)@7	599.08	769.73	472.34	1.26832	1.62961
F1LRL9	Microtubule-associated protein 1B	Map1b	TLEVVSPSQSVTGSAGHTPYYQSPTDEK	Phospho(S)@6	1468.91	1317.61	1706.59	0.860728	0.772072
F1LRL9	Microtubule-associated protein 1B	Map1b	TTRTPEEGGYSYEISEK	Phospho(T)@4; Phospho(S)@11	640.08	615.01	920.49	0.695369	0.668133
F1LRL9	Microtubule-associated protein 1B	Map1b	VLSPLR	Phospho(S)@3	590.93	500.77	830.88	0.71121	0.602698
F1LRL9	Microtubule-associated protein 1B	Map1b	VQSLEGEKLSPK	Phospho(S)@10	12235.3	8851.29	13148.2	0.93057	0.673194
F1LRN8	Protein Nedd4l	Nedd4l	SLSSPTVTLSAPLEGAK	Phospho(S)@3	832.32	1237.54	853.87	0.974762	1.44933
F1LRU1	Interleukin enhancer-binding factor 3	Ilf3	RPMEEDGEEKSPSK	Phospho(S)@11	828.97	1595.35	1518.73	0.545831	1.05045
F1LRU1	Interleukin enhancer-binding factor 3	Ilf3	RPMEEDGEEKSPSK	Phospho(S)@13	947.18	2353.6	2259.5	0.419199	1.04165
F1LSC3	Protein Sf1	Sf1	TGDLGIPPNPEDRSPSPEPIYNSEGK	Phospho(S)@14; Phospho(S)@16	6634.43	6707.04	6895.73	0.962107	0.972637
F1LSC3	Protein Sf1	Sf1	TGDLGIPPNPEDRSPSPEPIYNSEGKR	Phospho(S)@14; Phospho(S)@16	710.52	495.7	684.61	1.03785	0.724062
F1LSM0	Protein Usp24	Usp24	TISAQDTLAYATALLNEK	Phospho(S)@3	91.44	152.1	107.42	0.851238	1.41594
F1LSM0	Protein Usp24	Usp24	VSDQNSPVLPK	Phospho(S)@6	662.56	671.2	545.57	1.21444	1.23027
F1LST4	Microtubule-associated protein	Mapt	SGYSSPGSPGTPGSR	Phospho(S)@5	12.58	15.72	25.05	0.502196	0.627545
F1LST4	Microtubule-associated protein	Mapt	SGYSSPGSPGTPGSR	Phospho(S)@8	1123.11	1230.82	1756.79	0.639297	0.700607
F1LST4	Microtubule-associated protein	Mapt	SPVVSGDTSPR	Phospho(S)@9	3964.11	2413.46	4350.47	0.911191	0.554758
F1LSW7	60S ribosomal protein L14	Rpl14	AALLKASPK	Phospho(S)@7	2936.2	6253.23	7034.1	0.417424	0.888988
F1M062	Protein Larp1	Larp1	NTFTAWSDEDSDYEIDDRDVNK	Phospho(S)@7	763.1	801.19	816.13	0.935023	0.981694
F1M062	Protein Larp1	Larp1	SLPTTVPESPNYR	Phospho(S)@9	1579.53	2325.61	2444.05	0.646276	0.951539
F1M062	Protein Larp1	Larp1	SLPTTVPESPNYR	Phospho(T)@5	1213.76	1314.14	1549.7	0.783223	0.847996
F1M0J3	Anion exchange protein	Slc4a7	DKDSDKEDGRESPSYDTPSQR	Phospho(S)@12	471.37	1005.03	1051.68	0.448207	0.955642
F1M0J3	Anion exchange protein	Slc4a7	DSDKEDGRESPSYDTPSQR	Phospho(S)@10	709.18	554.42	780.87	0.908192	0.710003
F1M0J3	Anion exchange protein	Slc4a7	GNGSGGSRENSTVDFSK	Phospho(S)@7	159.37	147.66	209.64	0.760208	0.70435
F1M0J3	Anion exchange protein	Slc4a7	SFADIGK	Phospho(S)@1	415.66	990.12	420.55	0.988372	2.35435
F1M1D2	Protein Tab3	Tab3	SSSSGSDDYAYTQALLLHQR	Phospho(S)@3	213.53	280.19	259.56	0.822661	1.07948
F1M1X9	Protein Cdk13	Cdk13	GGDVSPSPYSSSSWR	Phospho(S)@5	539.64	334.53	512.51	1.05294	0.652729
F1M3B3	Protein Phip	Phip	TAFYNEDDSEEEQR	Phospho(S)@9	425.77	520.71	476.13	0.894231	1.09363
F1M3D3	Heterogeneous nuclear ribonucleoprotein M	Hnrnpm	GNFGGSFAGSFGGAGGHAPGVAR	Phospho(S)@10	214.5	235.43	301.93	0.71043	0.77975
F1M3D3	Heterogeneous nuclear ribonucleoprotein M	Hnrnpm	VGSEIER	Phospho(S)@3	291.44	411.17	277	1.05213	1.48437
F1M8B7	Protein Chmp2b	Chmp2b	ATISDEEIER	Phospho(S)@4	1969.47	4713.08	4617.35	0.426537	1.02073
F1M8U2	Protein Ablim3	Ablim3	RFSSGGEEDDFDR	Phospho(S)@3	476.19	530.49	574.04	0.829541	0.924134
F1M9C3	Protein Braf	Braf	SASEPSLNR	Phospho(S)@3	134.01	74.42	179.52	0.746491	0.41455
F1MA31	Protein Kdm1a	Kdm1a	EMDESLANLSEDEYYSEEER	Phospho(S)@10	199.39	238.86	258.85	0.770292	0.922774
F2Z3R4	Nuclear factor 1	Nf1x	SIDDSEMESPVDDVFYPGTGR	Phospho(S)@1	921.43	896.85	1029.06	0.895409	0.871524
F2Z3R4	Nuclear factor 1	Nf1x	SITSPPSTSTTK	Phospho(S)@4	146.37	250.54	437.81	0.334323	0.572257
F2Z3R4	Nuclear factor 1	Nf1x	SITSPPSTSTTK	Phospho(T)@3	159.16	255.98	243.66	0.653205	1.05056
F2Z3T9	Protein U2af2	U2af2	EEHGGLIRSPR	Phospho(S)@9	6958.79	13414.3	13435.4	0.517944	0.998428
F2Z3T9	Protein U2af2	U2af2	GAKEEHGGLIRSPR	Phospho(S)@12	1204.58	7646.16	3649.79	0.330041	2.09496
F7EV94	2-oxoisovalerate dehydrogenase subunit alpha, mitochondrial	Bckdha	IGHHSTSDDSSAYR	Phospho(S)@5	456	417.56	455.77	1.0005	0.916164
F7FF45	Protein Numa1	Numa1	TQPDGTSVPGEPASPISQR	Phospho(S)@14	8119.56	6538.93	8011.87	1.01344	0.816155
F7FKI5	Pyruvate dehydrogenase E1 component subunit alpha	Pdha1	YGMGTSVER	Phospho(S)@6	6877.79	521.75	855	8.0442	0.610234
F7FKI5	Pyruvate dehydrogenase E1 component subunit alpha	Pdha1	YHGHSMSDPGVSYR	Phospho(S)@5; Phospho(S)@12	2262.86	732.92	1166.44	1.93997	0.628339
F8V328	RAB8	Rab8a	NIEEHASADVEK	Phospho(S)@7	2227.36	736.46	825.62	2.6978	0.892008
G3V6S0	Protein Sptbn1	Sptbn1	AQTLPTSVVTITSESSPGKR	Phospho(S)@16	1403.64	1495.9	1948.9	0.720222	0.767561
G3V6S0	Protein Sptbn1	Sptbn1	GDQVSQNGLPAEQGSPR	Phospho(S)@15	222.78	200.95	279.44	0.797237	0.719117
G3V6Y9	Peptidyl-prolyl cis-trans isomerase G	Ppig	RSETPPHWR	Phospho(T)@4	255.02	253.13	244.37	1.04358	1.03585
G3V6Y9	Peptidyl-prolyl cis-trans isomerase G	Ppig	SELNEIKENQRSPVR	Phospho(S)@12	3620.59	3021.14	3530.35	1.02556	0.855762
G3V6Y9	Peptidyl-prolyl cis-trans isomerase G	Ppig	SETPPHWR	Phospho(T)@3	457.65	342.67	390.2	1.17286	0.878191
G3V6Z3	Actin filament-associated protein 1	Afap1	SGTSSPQSPVFR	Phospho(S)@8	365.13	437.94	308.27	1.18445	1.42064
G3V790	Transcription activator BRG1	Smarca4	EVDYSDSLTEK	Phospho(S)@7	777.08	1000.95	1074.88	0.722946	0.93122
G3V7J2	Interferon-inducible double-stranded RNA-dependent protein kinase activator A	Prkra	EDSGTFSLGK	Phospho(S)@3	849.92	1066.72	1042.03	0.815639	1.02369
G3V7W0	Protein Zfp503	Zfp503	TGHILHPEYLQPLPSTPVSPIELDAK	Phospho(S)@19	387.81	485.62	463.02	0.837566	1.04881
G3V7W3	Atrophin 1	LOC100911672	GRASPGGVSTSSSDGK	Phospho(S)@4	248.17	172.31	310.36	0.79962	0.555194
G3V7W3	Atrophin 1	LOC100911672	GRASPGGVSTSSSDGKAEK	Phospho(S)@4	148.72	141.11	99.19	1.49934	1.42262
G3V7X9	Activating transcription factor 7 (Predicted), isoform CRA_a	Atf7	TDSVIIADQTPTPTR	Phospho(T)@12	248.99	483.26	274.75	0.906242	1.75891
G3V818	Alpha-parvin	Parva	SPTPKSPPSR	Phospho(S)@6	2239.18	1340.06	2101.43	1.06555	0.63769
G3V824	Insulin-like growth factor 2 receptor, isoform CRA_b	Igf2r	LVSFHDDSDEDLLHI	Phospho(S)@8	1399.35	1643.3	1657.91	0.844045	0.991188
G3V8C3	Vimentin	Vim	DGQVINETSQHHDDLE	Phospho(S)@9	794.59	1888.61	1596.69	0.497648	1.18283
G3V8C3	Vimentin	Vim	LRSSVPGVR	Phospho(S)@4	333.22	469.95	519.4	0.641548	0.904794
G3V8C3	Vimentin	Vim	QDVDNASLAR	Phospho(S)@7	125.75	109.23	191.81	0.655597	0.56947
G3V8C3	Vimentin	Vim	QVQSLTCEVDALKGTNESLER	Phospho(S)@4	815.63	811.04	843.61	0.966833	0.961392
G3V8C3	Vimentin	Vim	SLYSSSPGGAYVTR	Phospho(S)@5	593.25	1442.5	1554.16	0.381717	0.928154
G3V8C3	Vimentin	Vim	SLYSSSPGGAYVTR	Phospho(S)@6	1930.43	6933.02	7001.51	0.275716	0.990218
G3V8C3	Vimentin	Vim	SYVTTSTR	Phospho(S)@6	227.19	195.8	262.49	0.865519	0.745933
G3V8C3	Vimentin	Vim	TYSLGSALRPSTSR	Phospho(S)@3	252.72	459.8	123.38	2.04831	3.7267
G3V8R0	Protein RGD1311703	RGD1311703	RSASPDDDLGSSNWEAADLGNEER	Phospho(S)@4	4144.31	3734.47	4216.38	0.982907	0.885705
G3V8R0	Protein RGD1311703	RGD1311703	SASPDDDLGSSNWEAADLGNEER	Phospho(S)@3	43264.1	33479.1	36374.1	1.18942	0.920409
G3V8R0	Protein RGD1311703	RGD1311703	SASPDDDLGSSNWEAADLGNEERK	Phospho(S)@3	7921.39	6775.3	6832.43	1.15938	0.991638
G3V8U3	D4, zinc and double PHD fingers family 2 (Predicted)	Dpf2	VDDDSLGEFPVTNSR	Phospho(S)@5	2443.22	2558.17	2423.22	1.00825	1.05569
G3V913	Heat shock 27kDa protein 1	Hspb1	QLSSGVSEIR	Phospho(S)@3	88850	129021	102680	0.865311	1.25654
G3V913	Heat shock 27kDa protein 1	Hspb1	QLSSGVSEIR	Phospho(S)@4	2804.81	3307.01	3572.03	0.785215	0.925807
G3V927	Discs, large homolog-associated protein 4 (Drosophila)	Dlgap4	ANSWQLVETPEKR	Phospho(T)@9	499.4	900.15	888.61	0.562001	1.01299
G3V9G4	ATP-citrate synthase	Acly	TASFSESR	Phospho(S)@3	986.26	882.78	1368.62	0.720624	0.645015
G3V9N7	Protein Pacsin3	Pacsin3	DGTAPPPQSPSSPGSGQDEDWSDEESPR	Phospho(S)@22	184.42	284.13	162.39	1.13566	1.74968
G3V9N7	Protein Pacsin3	Pacsin3	GGRSPDEVTLTSIVPTR	Phospho(S)@4	618.98	597.15	677.61	0.913475	0.881259
H9KVE4	Protein numb homolog	Numb	RTPSEADRWLEEVSK	Phospho(S)@4	590.9	1201.72	766.3	0.771108	1.56821
M0R3Z8	Protein Rbm15	Rbm15	DRTPPLLYR	Phospho(T)@3	1592.27	1485.65	1425.93	1.11665	1.04188
M0R3Z8	Protein Rbm15	Rbm15	SLSPGGAALGYR	Phospho(S)@3	7313.7	6356.61	7512.23	0.973572	0.846168
M0R464	Protein LOC103690175	Phf6	TAHNSEADLEESFNEHELEPSSPK	Phospho(S)@22	1981.38	2412.99	2498.44	0.793047	0.965799
M0R567	Interferon regulatory factor 2-binding protein-like	Irf2bpl	NSSSPVSPASVPGQR	Phospho(S)@3	103.29	202.32	271.79	0.380036	0.744398
M0R567	Interferon regulatory factor 2-binding protein-like	Irf2bpl	NSSSPVSPASVPGQR	Phospho(S)@4	474.14	875.51	798.15	0.594049	1.09692
M0R567	Interferon regulatory factor 2-binding protein-like	Irf2bpl	RNSSSPVSPASVPGQR	Phospho(S)@3	197.18	339.78	157.77	1.24979	2.15364
M0R567	Interferon regulatory factor 2-binding protein-like	Irf2bpl	RNSSSPVSPASVPGQR	Phospho(S)@3; Phospho(S)@5	360.67	445.34	422.51	0.853637	1.05403
M0R567	Interferon regulatory factor 2-binding protein-like	Irf2bpl	RNSSSPVSPASVPGQR	Phospho(S)@4	452.04	600.4	538.95	0.838742	1.11402
M0R567	Interferon regulatory factor 2-binding protein-like	Irf2bpl	RNSSSPVSPASVPGQR	Phospho(S)@4; Phospho(S)@5	458.24	263.14	268.7	1.7054	0.979308
M0R567	Interferon regulatory factor 2-binding protein-like	Irf2bpl	RNSSSPVSPASVPGQR	Phospho(S)@5	220.32	264.82	319.38	0.689837	0.829169
M0R567	Interferon regulatory factor 2-binding protein-like	Irf2bpl	RNSSSPVSPASVPGQR	Phospho(S)@5; Phospho(S)@8	199.87	214.95	260.3	0.767845	0.825778
M0R621	Protein LOC100909715	LOC100909715	RDSSESQLASTESDKPTTGR	Phospho(S)@3	1318.27	1609.3	1726.86	0.763391	0.931923
M0R621	Protein LOC100909715	LOC100909715	RDSSESQLASTESDKPTTGR	Phospho(S)@4	1281.52	1319.5	1583.47	0.809311	0.833296
M0R961	Far upstream element-binding protein 2	Khsrp	VQISPDSGGLPER	Phospho(S)@4	1877.23	1747.87	1931.07	0.972119	0.90513
M0R9L0	Protein Naca	Naca	QENTQTPTVQEESEEEEVDETGVEVK	Phospho(S)@13	401.97	426.34	425.98	0.943636	1.00085
M0R9L0	Protein Naca	Naca	TQTPTVQEESEEEEVDETGVEVK	Phospho(S)@10	226.05	348.94	252.59	0.894929	1.38145
M0R9L0	Protein Naca	Naca	VQGEAVSNIQENTQTPTVQEESEEEEVDETGVEVK	Phospho(S)@22	43474.6	51165	59630.2	0.72907	0.858038
M0R9L0	Protein Naca	Naca	VQGEAVSNIQENTQTPTVQEESEEEEVDETGVEVK	Phospho(S)@7	1776.51	1924.67	1921.28	0.924649	1.00176
M0R9L0	Protein Naca	Naca	VQGEAVSNIQENTQTPTVQEESEEEEVDETGVEVK	Phospho(T)@13	1791.1	2495.01	2445.97	0.732266	1.02005
M0R9L0	Protein Naca	Naca	VQGEAVSNIQENTQTPTVQEESEEEEVDETGVEVK	Phospho(T)@15	5684.99	7753.87	8562.07	0.663974	0.905607
M0R9L0	Protein Naca	Naca	VQGEAVSNIQENTQTPTVQEESEEEEVDETGVEVKDIELVMSQANVSR	Phospho(S)@22	180.36	171.13	113.57	1.5881	1.50682
M0R9Q1	Protein Rbm14	Rbm14	QPTPPFFGR	Phospho(T)@3	9521.4	8403.81	8207.58	1.16007	1.02391
M0R9Q1	Protein Rbm14	Rbm14	RLSESQLSFR	Phospho(S)@3	4038.02	4775.13	5077.94	0.795208	0.940368
M0R9Q1	Protein Rbm14	Rbm14	SQGAVANANSTPPPYER	Phospho(S)@10	268.96	155.31	125.42	2.14447	1.23832
M0R9Q1	Protein Rbm14	Rbm14	TRLSPPR	Phospho(S)@4	622.15	897.98	713.26	0.872263	1.25898
M0RBT5	Protein Suds3	Suds3	RPASPSSPEHLPATPAESPAQR	Phospho(S)@4	120.21	165.83	128.5	0.935486	1.29051
M0RBT5	Protein Suds3	Suds3	RPASPSSPEHLPATPAESPAQR	Phospho(S)@4; Phospho(S)@6	99.69	68.89	84.39	1.1813	0.816329
M0RBT5	Protein Suds3	Suds3	RPASPSSPEHLPATPAESPAQR	Phospho(S)@4; Phospho(S)@7	636.75	820.19	912.72	0.69764	0.898622
M0RBT5	Protein Suds3	Suds3	RPASPSSPEHLPATPAESPAQR	Phospho(S)@6; Phospho(S)@7	92.48	54.23	82.99	1.11435	0.653452
M0RC65	Cofilin 2, muscle (Predicted), isoform CRA_b	Cfl2	ASGVTVNDEVIK	Phospho(S)@2	341.9	566.86	486.86	0.702255	1.16432
O70188	Nuclear factor 1	Nfic	NWTEDMEGGISSPVK	Phospho(S)@12	390.51	810.55	526.67	0.74147	1.53901
O70188	Nuclear factor 1	Nfic	NWTEDMEGGISSPVKK	Phospho(S)@12	1439.77	2317.34	2271.48	0.633847	1.02019
O70188	Nuclear factor 1	Nfic	SPFNSPSPQDSPR	Phospho(S)@7	157.29	294.24	337.4	0.466183	0.872081
O70188	Nuclear factor 1	Nfic	TEMDKSPFNSPSPQDSPR	Phospho(S)@6	239.68	267.16	175.1	1.36882	1.52576
Q3ZAV2	Nuclease-sensitive element-binding protein 1	Ybx1	AADPPAENSSAPEAEQGGAE	Phospho(S)@10	1066.24	1420.86	1454.44	0.733093	0.976912
Q3ZAV2	Nuclease-sensitive element-binding protein 1	Ybx1	AADPPAENSSAPEAEQGGAE	Phospho(S)@9	30.5	33.02	57.39	0.531451	0.575362
Q3ZAV2	Nuclease-sensitive element-binding protein 1	Ybx1	NEGSESAPEGQAQQR	Phospho(S)@6	43.19	43.87	65.52	0.659188	0.669567
Q3ZAV2	Nuclease-sensitive element-binding protein 1	Ybx1	NYQQNYQNSESGEK	Phospho(S)@9	258.29	152.62	296.54	0.871012	0.514669
Q3ZAV2	Nuclease-sensitive element-binding protein 1	Ybx1	NYQQNYQNSESGEKNEGSESAPEGQAQQR	Phospho(S)@11	7569.4	5936.21	8776.35	0.862477	0.676387
Q3ZAV2	Nuclease-sensitive element-binding protein 1	Ybx1	NYQQNYQNSESGEKNEGSESAPEGQAQQR	Phospho(S)@18	5893.76	4522.88	6157.27	0.957203	0.734559
Q3ZAV2	Nuclease-sensitive element-binding protein 1	Ybx1	NYQQNYQNSESGEKNEGSESAPEGQAQQR	Phospho(S)@18; Phospho(S)@20	317.08	121.24	246.26	1.28758	0.492325
Q3ZAV2	Nuclease-sensitive element-binding protein 1	Ybx1	NYQQNYQNSESGEKNEGSESAPEGQAQQR	Phospho(S)@20	3317.93	3019.68	3837.32	0.864648	0.786924
Q3ZAV2	Nuclease-sensitive element-binding protein 1	Ybx1	NYQQNYQNSESGEKNEGSESAPEGQAQQR	Phospho(S)@9	776.38	735.63	906.99	0.855996	0.811067
Q499Q4	Phosphoglucomutase 1	Pgm1	AIGGIILTASHNPGGPNGDFGIK	Phospho(S)@10	38.91	142.33	211.44	0.184024	0.673146
Q4KM57	LEM domain containing 2	Lemd2	WTKPSSFSDSER	Phospho(S)@8	1915.67	2311.12	2193.54	0.873323	1.0536
Q4KM87	Actin-like 6A	Actl6a	EAVREGSPANWK	Phospho(S)@7	949.77	878.24	710.62	1.33654	1.23588
Q4KM87	Actin-like 6A	Actl6a	EGSPANWK	Phospho(S)@3	1322.19	2079.63	2018.1	0.655166	1.03049
Q4V8E1	GATA zinc finger domain containing 2B	Gatad2b	LTPSPDIIVLSDNEASSPR	Phospho(S)@17	827.21	1071.7	900.31	0.918806	1.19037
Q568Y6	DNA methyltransferase 1-associated protein 1	Dmap1	DTIIDVVGAPLTPNSR	Phospho(T)@12	349.86	297.05	338.98	1.0321	0.876305
Q56R18	Importin subunit alpha	Kpna3	NVPQEESLEDSDVDADFK	Phospho(S)@11	2732.49	3718.74	4245.84	0.643569	0.875855
Q5BJP4	Protein LOC100910882	Rbm39	DKSPVREPIDNLTPEER	Phospho(S)@3	19474.1	21171.8	21717	0.896719	0.974894
Q5BJP4	Protein LOC100910882	Rbm39	YRSPYSGPK	Phospho(S)@3	5012.71	5446.71	6832.05	0.733705	0.797229
Q5D059	Heterogeneous nuclear ribonucleoprotein K	Hnrnpk	DYDDMSPR	Phospho(S)@6	5900.3	11477.4	11145.8	0.529374	1.02975
Q5D059	Heterogeneous nuclear ribonucleoprotein K	Hnrnpk	GSYGDLGGPIITTQVTIPK	Phospho(S)@2	314.88	672.47	1124.73	0.279961	0.597895
Q5D059	Heterogeneous nuclear ribonucleoprotein K	Hnrnpk	IILDLISESPIKGR	Phospho(S)@9	159.38	245.81	190.8	0.835325	1.28831
Q5D059	Heterogeneous nuclear ribonucleoprotein K	Hnrnpk	RDYDDMSPR	Phospho(S)@7	1971.89	2351.75	2665.52	0.739777	0.882286
Q5D059	Heterogeneous nuclear ribonucleoprotein K	Hnrnpk	SRNTDEMVELR	Phospho(T)@4	119.45	151.05	184.71	0.646689	0.817768
Q5EB95	DiGeorge syndrome critical region gene 14	Dgcr14	ELIPQESPR	Phospho(S)@7	404.19	223.04	343.49	1.17672	0.649335
Q5PPN1	Protein Rnf113a	Rnf113a1	YGVYEDENYEVGSDDEEIPFK	Phospho(S)@13	2860.02	3538.41	3512.07	0.81434	1.0075
Q5PQR0	Protein Raly	Raly	GRLSPVPVPR	Phospho(S)@4	3710.1	3154.07	2761.71	1.34341	1.14207
Q5RJK5	Chromobox homolog 3 (HP1 gamma homolog, Drosophila)	Cbx3	RKSLSDSESDDSK	Phospho(S)@3	615.67	1302.45	1184.39	0.51982	1.09968
Q5RJK5	Chromobox homolog 3 (HP1 gamma homolog, Drosophila)	Cbx3	SLSDSESDDSK	Phospho(S)@3	181.46	470.54	400.16	0.453469	1.17588
Q5RKG9	Eukaryotic translation initiation factor 4B	Eif4b	SQSSDTEQPSPTSGGGK	Phospho(S)@4	273.99	372.85	323.32	0.847427	1.15319
Q5U2U8	Bcl2-associated athanogene 3	Bag3	SQSPAASDCSSSSSSASLPSSGR	Phospho(S)@3	45.99	63.89	77.36	0.594493	0.825879
Q5U328	Nucleolin	Ncl	GFGFVDFNSEEDAK	Phospho(S)@9	414.79	480.5	534.37	0.776222	0.89919
Q5U328	Nucleolin	Ncl	LELQGPRGSPN	Phospho(S)@9	256.34	342.36	329.26	0.778534	1.03979
Q5U328	Nucleolin	Ncl	LELQGPRGSPNAR	Phospho(S)@9	90446.1	107497	110469	0.818748	0.973101
Q5U3Y8	Transcription factor BTF3	Btf3	APLATGEDDDDEVPDLVENFDEASKNEA	Phospho(S)@24	157.5	233.13	150.84	1.04415	1.54554
Q6AY02	Protein Rbm17	Rbm17	RPDPDSDEDEDYER	Phospho(S)@6	66.84	45.36	73.02	0.915366	0.6212
Q6AY02	Protein Rbm17	Rbm17	RPDPDSDEDEDYERER	Phospho(S)@6	410.96	859.93	668.2	0.615025	1.28694
Q6AZ40	Phosphoribosyl pyrophosphate synthase-associated protein 2	Prpsap2	LGIAVIHGEAQDAESDLVDGRHSPPMVR	Phospho(S)@23	2778.52	2825.72	2764.22	1.00517	1.02225
Q6IMY8	Heterogeneous nuclear ribonucleoprotein U	Hnrnpu	SSSPVNVK	Phospho(S)@2	10857.1	11112.9	16694.8	0.650328	0.665649
Q6IMY8	Heterogeneous nuclear ribonucleoprotein U	Hnrnpu	SSSPVNVK	Phospho(S)@3	22380.1	21289	31038.5	0.721044	0.68589
Q6IMY8	Heterogeneous nuclear ribonucleoprotein U	Hnrnpu	SSSPVNVKK	Phospho(S)@3	30518.3	26127.9	33452.6	0.912285	0.781043
Q6MG75	Protein Nelfe	Nelfe	SLSEQPVVDTATATEQAK	Phospho(S)@3	2082.97	2784.85	2322.51	0.896862	1.19907
Q6MG75	Protein Nelfe	Nelfe	SVWGSLAVQNSPK	Phospho(S)@11	251.55	364.05	238.12	1.0564	1.52885
Q6P684	Survival motor neuron 1	Smn1	GTGQSDDSDIWDDTALIK	Phospho(S)@5	1378.51	2013.33	1811.09	0.761149	1.11167
Q6P684	Survival motor neuron 1	Smn1	RGTGQSDDSDIWDDTALIK	Phospho(S)@6	3261.13	3907.89	3185.74	1.02366	1.22668
Q6P685	Eukaryotic translation initiation factor 2, subunit 2 (Beta)	Eif2s2	SGDEMIFDPTMSK	Phospho(S)@1	196.1	390.3	306.67	0.63945	1.2727
Q6P6T9	Importin subunit alpha	Kpna2	NVSSFPDDATSPLQENR	Phospho(S)@11	2301.72	3025.87	3547.1	0.648902	0.853055
Q6P736	Polypyrimidine tract binding protein 1, isoform CRA_a	Ptbp1	ELKTDSSPNQAR	Phospho(S)@7	1898.09	1879.21	2250.58	0.843378	0.834989
Q6P9V6	Proteasome subunit alpha type	Psma5	GVNTFSPEGR	Phospho(S)@6	383.69	578.36	418.49	0.916844	1.38202
Q6P9V6	Proteasome subunit alpha type	Psma5	ITSPLMEPSSIEK	Phospho(S)@3	336.27	178.68	207.98	1.61684	0.859121
Q6S395	Plectin	Plec	AGTLSITEFADMLSGNAGGFRSR	Phospho(S)@22	150.19	223.36	165.96	0.904977	1.34587
Q6S395	Plectin	Plec	AQLEPVASPAK	Phospho(S)@8	2151.56	3051.75	4307.6	0.49948	0.708457
Q6S395	Plectin	Plec	GYYSPYSVSGSGSTAGSR	Phospho(S)@17	567.81	676.15	613.46	0.925586	1.10219
Q6S395	Plectin	Plec	GYYSPYSVSGSGSTAGSR	Phospho(S)@4	346.18	418.65	372.35	0.929717	1.12435
Q6S395	Plectin	Plec	RGSFDATGSGF	Phospho(S)@3	86.7	72.9	153.17	0.566038	0.475942
Q6S395	Plectin	Plec	RGSFDATGSGFSMTFSSSSYSSSGYGR	Phospho(S)@3	1802.11	2183.64	2104.63	0.85626	1.03754
Q6S395	Plectin	Plec	RTSSEDNLYLAVLR	Phospho(S)@4	238.65	363.29	253.39	0.941829	1.43372
Q6S395	Plectin	Plec	SRSSSVGSSSSYPISSAVPR	Phospho(S)@4; Phospho(S)@5	160.39	199.22	289.06	0.554868	0.689199
Q6S395	Plectin	Plec	SSSVGSSSSYPISSAVPR	Phospho(S)@3	9358.25	7450.31	8175.05	1.14473	0.911347
Q6S395	Plectin	Plec	SSSVGSSSSYPISSAVPR	Phospho(S)@3; Phospho(S)@13	306.68	353.03	335.81	0.913255	1.05128
Q6S395	Plectin	Plec	SSSVGSSSSYPISSAVPR	Phospho(S)@3; Phospho(S)@6	300.04	312.8	352.65	0.850815	0.886998
Q6S395	Plectin	Plec	SSSVGSSSSYPISSAVPR	Phospho(S)@6	4674.92	4399.03	4197.53	1.11373	1.048
Q6S395	Plectin	Plec	TSSEDNLYLAVLR	Phospho(S)@2	38.53	159.86	72.64	0.530424	2.20072
Q6S395	Plectin	Plec	TSSEDNLYLAVLR	Phospho(S)@3	4915.91	5184.6	4051.94	1.21322	1.27954
Q8CHJ4	Protein Yy1	Yy1	DIDHETVVEEQIIGENSPPDYSEYMTGK	Phospho(S)@17	463.62	611.98	593.53	0.781123	1.03109
R9PXU5	RAF proto-oncogene serine/threonine-protein kinase	Raf1	SASEPSLHR	Phospho(S)@3	197.82	260.31	468.85	0.421926	0.55521
R9PXU6	Vinculin	Vcl	ALASIDSK	Phospho(S)@4	349.02	237.58	437.55	0.797669	0.542978
R9PXU9	Osteoclast stimulating factor 1, isoform CRA_a	Ostf1	TLSNAEDYLDDEDSD	Phospho(S)@14	3189.43	2939.26	2962.21	1.07671	0.992252
P04256	Heterogeneous nuclear ribonucleoprotein A1	Hnrnpa1	EDSQRPGAHLTVK	Phospho(S)@3	118.61	189.97	222.47	0.533151	0.853913
P04256	Heterogeneous nuclear ribonucleoprotein A1	Hnrnpa1	NQGGYGGSSSSSSYGSGR	Phospho(S)@10	75.49	93.03	89.44	0.84403	1.04014
P04256	Heterogeneous nuclear ribonucleoprotein A1	Hnrnpa1	NQGGYGGSSSSSSYGSGR	Phospho(S)@13	157	156.74	202.38	0.775768	0.774484
P04256	Heterogeneous nuclear ribonucleoprotein A1	Hnrnpa1	NQGGYGGSSSSSSYGSGR	Phospho(S)@9	140.19	188.19	133.56	1.04964	1.40903
P04256	Heterogeneous nuclear ribonucleoprotein A1	Hnrnpa1	SESPKEPEQLR	Phospho(S)@3	60447.8	31847	46625.6	1.29645	0.683036
P04256	Heterogeneous nuclear ribonucleoprotein A1	Hnrnpa1	SESPKEPEQLRK	Phospho(S)@3	83772	46821	57961.2	1.44531	0.8078
P04256	Heterogeneous nuclear ribonucleoprotein A1	Hnrnpa1	SKSESPKEPEQLR	Phospho(S)@3	1946.01	2051.2	2231.93	0.871896	0.919025
P04256	Heterogeneous nuclear ribonucleoprotein A1	Hnrnpa1	SKSESPKEPEQLR	Phospho(S)@3; Phospho(S)@5	103.95	120.78	179.6	0.578786	0.672494
P04256	Heterogeneous nuclear ribonucleoprotein A1	Hnrnpa1	SKSESPKEPEQLR	Phospho(S)@5	9326.87	4346.47	3929.56	2.37352	1.1061
P04256	Heterogeneous nuclear ribonucleoprotein A1	Hnrnpa1	SKSESPKEPEQLRK	Phospho(S)@5	4119.74	1184.73	947.97	4.34585	1.24975
B2RYB3	Protein Srrm1	Srrm1	AASPSPQSVR	Phospho(S)@3	1339.49	1329.84	1818.24	0.736367	0.731046
B2RYB3	Protein Srrm1	Srrm1	AASPSPQSVR	Phospho(S)@3; Phospho(S)@5	655.15	617.6	743.62	0.881028	0.830532
B2RYB3	Protein Srrm1	Srrm1	ASPSPQSVRR	Phospho(S)@7	234.61	302.35	336.31	0.6976	0.899022
B2RYB3	Protein Srrm1	Srrm1	KAASPSPQSVR	Phospho(S)@4	1202.95	921.18	1326.73	0.906703	0.694324
B2RYB3	Protein Srrm1	Srrm1	KAASPSPQSVR	Phospho(S)@4; Phospho(S)@6	1382.76	1171.17	1481.07	0.933622	0.790759
B2RYB3	Protein Srrm1	Srrm1	KSRVSVSPGR	Phospho(S)@2	102.77	76.19	87.25	1.17788	0.873238
B2RYB3	Protein Srrm1	Srrm1	RLSPSASPPR	Phospho(S)@3; Phospho(S)@7	4312.31	3992.24	5254.68	0.820661	0.759749
B2RYB3	Protein Srrm1	Srrm1	RLSPSASPPR	Phospho(S)@5; Phospho(S)@7	351.29	130.76	319.64	1.09902	0.409085
B2RYB3	Protein Srrm1	Srrm1	RLSPSASPPR	Phospho(S)@7	244.94	172.41	179.74	1.36275	0.959219
B2RYB3	Protein Srrm1	Srrm1	RQSPSPSTRPIR	Phospho(S)@3	18.85	24.11	21.27	0.886225	1.13352
B2RYB3	Protein Srrm1	Srrm1	RRTASPPPPPK	Phospho(T)@3; Phospho(S)@5	63	73.37	85.38	0.737878	0.859335
B2RYB3	Protein Srrm1	Srrm1	RYSPPIQR	Phospho(S)@3	12457.5	10234.4	12787.4	0.974197	0.800351
B2RYB3	Protein Srrm1	Srrm1	RYSPSPPPK	Phospho(S)@3; Phospho(S)@5	122.88	292.57	256.23	0.479569	1.14183
B2RYB3	Protein Srrm1	Srrm1	TASPPPPPK	Phospho(S)@3	1669.45	1197.7	1934.02	0.863202	0.61928
B2RYB3	Protein Srrm1	Srrm1	TASPPPPPK	Phospho(T)@1	39.19	29.27	88.86	0.441031	0.329395
B2RYB3	Protein Srrm1	Srrm1	TASPPPPPK	Phospho(T)@1; Phospho(S)@3	359.02	222.45	383.32	0.936606	0.580325
B2RYB3	Protein Srrm1	Srrm1	TASPPPPPKR	Phospho(S)@3	461.06	281.42	501.75	0.918904	0.560877
B2RYB3	Protein Srrm1	Srrm1	VSVSPGR	Phospho(S)@4	3393.36	2075.75	2996.89	1.13229	0.692635

## Sheet: REP3
Accessions	Names	gene	Sequence	Mofications	114	115	116	114/116	115/116
D3ZS67	REVERSED Protein RGD1304963	RGD1304963	ALSPELAR	Phospho(S)@3	520.78	557.29	361.76	1.43957	1.5405
D4A5T8	REVERSED Periplakin (Prected)	Ppl	LLSRLK	Phospho(S)@3	146.01	217.11	233.17	0.626195	0.931123
A1A5P0	Cdc42 effector protein 1	Cdc42ep1	RSDSLLSFR	Phospho(S)@4	145.34	249.39	108.19	1.34338	2.30511
A1L1J6	Zinc finger protein 652	Znf652	AASVAAATTSPTPR	Phospho(S)@10	113.42	131.98	149.24	0.759984	0.884347
B2GV05	RNA-binng protein 5	Rbm5	GLVAAYSGDSDNEEELVER	Phospho(S)@10	1866.47	2396.85	1787.06	1.04444	1.34123
B2GV05	RNA-binng protein 5	Rbm5	GLVAAYSGDSDNEEELVER	Phospho(S)@7	318.76	394.2	343.24	0.92868	1.14847
B5DF11	AN1-type zinc finger protein 5	Zfand5	MSPMGTASGSNSPTSDSASVQR	Phospho(S)@2	1478.34	1776.84	1926.11	0.767526	0.922502
B5DF93	Protein PAT1 homolog 1	Patl1	RSTSPIIGSPPVR	Phospho(S)@4	293.14	234.03	255.83	1.14584	0.914787
B5DF93	Protein PAT1 homolog 1	Patl1	STSPIIGSPPVR	Phospho(S)@1	162.86	135.36	181.7	0.896313	0.744964
B5DF93	Protein PAT1 homolog 1	Patl1	STSPIIGSPPVR	Phospho(S)@3	267.53	221.86	247.8	1.07962	0.895319
B5DFC8	Eukaryotic translation initiation factor 3 subunit C	Eif3c	QPLLLSEDEEDTKR	Phospho(S)@6	43376.4	41979	43148.1	1.00529	0.972904
D3ZKD3	RNA demethylase ALKBH5	Alkbh5	RGSFSSENYWR	Phospho(S)@3	732.61	968.77	820.13	0.893285	1.18124
F1MA98	Nucleoprotein TPR	Tpr	GAILSEEELAAMSPTAAAVAK	Phospho(S)@13	214.54	183.58	263.26	0.814936	0.697333
F1MA98	Nucleoprotein TPR	Tpr	TDGFAEAIHSPQVAGVPR	Phospho(S)@10	304.59	399.99	194.62	1.56505	2.05524
O08629	Transcription intermeary factor 1-beta	Trim28	SGEGEVSGLMR	Phospho(S)@1	5880	4018.13	4812.7	1.22177	0.834901
O08629	Transcription intermeary factor 1-beta	Trim28	SRSGEGEVSGLMR	Phospho(S)@3	20698.6	10045.5	11556.1	1.79115	0.869284
O35147	Bcl2-associated agonist of cell death	Bad	SAPPNLWAAQR	Phospho(S)@1	418.54	356.35	513.09	0.815724	0.694518
O35147	Bcl2-associated agonist of cell death	Bad	SRSAPPNLWAAQR	Phospho(S)@3	3420.33	3825.32	3741.19	0.914236	1.02249
O35986	Zinc finger Ran-binng domain-containing protein 2	Zranb2	ENVEYIEREESDGEYDEFGR	Phospho(S)@11	46966	43114.1	55326.9	0.848882	0.779262
O35986	Zinc finger Ran-binng domain-containing protein 2	Zranb2	ENVEYIEREESDGEYDEFGRK	Phospho(S)@11	12703.8	15091.6	16563.9	0.766957	0.911115
O35986	Zinc finger Ran-binng domain-containing protein 2	Zranb2	EVEDKESEGEEEDEDEDLSK	Phospho(S)@7	845.5	924.07	1106.84	0.763886	0.834872
O35986	Zinc finger Ran-binng domain-containing protein 2	Zranb2	EVEDKESEGEEEDEDEDLSKYK	Phospho(S)@7	600.23	669.96	572.7	1.04807	1.16983
O35986	Zinc finger Ran-binng domain-containing protein 2	Zranb2	TGYGGGFNERENVEYIEREESDGEYDEFGR	Phospho(S)@21	265.79	354.34	375.94	0.707001	0.942544
O35986	Zinc finger Ran-binng domain-containing protein 2	Zranb2	YKLDEDEDEDDADLSKYNLDASEEEDSNK	Phospho(S)@22	78.82	238.58	137.66	0.57257	1.73311
O35986	Zinc finger Ran-binng domain-containing protein 2	Zranb2	YNLDASEEEDSNK	Phospho(S)@6	446.54	455.58	704.91	0.633471	0.646295
O35986	Zinc finger Ran-binng domain-containing protein 2	Zranb2	YNLDASEEEDSNKK	Phospho(S)@6	2537.64	2576.37	3908.31	0.649293	0.659203
O35986	Zinc finger Ran-binng domain-containing protein 2	Zranb2	YNLDASEEEDSNKKK	Phospho(S)@6	755.78	1039.83	1154.53	0.654621	0.900652
O55007	Ral GTPase-activating protein subunit alpha-1	Ralgapa1	SSSTSLEPFTVER	Phospho(S)@3	340	104.9	337.17	1.00839	0.311119
O55173	3-phosphoinositide-dependent protein kinase 1	Pdpk1	ANSFVGTAQYVSPELLTEK	Phospho(S)@3	958.12	1090.28	904.93	1.05878	1.20482
O88275	Peroxisome proliferator-activated receptor gamma	Pparg	VEPASPPYYSEK	Phospho(S)@5	712.49	600.59	853.83	0.834464	0.703407
P02401	60S acic ribosomal protein P2	Rplp2	EESEESDDDMGFGLFD	Phospho(S)@6	14.62	20.98	25.81	0.566447	0.812863
P02401	60S acic ribosomal protein P2	Rplp2	KEESEESDDDMGFGLFD	Phospho(S)@4	15731.6	15126.1	18117.2	0.868321	0.834902
P02401	60S acic ribosomal protein P2	Rplp2	KEESEESDDDMGFGLFD	Phospho(S)@4; Phospho(S)@7	65300.1	70008.5	75584.8	0.863931	0.926225
P02401	60S acic ribosomal protein P2	Rplp2	KEESEESDDDMGFGLFD	Phospho(S)@7	37629.5	28805	37933	0.991999	0.759365
P04256	Heterogeneous nuclear ribonucleoprotein A1	Hnrnpa1	GGGGYGGSGDGYNGFGNDGSNFGGGGSYNDFGNYNNQSSNFGPMK	Phospho(S)@27	201.4	243.94	165.27	1.21861	1.47601
P04256	Heterogeneous nuclear ribonucleoprotein A1	Hnrnpa1	NQGGYGGSSSSSSYGSGR	Phospho(S)@12	187.75	128.16	187.93	0.999042	0.681956
P04256	Heterogeneous nuclear ribonucleoprotein A1	Hnrnpa1	NQGGYGGSSSSSSYGSGR	Phospho(S)@13	239.38	179.88	295.35	0.810496	0.60904
P04256	Heterogeneous nuclear ribonucleoprotein A1	Hnrnpa1	SESPKEPEQLR	Phospho(S)@3	55226.5	31366.2	44500.9	1.24102	0.704844
P04256	Heterogeneous nuclear ribonucleoprotein A1	Hnrnpa1	SESPKEPEQLRK	Phospho(S)@3	98200.2	55276.3	69108.6	1.42096	0.799848
P04256	Heterogeneous nuclear ribonucleoprotein A1	Hnrnpa1	SKSESPKEPEQLR	Phospho(S)@3	2375.2	2573.65	3210.89	0.739733	0.801538
P04256	Heterogeneous nuclear ribonucleoprotein A1	Hnrnpa1	SKSESPKEPEQLR	Phospho(S)@3; Phospho(S)@5	812.69	697.82	899.86	0.903129	0.775476
P04256	Heterogeneous nuclear ribonucleoprotein A1	Hnrnpa1	SKSESPKEPEQLR	Phospho(S)@5	11119.8	4728.58	4448.66	2.49959	1.06292
P04256	Heterogeneous nuclear ribonucleoprotein A1	Hnrnpa1	SKSESPKEPEQLRK	Phospho(S)@3; Phospho(S)@5	964.31	408.03	516.18	1.86817	0.79048
P04256	Heterogeneous nuclear ribonucleoprotein A1	Hnrnpa1	SKSESPKEPEQLRK	Phospho(S)@5	207.47	112	79.23	2.61858	1.41361
P04785	Protein sulfide-isomerase	P4hb	FLESGGQDGAGDNDDLDLEEALEPDMEEDDDQK	Phospho(S)@4	161.51	147.87	264.8	0.609932	0.558421
P05065	Fructose-bisphosphate aldolase A	Aldoa	GILAADESTGSIAK	Phospho(S)@11	173.7	131.91	266.48	0.651831	0.495009
P05065	Fructose-bisphosphate aldolase A	Aldoa	GILAADESTGSIAK	Phospho(S)@8	322.1	286.52	283.75	1.13515	1.00976
P05065	Fructose-bisphosphate aldolase A	Aldoa	GILAADESTGSIAKR	Phospho(S)@11	1125.32	1026.65	865.47	1.30024	1.18623
P05197	Elongation factor 2	Eef2	AGETRFTDTR	Phospho(T)@7	34.37	103.62	43.86	0.78363	2.36252
P05197	Elongation factor 2	Eef2	AGETRFTDTRKDEQER	Phospho(T)@7	378.74	2458.34	919.98	0.411683	2.67217
P05432	ERBB receptor feedback inhibitor 1	Errfi1	HLSYVVSP	Phospho(S)@7	403.76	245.6	148.98	2.71016	1.64854
P05432	ERBB receptor feedback inhibitor 1	Errfi1	SHSGPAGSFNKPAIR	Phospho(S)@3	393.42	173.73	181.65	2.16581	0.9564
P06302	Prothymosin alpha	Ptma	SDAAVDTSSEITTK	Phospho(S)@8	3120.56	3492.31	3783.94	0.824685	0.92293
P06302	Prothymosin alpha	Ptma	SDAAVDTSSEITTK	Phospho(S)@9	504.79	499.51	738.72	0.683331	0.676183
P06302	Prothymosin alpha	Ptma	SDAAVDTSSEITTK	Phospho(T)@7	14130.7	14892.5	17087.2	0.826972	0.871555
P09456	cAMP-dependent protein kinase type I-alpha regulatory subunit	Prkar1a	EDEISPPPPNPVVK	Phospho(S)@5	686.29	618.67	782.96	0.876533	0.790168
P09456	cAMP-dependent protein kinase type I-alpha regulatory subunit	Prkar1a	TDSREDEISPPPPNPVVK	Phospho(S)@9	33565	27254.5	30319.3	1.10705	0.898917
P0C8E4	Mitogen-activated protein kinase kinase kinase 7	Map3k7	RMSADMSEIEAR	Phospho(S)@3	102.52	287.53	286	0.358462	1.00535
P0C8E4	Mitogen-activated protein kinase kinase kinase 7	Map3k7	RRSIQDLTVTGTEPGQVSSR	Phospho(S)@3	148.42	55.11	146	1.01658	0.377466
P0C8E4	Mitogen-activated protein kinase kinase kinase 7	Map3k7	SIQDLTVTGTEPGQVSSR	Phospho(S)@1	321.37	322.66	472.96	0.679487	0.682214
P0DMW1	Heat shock 70 kDa protein 1B	Hspa1b	GGSGSGPTIEEVD	Phospho(S)@3	76.97	224.33	180.35	0.426781	1.24386
P10158	Fos-related antigen 1	Fosl1	PLTYPQYSPPQPR	Phospho(S)@8	254.84	262.91	243.17	1.04799	1.08118
P10158	Fos-related antigen 1	Fosl1	SSSSSGDPSSDPLGSPTLLAL	Phospho(S)@15	405.59	558.57	449.36	0.902595	1.24303
P11497	Acetyl-CoA carboxylase 1	Acaca	FIIGSVSEDNSEDEISNLVK	Phospho(S)@11	570.92	727.36	599.31	0.952629	1.21366
P11980	Pyruvate kinase PKM	Pkm	GADYLVTEVENGGSLGSK	Phospho(T)@7	106.44	155.23	115.07	0.925002	1.349
P13084	Nucleophosmin	Npm1	CGSGPVHISGQHLVAVEEDAESEDEDEEDVK	Phospho(S)@22	42334.2	54266.7	55634.6	0.760933	0.975414
P13084	Nucleophosmin	Npm1	CGSGPVHISGQHLVAVEEDAESEDEDEEDVK	Phospho(S)@9	336.14	284.35	322.9	1.041	0.880613
P13084	Nucleophosmin	Npm1	DELHIVEAEAMNYEGSPIK	Phospho(S)@16	3742.72	4734.4	5575.19	0.671317	0.849191
P13084	Nucleophosmin	Npm1	DELHIVEAEAMNYEGSPIKVTLATLK	Phospho(S)@16	131.05	261.99	148.67	0.881482	1.76223
P13084	Nucleophosmin	Npm1	GPSSVEK	Phospho(S)@3	820.71	1127.06	1344.39	0.61047	0.838343
P13084	Nucleophosmin	Npm1	GPSSVEK	Phospho(S)@4	1487.73	1741.33	2633.02	0.565028	0.661343
P13084	Nucleophosmin	Npm1	HLVAVEEDAESEDEDEEDVK	Phospho(S)@11	2559.32	2764.91	3694.51	0.692736	0.748383
P13084	Nucleophosmin	Npm1	ISGQHLVAVEEDAESEDEDEEDVK	Phospho(S)@15	1808.48	2437.42	3619.38	0.499666	0.673436
P13084	Nucleophosmin	Npm1	LKCGSGPVHISGQHLVAVEEDAESEDEDEEDVK	Phospho(S)@24	1124.29	1070.84	1209.32	0.929688	0.885489
P13084	Nucleophosmin	Npm1	LVAVEEDAESEDEDEEDVK	Phospho(S)@10	800.33	924.16	1260.24	0.635062	0.733321
P13084	Nucleophosmin	Npm1	MEDSMDMDMSPLRPQNY	Phospho(S)@4	80.56	157.64	158.37	0.508682	0.995391
P13084	Nucleophosmin	Npm1	MEDSMDMDMSPLRPQNYLFGCELK	Phospho(S)@4	141.02	298.9	259.76	0.542886	1.15068
P13084	Nucleophosmin	Npm1	MQASIEK	Phospho(S)@4	857.5	5266.13	6058.96	0.141526	0.869148
P13084	Nucleophosmin	Npm1	QLSLR	Phospho(S)@3	394.82	658.39	533.25	0.740403	1.23467
P13084	Nucleophosmin	Npm1	SGPVHISGQHLVAVEEDAESEDEDEEDVK	Phospho(S)@20	417.94	234.23	438.08	0.954027	0.534674
P13084	Nucleophosmin	Npm1	SGQHLVAVEEDAESEDEDEEDVK	Phospho(S)@14	1011.44	3012.81	1048.82	0.96436	2.87257
P13084	Nucleophosmin	Npm1	TVSLGAGAKDELHIVEAEAMNYEGSPIK	Phospho(S)@25	1074	1456.61	1706.55	0.62934	0.853541
P16617	Phosphoglycerate kinase 1	Pgk1	ALESPERPFLAILGGAK	Phospho(S)@4	5381.89	6094.23	6016.8	0.894477	1.01287
P17325	Transcription factor AP-1	Jun	LASPELER	Phospho(S)@3	20176.1	22357.3	20895.7	0.965563	1.06995
P17325	Transcription factor AP-1	Jun	NSDLLTSPDVGLLK	Phospho(S)@7	634.98	1053.87	592.76	1.07123	1.7779
P17325	Transcription factor AP-1	Jun	NSDLLTSPDVGLLK	Phospho(T)@6	106.72	143.15	19.28	5.53527	7.42479
P18422	Proteasome subunit alpha type-3	Psma3	ESLKEEDESDDDNM	Phospho(S)@9	1061.84	1475.75	1675.29	0.633825	0.880892
P19836	Choline-phosphate cytidylyltransferase A	Pcyt1a	MLQAISPK	Phospho(S)@6	386.02	520.07	640.49	0.602695	0.811988
P19945	60S acic ribosomal protein P0	Rplp0	EESEESDEDMGFGLFD	Phospho(S)@6	14.62	20.98	25.81	0.566447	0.812863
P19945	60S acic ribosomal protein P0	Rplp0	KEESEESDEDMGFGLFD	Phospho(S)@4; Phospho(S)@7	18.39	45.49	30.82	0.59669	1.47599
P19945	60S acic ribosomal protein P0	Rplp0	VEAKEESEESDEDMGFGLFD	Phospho(S)@10	603.52	563.34	515.45	1.17086	1.09291
P19945	60S acic ribosomal protein P0	Rplp0	VEAKEESEESDEDMGFGLFD	Phospho(S)@7	652.87	671.29	729.66	0.894759	0.920004
P19945	60S acic ribosomal protein P0	Rplp0	VEAKEESEESDEDMGFGLFD	Phospho(S)@7; Phospho(S)@10	5927.35	6715.96	6847.59	0.865611	0.980777
P22509	rRNA 2'-O-methyltransferase fibrillarin	Fbl	RVSISEGDDKIEYR	Phospho(S)@3	195.67	411.53	453.22	0.431733	0.908014
P25113	Phosphoglycerate mutase 1	Pgam1	HGESAWNLENR	Phospho(S)@4	741.32	963.56	862.49	0.859511	1.11718
P25113	Phosphoglycerate mutase 1	Pgam1	SYDVPPPPMEPDHPFYSNISK	Phospho(S)@1	171.62	327.24	227.52	0.754307	1.43829
P34058	Heat shock protein HSP 90-beta	Hsp90ab1	EEPSAAVPDEIPPLEGDEDASR	Phospho(S)@4	12.57	16	16.35	0.768807	0.978593
P34058	Heat shock protein HSP 90-beta	Hsp90ab1	IEDVGSDEEDDSGKDK	Phospho(S)@6	3551.96	5157.46	6336.33	0.560571	0.813951
P34058	Heat shock protein HSP 90-beta	Hsp90ab1	IEDVGSDEEDDSGKDKK	Phospho(S)@6	2898.41	5869.3	5356.97	0.541054	1.09564
P34058	Heat shock protein HSP 90-beta	Hsp90ab1	LGIDEDEVTAEEPSAAVPDEIPPLEGDEDASR	Phospho(T)@9	104.08	164.94	120.85	0.861233	1.36483
P34058	Heat shock protein HSP 90-beta	Hsp90ab1	LGLGIDEDEVTAEEPSAAVPDEIPPLEGDEDASRMEE	Phospho(S)@33	472.09	871.81	548.33	0.86096	1.58994
P34058	Heat shock protein HSP 90-beta	Hsp90ab1	LGLGIDEDEVTAEEPSAAVPDEIPPLEGDEDASRMEEVD	Phospho(S)@16	241.46	282.78	263.38	0.916774	1.07366
P34058	Heat shock protein HSP 90-beta	Hsp90ab1	LGLGIDEDEVTAEEPSAAVPDEIPPLEGDEDASRMEEVD	Phospho(S)@33	54.03	89.99	91.42	0.591009	0.984358
P35213	14-3-3 protein beta/alpha	Ywhab	DNLTLWTSENQGDEGDAGEGEN	Phospho(S)@8	64.04	225.08	82.73	0.774084	2.72066
P35465	Serine/threonine-protein kinase PAK 1	Pak1	DVATSPISPTENNTTPPDALTR	Phospho(S)@8	482.39	490.17	503.75	0.957598	0.973042
P35565	Calnexin	Canx	AEEDEILNRSPR	Phospho(S)@10	193806	176754	203307	0.953267	0.869394
P35565	Calnexin	Canx	AEEDEILNRSPRNR	Phospho(S)@10	173.56	188.28	166.06	1.04516	1.13381
P35565	Calnexin	Canx	EEDEILNRSPR	Phospho(S)@9	366.57	322.71	449.74	0.815071	0.717548
P39951	Cyclin-dependent kinase 1	Cdk1	IGEGTYGVVYK	Phospho(T)@5	12233.2	19589.4	22476.6	0.544261	0.871543
P39951	Cyclin-dependent kinase 1	Cdk1	IGEGTYGVVYK	Phospho(T)@5; Phospho(Y)@6	574.07	832.98	573.2	1.00152	1.45321
P39951	Cyclin-dependent kinase 1	Cdk1	IGEGTYGVVYK	Phospho(Y)@6	2151.81	3448.23	4313.47	0.498858	0.79941
P39951	Cyclin-dependent kinase 1	Cdk1	VYTHEVVTLWYR	Phospho(T)@3	309.99	249.13	257.85	1.20221	0.966182
P41777	Nucleolar and coiled-body phosphoprotein 1	Nolc1	GGSISVQVNSVKFDSE	Phospho(S)@15	9474.82	10926.9	9620.09	0.984899	1.13584
P41777	Nucleolar and coiled-body phosphoprotein 1	Nolc1	VADNSFDAK	Phospho(S)@5	887.32	1983.61	1793.2	0.494825	1.10618
P41777	Nucleolar and coiled-body phosphoprotein 1	Nolc1	VADNSFDAKR	Phospho(S)@5	1882.86	4992.97	4380.74	0.429804	1.13975
P45592	Cofilin-1	Cfl1	ASGVAVSDGVIK	Phospho(S)@2	12501.6	21214.5	16605	0.752883	1.2776
P45592	Cofilin-1	Cfl1	ASGVAVSDGVIK	Phospho(S)@7	148.88	133.79	224.12	0.664287	0.596957
P46462	Transitional endoplasmic reticulum ATPase	Vcp	FPSGNQGGAGPSQGSGGGTGGNVYTEDNDDDL	Phospho(S)@15	494.31	486.66	587.92	0.840778	0.827766
P48679	Prelamin-A/C	Lmna	ASSHSSQSQGGGSVTK	Phospho(S)@3	38.46	13.64	38.13	1.00865	0.357724
P48679	Prelamin-A/C	Lmna	ASSHSSQSQGGGSVTK	Phospho(S)@3; Phospho(S)@6	808.46	897.21	838.64	0.964013	1.06984
P48679	Prelamin-A/C	Lmna	ASSHSSQSQGGGSVTK	Phospho(S)@5	94.75	48.72	81.29	1.16558	0.599336
P48679	Prelamin-A/C	Lmna	ASSHSSQSQGGGSVTK	Phospho(S)@5; Phospho(S)@6	361.53	557.12	314.73	1.1487	1.77015
P48679	Prelamin-A/C	Lmna	LRLSPSPTSQR	Phospho(S)@4	31763	30955.9	36246.6	0.876303	0.854037
P48679	Prelamin-A/C	Lmna	LRLSPSPTSQR	Phospho(S)@4; Phospho(S)@6	17329.7	35274.8	35962	0.48189	0.980891
P48679	Prelamin-A/C	Lmna	LRLSPSPTSQR	Phospho(S)@4; Phospho(S)@9	695.73	1431.85	1745.52	0.39858	0.8203
P48679	Prelamin-A/C	Lmna	LRLSPSPTSQR	Phospho(S)@6	12753.7	10986.5	12571.3	1.01451	0.873935
P48679	Prelamin-A/C	Lmna	LRLSPSPTSQR	Phospho(S)@6; Phospho(S)@9	1572.09	2776.58	3284.21	0.478681	0.845433
P48679	Prelamin-A/C	Lmna	LRLSPSPTSQR	Phospho(S)@9	79.38	112.18	226.2	0.350928	0.495933
P48679	Prelamin-A/C	Lmna	LSPSPTSQR	Phospho(S)@2	212.73	267.5	218.65	0.972925	1.22342
P48679	Prelamin-A/C	Lmna	LSPSPTSQR	Phospho(S)@4	57886.3	54928.2	80459.5	0.719447	0.682682
P48679	Prelamin-A/C	Lmna	NKSNEDQSMGNWQIK	Phospho(S)@3	1355.61	1383.5	1801.43	0.752519	0.768001
P48679	Prelamin-A/C	Lmna	SGAQASSTPLSPTR	Phospho(S)@11	8073.57	13376.8	18829.6	0.42877	0.710414
P48679	Prelamin-A/C	Lmna	SGAQASSTPLSPTR	Phospho(S)@7	915.58	1068.02	1339.86	0.68334	0.797113
P48679	Prelamin-A/C	Lmna	SGAQASSTPLSPTR	Phospho(T)@8	453.66	678.18	741.71	0.611641	0.914347
P48679	Prelamin-A/C	Lmna	SVGGSGGGSFGDNLVTR	Phospho(S)@5	834.22	597.61	1172.47	0.711506	0.509702
P48679	Prelamin-A/C	Lmna	SVGGSGGGSFGDNLVTR	Phospho(S)@9	750.82	620	647.64	1.15932	0.957322
P51145	Fos-related antigen 2	Fosl2	RSSSSGDQSSDSLNSPTLLAL	Phospho(S)@3	12.28	79.66	91.66	0.133973	0.869081
P53565	Homeobox protein cut-like 1	Cux1	AASREEPIEWEF	Phospho(S)@3	224.67	162.7	185.8	1.2092	0.875673
P53565	Homeobox protein cut-like 1	Cux1	RPSSLQSLFGLPEAAGAR	Phospho(S)@4	25.16	81.1	22.14	1.1364	3.66305
P56222	POU domain, class 3, transcription factor 2	Pou3f2	WLEEADSSSGSPTSIDK	Phospho(S)@11	279.83	300.26	377.98	0.74033	0.794381
P58405	Striatin-3	Strn3	NLEQILNGGESPK	Phospho(S)@11	92.14	219.65	194.09	0.474728	1.13169
P58405	Striatin-3	Strn3	NLEQILNGGESPKQK	Phospho(S)@11	36.42	107.89	75.66	0.481364	1.42598
P60841	Alpha-endosulfine	Ensa	SSLVTSK	Phospho(S)@2	75.94	322.22	103.92	0.730754	3.10065
P60841	Alpha-endosulfine	Ensa	YFDSGDYNMAK	Phospho(S)@4	1462.64	2657.63	1457.37	1.00362	1.82358
P62260	14-3-3 protein epsilon	Ywhae	AAFDDAIAELDTLSEESYK	Phospho(S)@14	442.11	411.67	398.02	1.11077	1.03429
P62260	14-3-3 protein epsilon	Ywhae	DNLTLWTSDMQGDGEEQNKEALQDVEDENQ	Phospho(S)@8	185.44	185.44	263.21	0.704533	0.704533
P62630	Elongation factor 1-alpha 1	Eef1a1	SVEMHHEALSEALPGDNVGFNVK	Phospho(S)@1	1267.32	1280.09	1222.82	1.03639	1.04683
P62630	Elongation factor 1-alpha 1	Eef1a1	SVEMHHEALSEALPGDNVGFNVK	Phospho(S)@10	13287.9	18046.9	15790.1	0.841534	1.14293
P62804	Histone H4	Hist1h4b	RISGLIYEETR	Phospho(S)@3	121.95	84.97	145.19	0.839934	0.585233
P62909	40S ribosomal protein S3	Rps3	DEILPTTPISEQK	Phospho(S)@10	1180.15	982.52	1349.52	0.874496	0.728051
P62909	40S ribosomal protein S3	Rps3	DEILPTTPISEQK	Phospho(T)@6	374.95	333.85	390.31	0.960647	0.855346
P62909	40S ribosomal protein S3	Rps3	DEILPTTPISEQK	Phospho(T)@7	8354.34	8616.8	9388.08	0.889888	0.917845
P62982	Ubiquitin-40S ribosomal protein S27a	Rps27a	ESTLHLVLR	Phospho(S)@2	176.2	15.61	39.88	4.41825	0.391424
P62982	Ubiquitin-40S ribosomal protein S27a	Rps27a	TLSDYNIQKESTLHLVLR	Phospho(S)@11	146168	5730.15	6180.5	23.6498	0.927134
P62997	Transformer-2 protein homolog beta	Tra2b	RRSPSPYYSR	Phospho(S)@3; Phospho(S)@5	5687.13	7580.87	9311.77	0.610746	0.814117
P62997	Transformer-2 protein homolog beta	Tra2b	RSPSPYYSR	Phospho(S)@4	789.94	707.77	804.44	0.981975	0.879829
P62997	Transformer-2 protein homolog beta	Tra2b	SDSGEQNYGER	Phospho(S)@3	313.79	322.63	389.71	0.805188	0.827872
P62997	Transformer-2 protein homolog beta	Tra2b	SDSGEQNYGERESR	Phospho(S)@13	2.07	3.93	8.43	0.245552	0.466192
P62997	Transformer-2 protein homolog beta	Tra2b	SPSPYYSR	Phospho(S)@1	2449.64	1713.37	2134.08	1.14787	0.802861
P63039	60 kDa heat shock protein, mitochondrial	Hspd1	LVQDVANNTNEEAGDGTTTATVLAR	Phospho(T)@9	135.43	108.59	226.29	0.59848	0.479871
P63039	60 kDa heat shock protein, mitochondrial	Hspd1	TVIIEQSWGSPK	Phospho(S)@10	7569.67	7417.22	7774.89	0.973605	0.953997
P63312	Thymosin beta-10	Tmsb10	ETIEQEKRSEIS	Phospho(S)@12	352.18	441.67	618.96	0.568987	0.713568
P67999	Ribosomal protein S6 kinase beta-1	Rps6kb1	TPVSPVK	Phospho(S)@4	493.01	597.04	961.34	0.512836	0.62105
P69897	Tubulin beta-5 chain	Tubb5	LISKIR	Phospho(S)@3	184.98	256.54	177.08	1.04461	1.44872
P80349	Fuctinin-3 (Fragment)	1 SV	ELNSNHDGADETSEKEQQEAIEHIDEVQNEIDR	Phospho(S)@13	1169.37	2126.4	2111.94	0.553695	1.00685
P80349	Fuctinin-3 (Fragment)	1 SV	ELNSNHDGADETSEKEQQEAIEHIDEVQNEIDR	Phospho(T)@12	274.46	599.66	510.57	0.537556	1.17449
P81128	Rho GTPase-activating protein 35	Arhgap35	TSFSVGSDDELGPIR	Phospho(S)@7	1100.36	1538.58	1267.5	0.868134	1.21387
P81155	Voltage-dependent anion-selective channel protein 2	Vdac2	LTFDTTFSPNTGK	Phospho(S)@8	1216.65	1183.6	1326	0.917534	0.892609
P81155	Voltage-dependent anion-selective channel protein 2	Vdac2	LTFDTTFSPNTGKK	Phospho(S)@8	3169.27	3520.85	2509.88	1.26272	1.4028
P81155	Voltage-dependent anion-selective channel protein 2	Vdac2	VSGTLETK	Phospho(T)@4	535.25	438.3	628.77	0.851265	0.697075
P82995	Heat shock protein HSP 90-alpha	Hsp90aa1	LGIHEDSQNR	Phospho(S)@7	171.25	295.78	296.06	0.57843	0.999054
P82995	Heat shock protein HSP 90-alpha	Hsp90aa1	LGLGIDEDDPTVDDTSAAVTEEMPPLEGDDDTSR	Phospho(S)@16	605.27	483.38	504.5	1.19974	0.958137
P82995	Heat shock protein HSP 90-alpha	Hsp90aa1	LGLGIDEDDPTVDDTSAAVTEEMPPLEGDDDTSRMEE	Phospho(S)@33	795.58	1043.71	856.84	0.928505	1.21809
P82995	Heat shock protein HSP 90-alpha	Hsp90aa1	LGLGIDEDDPTVDDTSAAVTEEMPPLEGDDDTSRMEE	Phospho(T)@32	67.55	62.06	89.74	0.75273	0.691553
P82995	Heat shock protein HSP 90-alpha	Hsp90aa1	LGLGIDEDDPTVDDTSAAVTEEMPPLEGDDDTSRMEEV	Phospho(S)@16	225.68	267.6	189.2	1.19281	1.41438
P82995	Heat shock protein HSP 90-alpha	Hsp90aa1	LGLGIDEDDPTVDDTSAAVTEEMPPLEGDDDTSRMEEV	Phospho(S)@16; Phospho(T)@20	1474.23	1070.52	1797.97	0.819941	0.595405
P82995	Heat shock protein HSP 90-alpha	Hsp90aa1	LGLGIDEDDPTVDDTSAAVTEEMPPLEGDDDTSRMEEV	Phospho(T)@11	200.88	168.09	133.04	1.50992	1.26345
P82995	Heat shock protein HSP 90-alpha	Hsp90aa1	LGLGIDEDDPTVDDTSAAVTEEMPPLEGDDDTSRMEEV	Phospho(T)@11; Phospho(S)@16	66.58	56.77	22.44	2.96702	2.52986
P82995	Heat shock protein HSP 90-alpha	Hsp90aa1	LGLGIDEDDPTVDDTSAAVTEEMPPLEGDDDTSRMEEV	Phospho(T)@15; Phospho(S)@16	66.9	92.08	35.48	1.88557	2.59526
P82995	Heat shock protein HSP 90-alpha	Hsp90aa1	LGLGIDEDDPTVDDTSAAVTEEMPPLEGDDDTSRMEEVD	Phospho(S)@16	2585.19	3107.43	3279.08	0.788389	0.947653
P82995	Heat shock protein HSP 90-alpha	Hsp90aa1	LGLGIDEDDPTVDDTSAAVTEEMPPLEGDDDTSRMEEVD	Phospho(S)@33	93.66	99.77	146.05	0.641287	0.683122
P82995	Heat shock protein HSP 90-alpha	Hsp90aa1	LGLGIDEDDPTVDDTSAAVTEEMPPLEGDDDTSRMEEVD	Phospho(T)@11	95.5	127.05	169.81	0.562393	0.748189
P84586	RNA-binng motif protein, X chromosome retrogene-like	Rbmxrtl	DGYGGSRDSYSSSR	Phospho(S)@11	146.87	76.93	144.49	1.01647	0.532424
P84586	RNA-binng motif protein, X chromosome retrogene-like	Rbmxrtl	DGYGGSRDSYSSSR	Phospho(S)@6	203.14	63.07	160.02	1.26947	0.394138
P84586	RNA-binng motif protein, X chromosome retrogene-like	Rbmxrtl	DGYGGSRDSYSSSR	Phospho(S)@9	622.88	466.38	591.84	1.05245	0.788017
P84586	RNA-binng motif protein, X chromosome retrogene-like	Rbmxrtl	DSYSSSRSDLYSSGR	Phospho(S)@6	210.8	307.35	295.88	0.712451	1.03877
P84586	RNA-binng motif protein, X chromosome retrogene-like	Rbmxrtl	DVYLSPR	Phospho(S)@5	33252.1	40637.4	56478.9	0.588752	0.719514
P84586	RNA-binng motif protein, X chromosome retrogene-like	Rbmxrtl	DVYLSPRDDGYSTK	Phospho(S)@5	62582.9	59223.7	63955.5	0.978539	0.926016
P84586	RNA-binng motif protein, X chromosome retrogene-like	Rbmxrtl	GLPPSMER	Phospho(S)@5	17597.1	16867.8	19058.6	0.923315	0.885051
P84586	RNA-binng motif protein, X chromosome retrogene-like	Rbmxrtl	RDVYLSPR	Phospho(S)@6	665.66	579.79	717.9	0.927232	0.807619
P84586	RNA-binng motif protein, X chromosome retrogene-like	Rbmxrtl	RDVYLSPRDDGYSTK	Phospho(S)@6	400.1	415.68	357.83	1.11813	1.16167
P84586	RNA-binng motif protein, X chromosome retrogene-like	Rbmxrtl	VEQATKPSFESGR	Phospho(S)@8	8495.89	6359.3	8105.07	1.04822	0.784608
Q07936	Annexin A2	Anxa2	LSLEGDHSTPPSAYGSVK	Phospho(S)@16	358.56	444.53	450.26	0.79634	0.987274
Q07936	Annexin A2	Anxa2	LSLEGDHSTPPSAYGSVK	Phospho(S)@8	1327.6	1728.47	1677.72	0.791312	1.03025
Q07936	Annexin A2	Anxa2	LSLEGDHSTPPSAYGSVK	Phospho(T)@9	446.2	871.79	1000.63	0.445919	0.871241
Q07936	Annexin A2	Anxa2	LSLEGDHSTPPSAYGSVK	Phospho(Y)@14	426.27	548.53	485.14	0.878654	1.13066
Q08013	Translocon-associated protein subunit gamma	Ssr3	QQSEEDLLLQDFSR	Phospho(S)@3	218.58	195.82	311.68	0.701296	0.628273
Q10758	Keratin, type II cytoskeletal 8	Krt8	ISSSSFSR	Phospho(S)@5	535.33	584.38	800.98	0.668344	0.729581
Q25C79	Akirin-2	Akirin2	TLDFDPLLSPASPK	Phospho(S)@12	39.51	114.67	226.52	0.174422	0.506225
Q27W01	RNA-binng protein 8A	Rbm8a	GFGSEEGSR	Phospho(S)@4	128.54	378.72	361.61	0.355466	1.04732
Q27W01	RNA-binng protein 8A	Rbm8a	MREDYDSVEQDGDEPGPQR	Phospho(S)@7	752.2	558.99	789.03	0.953322	0.708452
Q2EJA0	Transcriptional coactivator YAP1	Yap1	GDSETDLEALFNAVMNPK	Phospho(S)@3	631.18	578.86	582.83	1.08296	0.993188
Q2EJA0	Transcriptional coactivator YAP1	Yap1	QASTDAGTAGALTPQHVR	Phospho(S)@3	2760.99	2799.83	2962.43	0.932002	0.945113
Q2EJA0	Transcriptional coactivator YAP1	Yap1	QSSFEIPDDVPLPAGWEMAK	Phospho(S)@3	396.32	388.66	463.32	0.855392	0.838859
Q2EJA0	Transcriptional coactivator YAP1	Yap1	TMTTNSSDPFLNSGTYHSR	Phospho(S)@7	879.39	1097.46	906.36	0.970244	1.21084
Q2KN99	Cytospin-A	Specc1l	RSSTSSEPTPTVK	Phospho(S)@3	251.7	506.97	607.2	0.414526	0.834931
Q2THW7	Palmitoyltransferase ZDHHC5	Zdhhc5	SIGSASPGPGQPPLSSPTR	Phospho(S)@15	133.04	219.73	178.34	0.745991	1.23208
Q2THW7	Palmitoyltransferase ZDHHC5	Zdhhc5	SIGSASPGPGQPPLSSPTR	Phospho(S)@16	483.81	324.33	504.18	0.959598	0.643282
Q4FZV2	Vesicle transport protein SFT2B	Sft2d2	KVLSGQDTEDR	Phospho(S)@4	404.84	445.69	458.75	0.882485	0.971531
Q4FZV2	Vesicle transport protein SFT2B	Sft2d2	VLSGQDTEDR	Phospho(S)@3	335.23	227.71	334.87	1.00108	0.679995
Q4FZY0	EF-hand domain-containing protein D2	Efhd2	RADLNQGIGEPQSPSR	Phospho(S)@13	326.88	265.43	490.94	0.665825	0.540657
Q4G008	Uncharacterized protein KIAA0930 homolog	1 SV	SLVGSWLK	Phospho(S)@5	121.29	116.16	20.89	5.80613	5.56056
Q4KLI1	Zinc finger protein with KRAB and SCAN domains 1	Zkscan1	EATGLSPQAAQEK	Phospho(S)@6	641.53	697.24	986.33	0.650421	0.706903
Q4KM74	Vesicle-trafficking protein SEC22b	Sec22b	NLGSINTELQDVQR	Phospho(S)@4	4104.68	4676.16	4423.96	0.927829	1.05701
Q4KM74	Vesicle-trafficking protein SEC22b	Sec22b	RNLGSINTELQDVQR	Phospho(S)@5	376.07	429.18	387.87	0.969577	1.1065
Q4V7E8	Leucine-rich repeat flightless-interacting protein 2	Lrrfip2	NSASATTPLSGNSSR	Phospho(S)@10	33.35	50.81	37.87	0.880644	1.3417
Q4V7E8	Leucine-rich repeat flightless-interacting protein 2	Lrrfip2	RGSGDTSSLIDPDTSLSELR	Phospho(S)@3	911.06	1128.94	1273.94	0.715151	0.88618
Q4V8B0	Oxidation resistance protein 1	Oxr1	VVSSTSEEEEAFTEK	Phospho(S)@6	546.38	571.14	787.18	0.694098	0.725552
Q4V8B0	Oxidation resistance protein 1	Oxr1	VVSSTSEEEEAFTEK	Phospho(T)@5	303.89	432.82	452.91	0.670972	0.955642
Q5BJP5	Transmembrane protein 230	Tmem230	LSSTDDGYIDLQFK	Phospho(S)@3	212.11	296.29	200.64	1.05717	1.47672
Q5BJT0	Arginine and glutamate-rich protein 1	Arglu1	ASSPPDRIFGR	Phospho(S)@2	90.89	78.35	77.19	1.17748	1.01503
Q5BJT0	Arginine and glutamate-rich protein 1	Arglu1	ASSPPDRIFGR	Phospho(S)@3	19318.6	14609.8	12587.4	1.53476	1.16067
Q5EAN7	Telomeric repeat-binng factor 2-interacting protein 1	Terf2ip	YLLGNAPVSPSSQK	Phospho(S)@9	5619.89	8897.8	10125.8	0.555006	0.878724
Q5FVM4	Non-POU domain-containing octamer-binng protein	Nono	FGQAATMEGIGAIGGTPPAFNR	Phospho(T)@16	928.79	1203.82	1202.91	0.772119	1.00076
Q5HZB6	CLK4-associating serine/arginine rich protein	Clasrp	KISPPSYAR	Phospho(S)@3	1127.84	913.04	957.62	1.17775	0.953447
Q5HZB6	CLK4-associating serine/arginine rich protein	Clasrp	LTRPAASPAVGEK	Phospho(S)@7	1427.75	823.16	1400.56	1.01941	0.587736
Q5M7V8	Thyroid hormone receptor-associated protein 3	Thrap3	ERSPALKSPLQSVVVR	Phospho(S)@3	2998.16	2673.18	1558.52	1.92372	1.7152
Q5M7V8	Thyroid hormone receptor-associated protein 3	Thrap3	ERSPALKSPLQSVVVR	Phospho(S)@3; Phospho(S)@8	4395.97	4389.49	4469.21	0.983612	0.982162
Q5M7V8	Thyroid hormone receptor-associated protein 3	Thrap3	FSGEEGEIEDDESGTENREEKDSLQPSAE	Phospho(S)@23	368.17	446.92	625.82	0.5883	0.714135
Q5M7V8	Thyroid hormone receptor-associated protein 3	Thrap3	ISPSTFR	Phospho(S)@4	50855.2	41578.8	54012.4	0.941547	0.769801
Q5M7V8	Thyroid hormone receptor-associated protein 3	Thrap3	IDISPSTFR	Phospho(S)@6	707.86	770.29	1076.25	0.65771	0.715717
Q5M7V8	Thyroid hormone receptor-associated protein 3	Thrap3	ISPSTFRK	Phospho(S)@4	9904.8	5166.26	4803.38	2.06205	1.07555
Q5M7V8	Thyroid hormone receptor-associated protein 3	Thrap3	MDSFDEDLAR	Phospho(S)@3	767.48	1249.16	1091.39	0.703213	1.14456
Q5M7V8	Thyroid hormone receptor-associated protein 3	Thrap3	MDSFDEDLARPSGLLAQER	Phospho(S)@3	13346.8	9279.83	9145.38	1.45941	1.0147
Q5M7V8	Thyroid hormone receptor-associated protein 3	Thrap3	RISPSTFR	Phospho(S)@5	12854.4	11638.2	12316.3	1.04369	0.944945
Q5M7V8	Thyroid hormone receptor-associated protein 3	Thrap3	RIDISPSTFR	Phospho(S)@7	727.34	614.19	606.88	1.19849	1.01205
Q5M7V8	Thyroid hormone receptor-associated protein 3	Thrap3	RISPSTFRK	Phospho(S)@5	1076.36	753.91	488.15	2.20498	1.54442
Q5M7V8	Thyroid hormone receptor-associated protein 3	Thrap3	SSFSITR	Phospho(S)@2	416.36	360.7	417.53	0.997198	0.86389
Q5M7V8	Thyroid hormone receptor-associated protein 3	Thrap3	WAHDKFSGEEGEIEDDESGTENR	Phospho(S)@7	424.24	591.57	430.95	0.98443	1.37271
Q5PPI1	Serine/arginine-rich splicing factor 9	Srsf9	GSPHYFSPF	Phospho(S)@2	107.89	137.72	183.85	0.586837	0.749089
Q5PPI1	Serine/arginine-rich splicing factor 9	Srsf9	GSPHYFSPFRPY	Phospho(S)@2	11736.1	12872.3	12818.2	0.915579	1.00422
Q5PPI1	Serine/arginine-rich splicing factor 9	Srsf9	GSPHYFSPFRPY	Phospho(S)@2; Phospho(S)@7	843.7	1408.49	1540.69	0.547612	0.914194
Q5PPI1	Serine/arginine-rich splicing factor 9	Srsf9	GSPHYFSPFRPY	Phospho(S)@2; Phospho(Y)@5	225.56	321.42	200.64	1.1242	1.60197
Q5RJR2	Twinfilin-1	Twf1	YLLSQSSPAPLTAAEEELR	Phospho(S)@4	119.5	98.57	132.58	0.901343	0.743476
Q5RJR2	Twinfilin-1	Twf1	YLLSQSSPAPLTAAEEELR	Phospho(S)@6	121.04	127.19	115.66	1.04652	1.09969
Q5RJR2	Twinfilin-1	Twf1	YLLSQSSPAPLTAAEEELR	Phospho(S)@7	532.27	623.51	469.52	1.13365	1.32797
Q5RK09	Eukaryotic translation initiation factor 3 subunit G	Eif3g	ETDLQELFRPFGSISR	Phospho(S)@15	75.92	73	104.57	0.726021	0.698097
Q5U318	Astrocytic phosphoprotein PEA-15	Pea15	DIIRQPSEEEIIK	Phospho(S)@7	19051.8	17533.2	17062.9	1.11657	1.02757
Q5U318	Astrocytic phosphoprotein PEA-15	Pea15	QPSEEEIIK	Phospho(S)@3	9193.4	9953.33	11647.7	0.78929	0.854533
Q5U318	Astrocytic phosphoprotein PEA-15	Pea15	YKDIIRQPSEEEIIK	Phospho(S)@9	2794.86	3627.76	2122.86	1.31655	1.7089
Q5XFX0	Transgelin-2	Tagln2	NFSDNQLQEGK	Phospho(S)@3	18206.6	16835.6	21250.9	0.856742	0.792227
Q5XI29	Cleavage and polyadenylation specificity factor subunit 7	Cpsf7	DSSDSADGRATPSENLVPSSAR	Phospho(T)@11	1017.7	1576.97	1880.36	0.541226	0.838653
Q5XIA2	SUZ domain-containing protein 1	Szrd1	ILGSASPEEEQEKPILDRPTR	Phospho(S)@4	1418.12	670.63	710.79	1.99513	0.943499
Q5XIH7	Prohibitin-2	Phb2	GSDSLIK	Phospho(S)@4	468.6	384.07	361.63	1.2958	1.06205
Q5XII9	Mitochondrial fission regulator 1-like	Mtfr1l	ASSFADMMGILK	Phospho(S)@2	92.14	169.63	100.13	0.920204	1.6941
Q5XII9	Mitochondrial fission regulator 1-like	Mtfr1l	NASVPNLR	Phospho(S)@3	241.32	290.82	311.53	0.774628	0.933522
Q5XIM9	T-complex protein 1 subunit beta	Cct2	ASLSLAPVNIFK	Phospho(S)@2	7.86	34.9	10.88	0.722426	3.20772
Q5XIU9	Membrane-associated progesterone receptor component 2	Pgrmc2	DFSLEQLR	Phospho(S)@3	455.36	448.05	518.77	0.877769	0.863678
Q5XIU9	Membrane-associated progesterone receptor component 2	Pgrmc2	LLKPGEEPSEYTDEEDTKDHSKQD	Phospho(S)@21	596.02	1314.71	978.9	0.608867	1.34305
Q5XIW8	U4/U6.U5 tri-snRNP-associated protein 1	Sart1	SANGGSESDGEENIGWSTVNLDEEK	Phospho(S)@8	355.94	566.97	556.37	0.639754	1.01905
Q62780	Probable ATP-dependent RNA helicase DDX46	Ddx46	AALGLQDSDDEDAAVDEQIESMFNSK	Phospho(S)@8	124.24	178.25	138.11	0.899573	1.29064
Q62785	28 kDa heat- and acid-stable phosphoprotein	Pdap1	KSLDSDESEDEDDDYQQKR	Phospho(S)@5	117.96	120.95	246.99	0.47759	0.489696
Q62785	28 kDa heat- and acid-stable phosphoprotein	Pdap1	KSLDSDESEDEDDDYQQKR	Phospho(S)@5; Phospho(S)@8	337.44	426.18	357.52	0.943835	1.19205
Q62785	28 kDa heat- and acid-stable phosphoprotein	Pdap1	SLDSDESEDEDDDYQQK	Phospho(S)@4	179.19	226.22	254.14	0.705084	0.890139
Q62785	28 kDa heat- and acid-stable phosphoprotein	Pdap1	SLDSDESEDEDDDYQQKR	Phospho(S)@4	727.24	520.37	693.35	1.04888	0.750516
Q62952	hydropyriminase-related protein 3	Dpysl3	GMYDGPVFDLTTTPK	Phospho(T)@13	741.38	1209.19	1105.19	0.670817	1.0941
Q62952	hydropyriminase-related protein 3	Dpysl3	GSPTRPNPPVR	Phospho(S)@2	4904.58	5432.21	5990.51	0.818725	0.906803
Q63396	Activated RNA polymerase II transcriptional coactivator p15	Sub1	EQISDDAVR	Phospho(S)@4	467.67	474.17	490.57	0.95332	0.96657
Q63624	Splicing factor, arginine/serine-rich 19	Scaf1	EVLYDSEGLSADER	Phospho(S)@10	242.61	179.39	304.19	0.797561	0.58973
Q63624	Splicing factor, arginine/serine-rich 19	Scaf1	EVLYDSEGLSADER	Phospho(S)@6	90.78	232.95	288.25	0.314935	0.808153
Q63624	Splicing factor, arginine/serine-rich 19	Scaf1	FYDPFHPTDEAYSPPPAPEQK	Phospho(S)@15	2198.03	2345.06	2495.58	0.880769	0.939685
Q63624	Splicing factor, arginine/serine-rich 19	Scaf1	FDIYDPFHPTDEAYSPPPAPEQK	Phospho(T)@10	201.11	157.56	223.04	0.901677	0.70642
Q63768	Adapter molecule crk	Crk	DSSTSPGDYVLSVSENSR	Phospho(S)@3	856.75	702.22	811.22	1.05613	0.865634
Q641Y8	ATP-dependent RNA helicase DDX1	Ddx1	DNTRPGANSPEMWSEAIK	Phospho(S)@9	146.09	163.5	182.81	0.799136	0.894371
Q64303	Serine/threonine-protein kinase PAK 2	Pak2	YLSFTPPEK	Phospho(S)@3	131.19	205.45	221.51	0.592253	0.927498
Q66H43	Uncharacterized protein C17orf59 homolog	2 SV	RATISSPLELEGTVSR	Phospho(T)@3	161.22	161.7	141.67	1.138	1.14138
Q66HA8	Heat shock protein 105 kDa	Hsph1	IESPKLER	Phospho(S)@3	63339.6	75825.8	96314.4	0.657633	0.787273
Q66X93	Staphylococcal nuclease domain-containing protein 1	Snd1	LSSIR	Phospho(S)@3	138.5	265.87	248	0.558468	1.07206
Q68FR9	Elongation factor 1-delta	Eef1d	ATAPQTQHVSPMR	Phospho(S)@10	46909.7	60016.2	73407.5	0.639032	0.817576
Q68FR9	Elongation factor 1-delta	Eef1d	ATAPQTQHVSPMR	Phospho(T)@2	145.14	108.46	110.94	1.30827	0.977646
Q68FR9	Elongation factor 1-delta	Eef1d	ATAPQTQHVSPMR	Phospho(T)@6	262.75	245.58	294.52	0.89213	0.833831
Q68FU8	SURP and G-patch domain-containing protein 1	Sugp1	ALQQHQHGYDSDEEVDSELGTWEHQLR	Phospho(S)@11	218.9	381.66	327.19	0.66903	1.16648
Q6AXS5	Plasminogen activator inhibitor 1 RNA-binng protein	Serbp1	SKSEEAHAEDSVMDHHFR	Phospho(S)@3	283.64	175.31	415.44	0.682746	0.421986
Q6AXS5	Plasminogen activator inhibitor 1 RNA-binng protein	Serbp1	SSASAPDVDDPEAFPALA	Phospho(S)@4	188.53	241.55	329.55	0.572083	0.732969
Q6AXS5	Plasminogen activator inhibitor 1 RNA-binng protein	Serbp1	TDKSSASAPDVDDPEAFPALA	Phospho(S)@4	283.81	165.7	277.21	1.02381	0.597742
Q6AXS5	Plasminogen activator inhibitor 1 RNA-binng protein	Serbp1	TDKSSASAPDVDDPEAFPALA	Phospho(S)@7	201.91	121.35	102.82	1.96372	1.18022
Q6AY09	Heterogeneous nuclear ribonucleoprotein H2	Hnrnph2	HTGPNSPDTANDGFVR	Phospho(S)@6	32767.1	22629.2	26499.6	1.23651	0.853945
Q6AY09	Heterogeneous nuclear ribonucleoprotein H2	Hnrnph2	HTGPNSPDTANDGFVR	Phospho(T)@2	342.25	552.99	447.23	0.765266	1.23648
Q6AYD3	Proliferation-associated protein 2G4	Pa2g4	ALLQSSASR	Phospho(S)@8	225.95	304.8	311.19	0.726084	0.979466
Q6AYD3	Proliferation-associated protein 2G4	Pa2g4	SGEDEQQEQTIAEDLVVTK	Phospho(T)@10	16920.2	15855.6	16082	1.05212	0.985924
Q6AYD3	Proliferation-associated protein 2G4	Pa2g4	TAENATSGETLEENGAGD	Phospho(T)@10	225.35	331.13	336.23	0.670226	0.984832
Q6AYT4	Protein FAM122A	Fam122a	RIDFIPVSPAPSPTR	Phospho(S)@12	573.86	642.09	716.05	0.801424	0.896711
Q6AYT4	Protein FAM122A	Fam122a	SNSAPLIHGLSDSSPVFQAEAPSAR	Phospho(S)@3	291.89	492.03	352.55	0.827939	1.39563
Q6MG49	Large proline-rich protein BAG6	Bag6	AAGARPLTSPESLSR	Phospho(S)@9	582.79	780.18	1052.2	0.553878	0.741475
Q6MGB6	E3 ubiquitin-protein ligase RING1	Ring1	LHNQQALSSSIEEGLR	Phospho(S)@10	252.17	335.17	157.93	1.59672	2.12227
Q6MGB6	E3 ubiquitin-protein ligase RING1	Ring1	TPQEAIMDGTEIAVSPR	Phospho(S)@15	212.15	295.76	216.94	0.97792	1.36333
Q6P9V9	Tubulin alpha-1B chain	Tuba1b	EDMAALEKDYEEVGVDSVEGEGEEEGEE	Phospho(S)@17	179.93	241.31	221.68	0.811665	1.08855
Q6P9V9	Tubulin alpha-1B chain	Tuba1b	TIGGGDDSFNTFFSETGAGK	Phospho(S)@8	1224.45	2119.35	2153.13	0.568684	0.984311
Q6PCT3	Tumor protein D54	Tpd52l2	NSATFKSFEDR	Phospho(S)@7	945.34	2085.88	1931.43	0.489451	1.07997
Q6PDU1	Serine/arginine-rich splicing factor 2	Srsf2	SRSPPPVSK	Phospho(S)@3	170.22	93.34	227.14	0.749406	0.410936
Q6PDU1	Serine/arginine-rich splicing factor 2	Srsf2	VDNLTYRTSPDTLR	Phospho(S)@9	9363.21	6828.97	6677.47	1.40221	1.02269
Q6PDU1	Serine/arginine-rich splicing factor 2	Srsf2	VDNLTYRTSPDTLR	Phospho(T)@5	6789.62	5371.01	5430.71	1.25023	0.989007
Q6PDU1	Serine/arginine-rich splicing factor 2	Srsf2	VDNLTYRTSPDTLRR	Phospho(S)@9	941.47	613.46	440.48	2.13737	1.39271
Q6URK4	Heterogeneous nuclear ribonucleoprotein A3	Hnrnpa3	SSGSPYGGGYGSGGGSGGYGSR	Phospho(S)@12	240.29	288.67	379.38	0.633376	0.760899
Q6URK4	Heterogeneous nuclear ribonucleoprotein A3	Hnrnpa3	SSGSPYGGGYGSGGGSGGYGSR	Phospho(S)@16	336.65	310.91	339.38	0.991956	0.916112
Q6URK4	Heterogeneous nuclear ribonucleoprotein A3	Hnrnpa3	SSGSPYGGGYGSGGGSGGYGSR	Phospho(S)@2	399.86	226.46	246.76	1.62044	0.917734
Q6URK4	Heterogeneous nuclear ribonucleoprotein A3	Hnrnpa3	SSGSPYGGGYGSGGGSGGYGSR	Phospho(S)@4	7304.3	5594.23	6620.71	1.10325	0.844959
Q8CG07	ATPase WRNIP1	Wrnip1	RPAAAAAAGSASPR	Phospho(S)@12	89.05	113.52	99.06	0.89895	1.14597
Q8K1Q0	Glycylpeptide N-tetradecanoyltransferase 1	Nmt1	GGLSPANDTGAK	Phospho(S)@4	6388.46	7345.28	9812.46	0.651056	0.748567
Q8K585	High mobility group protein HMG-I/HMG-Y	Hmga1	EPSEVPTPK	Phospho(T)@7	1359.01	4320.8	6594.34	0.206087	0.655229
Q8K585	High mobility group protein HMG-I/HMG-Y	Hmga1	KLEKEEEEGISQESSEEEQ	Phospho(S)@11	252.79	306.76	164.93	1.53271	1.85994
Q8K585	High mobility group protein HMG-I/HMG-Y	Hmga1	KLEKEEEEGISQESSEEEQ	Phospho(S)@14; Phospho(S)@15	1061.86	1027.28	940.02	1.12961	1.09283
Q91Y81	Septin-2	2017-09-02	IYHLPDAESD	Phospho(S)@9	339.25	142.25	456.98	0.742374	0.311283
Q91Y81	Septin-2	2017-09-02	IYHLPDAESDEDEDFK	Phospho(S)@9	1146.59	686.63	1153.52	0.993992	0.595248
Q91Y81	Septin-2	2017-09-02	IYHLPDAESDEDEDFKEQTR	Phospho(S)@9	163472	160896	165092	0.990191	0.974584
Q9EPH2	MARCKS-related protein	Marcksl1	AAATPESQEPQAK	Phospho(S)@7	221.19	124.46	135.65	1.63059	0.917508
Q9EPH2	MARCKS-related protein	Marcksl1	AAATPESQEPQAK	Phospho(T)@4	1562.26	1134	1171.95	1.33304	0.967618
Q9EPH2	MARCKS-related protein	Marcksl1	GDVTAEEAAGASPAK	Phospho(S)@12	4795.99	7518.39	9649.16	0.497037	0.779176
Q9EPH2	MARCKS-related protein	Marcksl1	GDVTAEEAAGASPAKANGQENGHVK	Phospho(S)@12	17844.2	32905	37563.6	0.475039	0.875979
Q9EPH2	MARCKS-related protein	Marcksl1	GDVTAEEAAGASPAKANGQENGHVK	Phospho(T)@4	628.29	662.88	870.09	0.722098	0.761852
Q9EPH2	MARCKS-related protein	Marcksl1	LSGLSFK	Phospho(S)@5	1945.33	4329.39	2306.91	0.843262	1.87671
Q9EPH2	MARCKS-related protein	Marcksl1	LSGLSFKR	Phospho(S)@5	7152.41	14944.9	6328.32	1.13022	2.36159
Q9JID1	Programmed cell death protein 4	Pdcd4	FVSEGDGGR	Phospho(S)@3	871.16	930.64	720.01	1.20993	1.29254
Q9JIT3	Transducin-like enhancer protein 3	Tle3	DAPTSPASVASSSSTPSSK	Phospho(S)@5	1713.62	1198.03	1271.28	1.34795	0.942381
Q9JIT3	Transducin-like enhancer protein 3	Tle3	NDAPTPGTSTTPGLR	Phospho(T)@5	267.91	254.12	121.12	2.21194	2.09808
Q9JJ54	Heterogeneous nuclear ribonucleoprotein D0	Hnrnpd	IDASKNEEDEGHSNSSPR	Phospho(S)@13	372.89	628.61	425.42	0.876522	1.47762
Q9JJ54	Heterogeneous nuclear ribonucleoprotein D0	Hnrnpd	IDASKNEEDEGHSNSSPR	Phospho(S)@15	279.66	258.46	331.84	0.842756	0.778869
Q9JJ54	Heterogeneous nuclear ribonucleoprotein D0	Hnrnpd	IDASKNEEDEGHSNSSPR	Phospho(S)@16	24962.6	35369.9	25589.8	0.975491	1.38219
Q9JKC9	Synergin gamma	Synrg	SLSLGDKEISR	Phospho(S)@3	1127.37	1527.69	1480.93	0.761258	1.03157
Q9JM15	Soum-coupled neutral amino acid transporter 1	Slc38a1	RSLTNSHLEK	Phospho(S)@2	693.26	748.88	994.87	0.696835	0.752742
Q9JM15	Soum-coupled neutral amino acid transporter 1	Slc38a1	SLTNSHLEK	Phospho(S)@1	8870.65	8993.92	11378	0.779632	0.790467
Q9JM15	Soum-coupled neutral amino acid transporter 1	Slc38a1	SLTNSHLEK	Phospho(T)@3	1141.86	1361.4	1535.44	0.74367	0.886651
Q9QWJ9	Neuropilin-1	Nrp1	NLSALENYNFELVDGVK	Phospho(S)@3	214.84	119.68	128.64	1.67009	0.930348
Q9QXU8	Cytoplasmic dynein 1 light intermeate chain 1	Dync1li1	DFQEYVEPGEDFPASPQR	Phospho(S)@15	762.04	698.86	765.82	0.995064	0.912564
Q9QXU8	Cytoplasmic dynein 1 light intermeate chain 1	Dync1li1	DFQEYVEPGEDFPASPQRR	Phospho(S)@15	9965.02	12153.2	12687.7	0.78541	0.957875
Q9QY02	YTH domain-containing protein 1	Ythdc1	GISPIVFDR	Phospho(S)@3	1255.2	1592.63	1664.72	0.754001	0.956695
Q9QY02	YTH domain-containing protein 1	Ythdc1	LSSSVRAVR	Phospho(S)@3; Phospho(S)@4	134.01	125.27	115.74	1.15785	1.08234
Q9WU49	Calcium-regulated heat stable protein 1	Carhsp1	DRSPSPLRGNVVPSPLPTR	Phospho(S)@3; Phospho(S)@5	3358.53	4094.08	3765.2	0.891992	1.08735
Q9WU49	Calcium-regulated heat stable protein 1	Carhsp1	GNVVPSPLPTR	Phospho(S)@6	2271.56	3275.89	2976.9	0.763062	1.10044
Q9WU49	Calcium-regulated heat stable protein 1	Carhsp1	TFSATVR	Phospho(S)@3	8108.04	19121.7	9314.52	0.870473	2.05289
Q9Z1A6	Vigilin	Hdlbp	VATLNSEEESDPPTYK	Phospho(S)@6	740.37	1105.71	1022.88	0.723809	1.08098
Q9Z1W6	Protein LYRIC	Mtdh	LSSQLSAGEEK	Phospho(S)@6	3137.02	3781.69	5080.05	0.617518	0.74442
Q9Z2L0	Voltage-dependent anion-selective channel protein 1	Vdac1	LTFDSSFSPNTGK	Phospho(S)@8	919.37	1143.25	1052.68	0.873361	1.08604
Q9Z2L0	Voltage-dependent anion-selective channel protein 1	Vdac1	LTFDSSFSPNTGKK	Phospho(S)@6	640.76	737.43	584.92	1.09547	1.26074
Q9Z2L0	Voltage-dependent anion-selective channel protein 1	Vdac1	LTFDSSFSPNTGKK	Phospho(S)@8	736.64	633.51	661.04	1.11437	0.958354
A0A096MJX5	Protein RGD1305178	RGD1305178	VGDTEKPEPERSPPNR	Phospho(S)@12	13570.2	18558.6	24761.6	0.548032	0.74949
A0A096MK73	Stathmin (Fragment)	Stmn1	ASGQAFELILSPR	Phospho(S)@11	2944.01	5189.08	4257.58	0.691475	1.21879
A0A096MK73	Stathmin (Fragment)	Stmn1	ASGQAFELILSPR	Phospho(S)@2	199.84	266.21	316.23	0.631945	0.841824
A0A096MK73	Stathmin (Fragment)	Stmn1	DLSLEEIQK	Phospho(S)@3	586.27	664.73	796.12	0.736409	0.834962
A0A096MK73	Stathmin (Fragment)	Stmn1	ESVPEFPLSPPK	Phospho(S)@9	3284.48	8176.43	9681.92	0.339238	0.844505
A0A096MK73	Stathmin (Fragment)	Stmn1	RASGQAFELILSPR	Phospho(S)@12	0	81.46	62.08	0	1.31218
A0A096MK73	Stathmin (Fragment)	Stmn1	RASGQAFELILSPR	Phospho(S)@3	1440.25	1893.86	1665.46	0.864776	1.13714
A0A096MK73	Stathmin (Fragment)	Stmn1	RASGQAFELILSPR	Phospho(S)@3; Phospho(S)@12	315.1	611.61	430.1	0.73262	1.42202
A0A096MK73	Stathmin (Fragment)	Stmn1	SKESVPEFPLSPPK	Phospho(S)@11	4445.13	7904.58	8957.71	0.496235	0.882433
A0A096MKC0	Protein Gigyf2 (Fragment)	Gigyf2	WRPHSPDGPR	Phospho(S)@5	909.48	3703.94	2251.58	0.40393	1.64504
A0A0G2JSR7	Matrin-3	Matr3	RDSFDDRGPSLNPVLDYDHGSR	Phospho(S)@10	652.91	4418.39	1210.62	0.539319	3.64969
A0A0G2JSR7	Matrin-3	Matr3	RDSFDDRGPSLNPVLDYDHGSR	Phospho(S)@3	5566	10397	7541.46	0.738053	1.37865
A0A0G2JSR7	Matrin-3	Matr3	SYSPDGKESPSDK	Phospho(S)@3	499.47	496.97	427.43	1.16854	1.16269
A0A0G2JSR7	Matrin-3	Matr3	SYSPDGKESPSDK	Phospho(S)@9	1449.25	1731.7	2505.06	0.578529	0.691281
A0A0G2JSR7	Matrin-3	Matr3	SYSPDGKESPSDKK	Phospho(S)@3	9503.78	11540.3	10622	0.894729	1.08646
A0A0G2JSR7	Matrin-3	Matr3	SYSPDGKESPSDKK	Phospho(S)@3; Phospho(S)@9	428.63	637.71	503.49	0.851318	1.26658
A0A0G2JSW0	Myosin regulatory light chain 12B	Myl12b	ATSNVFAMFDQSQIQEFK	Phospho(S)@3	208.16	879.75	422.71	0.492442	2.08121
A0A0G2JSY8	RCG51087	Junb	DATPPVSPINMEDQER	Phospho(T)@3	451.24	638.96	686.04	0.657746	0.931374
A0A0G2JSY8	RCG51087	Junb	SRDATPPVSPINMEDQER	Phospho(S)@9	161.71	137.58	115.41	1.40118	1.1921
A0A0G2JSY8	RCG51087	Junb	SRDATPPVSPINMEDQER	Phospho(T)@5	879.02	817.47	1020.95	0.860982	0.800695
A0A0G2JSY8	RCG51087	Junb	SRDATPPVSPINMEDQER	Phospho(T)@5; Phospho(S)@9	698.41	754.73	806.92	0.865526	0.935322
A0A0G2JT93	Catenin (Cadherin associated protein), beta 1, isoform CRA_a	Ctnnb1	RTSMGGTQQQFVEGVR	Phospho(S)@3	1923	2171.41	1944.17	0.989111	1.11688
A0A0G2JTD1	Protein Rprd2	Rprd2	GPTSTSVDNIDGTPVRDER	Phospho(T)@13	293.48	366.18	457.59	0.64136	0.800236
A0A0G2JTD1	Protein Rprd2	Rprd2	RMSGEPIQTVESVR	Phospho(S)@3	1442.59	1638.27	2023.46	0.712932	0.809638
A0A0G2JTD1	Protein Rprd2	Rprd2	SATPEPVTDNRDVEDMELSDVEDDGSK	Phospho(T)@8	305.79	394.55	359.79	0.849912	1.09661
A0A0G2JTD1	Protein Rprd2	Rprd2	SFNYSPNSSTSEVSSTSASK	Phospho(S)@5	951.59	1047.73	994.27	0.957074	1.05377
A0A0G2JTG7	Heterogeneous nuclear ribonucleoprotein H	Hnrnph1	HTGPNSPDTANDGFVR	Phospho(S)@6	32767.1	22629.2	26499.6	1.23651	0.853945
A0A0G2JTG7	Heterogeneous nuclear ribonucleoprotein H	Hnrnph1	HTGPNSPDTANDGFVR	Phospho(T)@2	342.25	552.99	447.23	0.765266	1.23648
A0A0G2JU73	E3 ubiquitin-protein ligase TRIP12	Trip12	SESPPAELPSLR	Phospho(S)@3	347.28	417.12	483.53	0.718218	0.862656
A0A0G2JU96	Protein Ahnak	Ahnak	ASLGSLEGEAEAETSSPK	Phospho(S)@5	724.49	593.5	582.16	1.24449	1.01948
A0A0G2JU96	Protein Ahnak	Ahnak	GGVTGSPEASVSGSK	Phospho(S)@6	24298.6	17545.6	27384.5	0.887315	0.640715
A0A0G2JU96	Protein Ahnak	Ahnak	GGVTGSPEASVSGSK	Phospho(T)@4	172.71	226.59	288.94	0.597737	0.784211
A0A0G2JU96	Protein Ahnak	Ahnak	GHYEVTGSDDEAGK	Phospho(S)@8	393.1	440.92	1028.92	0.382051	0.428527
A0A0G2JU96	Protein Ahnak	Ahnak	GHYEVTGSDDEAGKLQGSGVSLASK	Phospho(S)@8	272.91	322.35	211.52	1.29023	1.52397
A0A0G2JU96	Protein Ahnak	Ahnak	GHYEVTGSDDEAGKLQGSGVSLASK	Phospho(T)@6	374.89	284.52	241.51	1.55228	1.17809
A0A0G2JU96	Protein Ahnak	Ahnak	GKGGVTGSPEASVSGSK	Phospho(S)@8	14210.6	11502.9	13821	1.02819	0.832272
A0A0G2JU96	Protein Ahnak	Ahnak	GKGGVTGSPEASVSGSK	Phospho(T)@6	358.63	441.84	468.04	0.766238	0.944022
A0A0G2JUG7	Protein Iqsec1	Iqsec1	NSWDSPAFSNDVIR	Phospho(S)@2	118.7	236.49	123.6	0.960356	1.91335
A0A0G2JUY1	Protein Nedd4l	Nedd4l	SLSSPTVTLSAPLEGAK	Phospho(S)@10	293.92	397.69	320.11	0.918184	1.24235
A0A0G2JUY1	Protein Nedd4l	Nedd4l	SLSSPTVTLSAPLEGAK	Phospho(S)@3	718.46	1073.62	622.44	1.15426	1.72486
A0A0G2JVK3	5'-AMP-activated protein kinase subunit beta-2	Prkab2	IMVGSTDDPSVFSLPDSK	Phospho(S)@5	91.9	180.8	222.39	0.413238	0.812986
A0A0G2JVV5	Protein Usp14	Usp14	ASGEMASAQYITAALR	Phospho(S)@2	93.91	87.44	90.88	1.03334	0.962148
A0A0G2JVW5	E3 ubiquitin-protein ligase HUWE1	Huwe1	GSGTASDDEFENLR	Phospho(S)@6	2138.05	1932.05	1983.8	1.07775	0.973914
A0A0G2JWA8	Microtubule-actin cross-linking factor 1	Macf1	AFLAELEQNSPK	Phospho(S)@10	279.3	376.02	582.83	0.479213	0.645162
A0A0G2JWM4	Protein Foxj3	Foxj3	VTLYNTDQDGSDSPR	Phospho(S)@13	678.81	716.05	1065.76	0.636926	0.671868
A0A0G2JX56	DnaJ (Hsp40) homolog, subfamily C, member 5, isoform CRA_a	Dnajc5	SLSTSGESLYH	Phospho(S)@3	119.15	164.8	195.8	0.608529	0.841675
A0A0G2JX56	DnaJ (Hsp40) homolog, subfamily C, member 5, isoform CRA_a	Dnajc5	SLSTSGESLYHVLGLDK	Phospho(S)@3	12149	11829.9	11844.5	1.0257	0.99876
A0A0G2JX56	DnaJ (Hsp40) homolog, subfamily C, member 5, isoform CRA_a	Dnajc5	SLSTSGESLYHVLGLDK	Phospho(S)@5	576.76	605.94	621.62	0.927834	0.974776
A0A0G2JX56	DnaJ (Hsp40) homolog, subfamily C, member 5, isoform CRA_a	Dnajc5	SLSTSGESLYHVLGLDK	Phospho(S)@8	625.4	749.04	625	1.00064	1.19846
A0A0G2JYN3	Leucyl-cystinyl aminopeptidase	LOC100912445	SSGLRNSATGYR	Phospho(S)@7	595.06	859.82	740.52	0.80357	1.1611
A0A0G2JZ69	Spectrin alpha chain, non-erythrocytic 1	Sptan1	WRSLQQLAEER	Phospho(S)@3	226.82	214.61	150.72	1.50491	1.4239
A0A0G2JZB4	Arginine/serine-rich coiled-coil protein 2	Rsrc2	EQSSVSPR	Phospho(S)@6	600.69	495.48	675.04	0.889858	0.734001
A0A0G2JZB4	Arginine/serine-rich coiled-coil protein 2	Rsrc2	EQSDISVSPR	Phospho(S)@8	8075.15	6239.89	8935.37	0.903729	0.698336
A0A0G2JZB4	Arginine/serine-rich coiled-coil protein 2	Rsrc2	KEQSDISVSPR	Phospho(S)@9	665.54	686.59	766.25	0.868568	0.896039
A0A0G2JZB4	Arginine/serine-rich coiled-coil protein 2	Rsrc2	KKEQSSVSPR	Phospho(S)@10	225.03	296.22	310.48	0.724781	0.954071
A0A0G2JZY3	Protein Reps1	Reps1	RQSSSYDDPWK	Phospho(S)@3	495.15	497.44	655.11	0.755827	0.759323
A0A0G2JZY3	Protein Reps1	Reps1	SSSLDMNR	Phospho(S)@3	163.62	198.92	224.62	0.72843	0.885585
A0A0G2K007	STE20/SPS1-related proline-alanine-rich protein kinase	Stk39	TEDGDWEWSDDEMDEKSEEGK	Phospho(S)@9	1595.4	1484.62	2020.55	0.789587	0.73476
A0A0G2K0J4	Protein Nipbl	Nipbl	AITSLLGGGSPK	Phospho(S)@10	430.64	294.56	257.14	1.67473	1.14552
A0A0G2K0J4	Protein Nipbl	Nipbl	DVPPLLDSPERK	Phospho(S)@10	196.72	411.26	426.12	0.461654	0.965127
A0A0G2K0J4	Protein Nipbl	Nipbl	SIDQSVLK	Phospho(S)@5	121.29	116.16	20.89	5.80613	5.56056
A0A0G2K1S0	Pre-mRNA-splicing factor SLU7	Slu7	LVEQANSPK	Phospho(S)@7	4417.04	4222.93	5886.7	0.750342	0.717368
A0A0G2K217	Ena/VASP-like protein	Evl	SNSVEKPVSSLLSR	Phospho(S)@3	1077.57	1290.71	1704.83	0.632069	0.75709
A0A0G2K217	Ena/VASP-like protein	Evl	TPSVAKSPEAK	Phospho(S)@7	214.45	139.02	367.95	0.582824	0.377823
A0A0G2K2B4	Nuclear receptor corepressor 1	Ncor1	AQLSPGIYDDSSAR	Phospho(S)@4	424.91	610.38	717.07	0.592564	0.851214
A0A0G2K2B4	Nuclear receptor corepressor 1	Ncor1	ISSLR	Phospho(S)@3	138.5	265.87	248	0.558468	1.07206
A0A0G2K2B4	Nuclear receptor corepressor 1	Ncor1	VSPENLVDK	Phospho(S)@2	243.38	193.82	358.62	0.678657	0.540461
A0A0G2K2M9	Protein Srrm2	Srrm2	ARSRTPPSAPSQSR	Phospho(S)@3; Phospho(S)@8	371.44	396.39	407.12	0.91236	0.973644
A0A0G2K2M9	Protein Srrm2	Srrm2	ARSRTPPSAPSQSR	Phospho(S)@3; Phospho(T)@5	2610.86	2875.38	2966.95	0.879981	0.969137
A0A0G2K2M9	Protein Srrm2	Srrm2	CRSPGMLEPLGSAR	Phospho(S)@3	255.02	154.73	237.81	1.07237	0.650645
A0A0G2K2M9	Protein Srrm2	Srrm2	DGLPRTPSRR	Phospho(T)@6	154.13	190.64	231.18	0.66671	0.824639
A0A0G2K2M9	Protein Srrm2	Srrm2	MAPALSGANLTSPR	Phospho(S)@12	428.53	495.59	409.18	1.04729	1.21118
A0A0G2K2M9	Protein Srrm2	Srrm2	PSMSPTPLDR	Phospho(S)@4	275.68	493.5	542.04	0.508597	0.910449
A0A0G2K2M9	Protein Srrm2	Srrm2	SLSYSPVER	Phospho(S)@3; Phospho(S)@5	2680.96	2964.39	2590.19	1.03504	1.14447
A0A0G2K2M9	Protein Srrm2	Srrm2	SLSYSPVER	Phospho(S)@5	2747.31	2189.27	2607.49	1.05362	0.839608
A0A0G2K2M9	Protein Srrm2	Srrm2	SLTRSPPAIR	Phospho(S)@1; Phospho(S)@5	8000.93	5146.6	7720.85	1.03628	0.666585
A0A0G2K2M9	Protein Srrm2	Srrm2	SRSPLAIR	Phospho(S)@1; Phospho(S)@3	3098.6	2670.78	4002.74	0.77412	0.667238
A0A0G2K2M9	Protein Srrm2	Srrm2	SRTPPSAPSQSR	Phospho(S)@1; Phospho(S)@6	147.84	81.87	123.63	1.19583	0.662218
A0A0G2K2M9	Protein Srrm2	Srrm2	SRTPPSAPSQSR	Phospho(S)@1; Phospho(T)@3	526.76	332.07	446.76	1.17907	0.743285
A0A0G2K2M9	Protein Srrm2	Srrm2	SRTPPSAPSQSR	Phospho(T)@3	1199.49	882.03	1237.61	0.969199	0.712688
A0A0G2K2M9	Protein Srrm2	Srrm2	SRTSPAPWK	Phospho(S)@1; Phospho(S)@4	148.87	84.16	117.6	1.2659	0.715646
A0A0G2K2M9	Protein Srrm2	Srrm2	SRTSPAPWK	Phospho(S)@4	1719.02	1152.27	2199.65	0.781497	0.523842
A0A0G2K2M9	Protein Srrm2	Srrm2	TPAAAAAMNLASPR	Phospho(S)@12	2711.15	2858.2	3260.24	0.83158	0.876684
A0A0G2K2M9	Protein Srrm2	Srrm2	TPAALAALSLTGSGTPPTAGNYPSSSR	Phospho(S)@9	188.69	134.52	156.75	1.20376	0.858182
A0A0G2K2M9	Protein Srrm2	Srrm2	VKSSTPPRQSPSR	Phospho(S)@4; Phospho(T)@5; Phospho(S)@10	135.74	94.8	116.41	1.16605	0.814363
A0A0G2K376	Pre-mRNA 3'-end-processing factor FIP1	Fip1l1	AEFTSPPSLFK	Phospho(S)@5	383.23	748.05	764.87	0.501039	0.978009
A0A0G2K376	Pre-mRNA 3'-end-processing factor FIP1	Fip1l1	DHSPTPSVFNSDEER	Phospho(S)@3	4568.71	4332.79	6308.25	0.724244	0.686845
A0A0G2K376	Pre-mRNA 3'-end-processing factor FIP1	Fip1l1	DHSPTPSVFNSDEER	Phospho(S)@3; Phospho(S)@11	565.21	496.71	573.8	0.98503	0.86565
A0A0G2K376	Pre-mRNA 3'-end-processing factor FIP1	Fip1l1	DHSPTPSVFNSDEERYR	Phospho(S)@3	886.78	808.9	402.09	2.20543	2.01174
A0A0G2K376	Pre-mRNA 3'-end-processing factor FIP1	Fip1l1	DHSPTPSVFNSDEERYR	Phospho(S)@3; Phospho(S)@11	1192.99	931.92	1147.59	1.03956	0.812067
A0A0G2K376	Pre-mRNA 3'-end-processing factor FIP1	Fip1l1	ERDHSPTPSVFNSDEER	Phospho(S)@5	1603.42	2414.51	2926.34	0.547927	0.825096
A0A0G2K3K2	Actin, cytoplasmic 1	Actb	DDAALVVDNGSGMCK	Phospho(S)@13	628.04	482	520.9	1.20568	0.925322
A0A0G2K3S6	RNA binng motif protein 10, isoform CRA_a	Rbm10	GLVAAYSGESDSEEEQER	Phospho(S)@12	279.92	245.99	314.64	0.889652	0.781814
A0A0G2K3S6	RNA binng motif protein 10, isoform CRA_a	Rbm10	LASDDRPSPPR	Phospho(S)@8	29638.1	22415	30372	0.975837	0.738016
A0A0G2K3V1	Protein LOC100911374	LOC100911374	SESLIDASEDSQLEAAIR	Phospho(S)@11	24.9	143.26	210.33	0.118385	0.68112
A0A0G2K4F6	Protein Srrm1	Srrm1	AASPSPQSVR	Phospho(S)@3	3674.81	3192.37	3857.64	0.952606	0.827545
A0A0G2K4F6	Protein Srrm1	Srrm1	AASPSPQSVR	Phospho(S)@3; Phospho(S)@5	665.83	772.77	715.13	0.931061	1.0806
A0A0G2K4F6	Protein Srrm1	Srrm1	AASPSPQSVR	Phospho(S)@5	207.62	154.98	290.56	0.714551	0.533384
A0A0G2K4F6	Protein Srrm1	Srrm1	HSPSRSASPSPR	Phospho(S)@10	25.22	28.56	38.34	0.657799	0.744914
A0A0G2K4F6	Protein Srrm1	Srrm1	KAASPSPQSVR	Phospho(S)@4	503.13	430	547.4	0.919127	0.785532
A0A0G2K4F6	Protein Srrm1	Srrm1	KAASPSPQSVR	Phospho(S)@4; Phospho(S)@6	2406.49	2266.76	2659.28	0.90494	0.852396
A0A0G2K4F6	Protein Srrm1	Srrm1	RLSPSASPPR	Phospho(S)@3	217.88	79.71	119.41	1.82464	0.667532
A0A0G2K4F6	Protein Srrm1	Srrm1	RLSPSASPPR	Phospho(S)@3; Phospho(S)@5	422.13	792.34	1158.62	0.364339	0.683865
A0A0G2K4F6	Protein Srrm1	Srrm1	RLSPSASPPR	Phospho(S)@3; Phospho(S)@7	4307.14	4180.99	5056.04	0.85188	0.82693
A0A0G2K4F6	Protein Srrm1	Srrm1	RLSPSASPPR	Phospho(S)@5; Phospho(S)@7	376.53	308.2	310.04	1.21446	0.994065
A0A0G2K4F6	Protein Srrm1	Srrm1	RRTASPPPPPK	Phospho(T)@3; Phospho(S)@5	163.51	154.33	196.96	0.830169	0.78356
A0A0G2K4F6	Protein Srrm1	Srrm1	RWQSPVTK	Phospho(S)@4	1868.42	1213.34	1596.09	1.17062	0.760195
A0A0G2K4F6	Protein Srrm1	Srrm1	RYSPPIQR	Phospho(S)@3	11164.6	9694.99	11118.3	1.00416	0.871985
A0A0G2K4F6	Protein Srrm1	Srrm1	TASPPPPPK	Phospho(S)@3	1639.51	1090.7	1685.66	0.972622	0.647046
A0A0G2K4F6	Protein Srrm1	Srrm1	TASPPPPPK	Phospho(T)@1; Phospho(S)@3	71.87	61.15	77.19	0.931079	0.792201
A0A0G2K4F6	Protein Srrm1	Srrm1	TASPPPPPKR	Phospho(S)@3	569.96	375.63	522.39	1.09106	0.71906
A0A0G2K4F6	Protein Srrm1	Srrm1	TASPPPPPKR	Phospho(T)@1; Phospho(S)@3	143.57	81.21	119.2	1.20445	0.681292
A0A0G2K4F6	Protein Srrm1	Srrm1	VSVSPGR	Phospho(S)@4	1321.33	870.23	1492.86	0.8851	0.582928
A0A0G2K4F6	Protein Srrm1	Srrm1	WQSPVTK	Phospho(S)@3	22215.4	16749.2	22758.1	0.976155	0.73597
A0A0G2K4P5	NF-kappa-B-activating protein	Nkap	IGELGAPEVWGLSPK	Phospho(S)@13	919.29	795.72	877.75	1.04733	0.906545
A0A0G2K5C8	Stromal interaction molecule 1	Stim1	AEQSLHDLQER	Phospho(S)@4	483.49	442.79	659.54	0.733072	0.671362
A0A0G2K5C8	Stromal interaction molecule 1	Stim1	SHSPSSPDPDTPSPVGDSR	Phospho(S)@3	308.29	328.25	295.01	1.04502	1.11267
A0A0G2K5C8	Stromal interaction molecule 1	Stim1	SHSPSSPDPDTPSPVGDSR	Phospho(S)@5	244.66	334.4	397.81	0.615017	0.840602
A0A0G2K5K8	H/ACA ribonucleoprotein complex non-core subunit NAF1	Naf1	NDQEPPPEALDFSDDEKEK	Phospho(S)@13	1899.15	2480.72	3310.12	0.573741	0.749435
A0A0G2K5M6	Protein Prr12	Prr12	TEDEEFLIQHLLQAPSPPR	Phospho(S)@16	203.61	191.19	217.31	0.936956	0.879803
A0A0G2K654	RCG45246	Hist1h1c	ERSGVSLAALK	Phospho(S)@3	230.02	115.93	213.57	1.07702	0.54282
A0A0G2K654	RCG45246	Hist1h1c	SETAPAAPAAAPPAEK	Phospho(T)@3	10692	6896.82	8943.46	1.19551	0.771158
A0A0G2K6E8	Protein Spag9	Spag9	SASQSSLDKLDQELK	Phospho(S)@3; Phospho(S)@6	417.71	346.68	478.78	0.872447	0.72409
A0A0G2K6J2	Serine/threonine-protein kinase N2	Pkn2	ASSLGEIDDSSELR	Phospho(S)@3	1013.49	1168.28	1328.8	0.762711	0.879199
A0A0G2K6J2	Serine/threonine-protein kinase N2	Pkn2	GREDVSNFDDEFTSEAPILTPPREPR	Phospho(T)@20	255.64	224.1	235.77	1.08428	0.950503
A0A0G2K6Q5	Guanine nucleotide-binng protein-like 1	Gnl1	EEQTDTSDGESVTHHIR	Phospho(S)@7	93.97	84.62	111.79	0.840594	0.756955
A0A0G2K6Q5	Guanine nucleotide-binng protein-like 1	Gnl1	REEQTDTSDGESVTHHIR	Phospho(S)@8	66.68	102.2	91.26	0.73066	1.11988
A0A0G2K6T6	Uncharacterized protein	Setd1a	SGSPAPETTNESVPFAQHSSLDSR	Phospho(S)@1	188.87	175.75	154.86	1.21962	1.1349
A0A0G2K6T6	Uncharacterized protein	Setd1a	SGSPAPETTNESVPFAQHSSLDSR	Phospho(S)@3	657.34	564.78	763.94	0.86046	0.739299
A0A0G2K7K2	Apoptosis-inducing factor 1, mitochondrial	Aifm1	SLSAIDR	Phospho(S)@3	1510.51	1433.85	1713.37	0.881602	0.83686
A0A0G2K7M2	Protein Rad23a	Rad23a	AVEYLLTGIPGSPEPEHGSVQESQAPEQPATEAGENPLEFLR	Phospho(S)@23	365.69	311.98	348.51	1.0493	0.895182
A0A0G2K7X3	Nuclear ubiquitous casein and cyclin-dependent kinase substrate 1	Nucks1	ATVTPSPVK	Phospho(S)@6	7871.33	14709.4	25665.3	0.306692	0.573125
A0A0G2K7X3	Nuclear ubiquitous casein and cyclin-dependent kinase substrate 1	Nucks1	ATVTPSPVK	Phospho(T)@4	244.46	593.52	58.61	4.17096	10.1266
A0A0G2K7X3	Nuclear ubiquitous casein and cyclin-dependent kinase substrate 1	Nucks1	ATVTPSPVKGK	Phospho(S)@6	15196.6	25167.3	34739	0.437451	0.724467
A0A0G2K7X3	Nuclear ubiquitous casein and cyclin-dependent kinase substrate 1	Nucks1	ATVTPSPVKGK	Phospho(T)@2	157.32	192.39	238.09	0.660759	0.808056
A0A0G2K7X3	Nuclear ubiquitous casein and cyclin-dependent kinase substrate 1	Nucks1	ATVTPSPVKGK	Phospho(T)@4; Phospho(S)@6	1517.55	3858.16	5114.38	0.296722	0.754375
A0A0G2K7X3	Nuclear ubiquitous casein and cyclin-dependent kinase substrate 1	Nucks1	DSGSDEDFLMEDDDDSDYGSSK	Phospho(S)@16	493.79	564.1	705.68	0.699736	0.799371
A0A0G2K7X3	Nuclear ubiquitous casein and cyclin-dependent kinase substrate 1	Nucks1	EDDDDSDYGSSK	Phospho(S)@6	37.37	13.85	33.78	1.10628	0.410006
A0A0G2K7X3	Nuclear ubiquitous casein and cyclin-dependent kinase substrate 1	Nucks1	EKTPSPKEEDEEAESPPEKK	Phospho(S)@15	1869.93	2793.3	3081.49	0.606827	0.906477
A0A0G2K7X3	Nuclear ubiquitous casein and cyclin-dependent kinase substrate 1	Nucks1	KVVDYSQFQESDDADEDYGR	Phospho(S)@11	156567	151354	181973	0.860384	0.83174
A0A0G2K7X3	Nuclear ubiquitous casein and cyclin-dependent kinase substrate 1	Nucks1	KVVDYSQFQESDDADEDYGR	Phospho(S)@6	1812.29	1962.36	1761.02	1.02911	1.11433
A0A0G2K7X3	Nuclear ubiquitous casein and cyclin-dependent kinase substrate 1	Nucks1	KVVDYSQFQESDDADEDYGRDSGPPAK	Phospho(S)@11	6656.27	5465.1	5601.22	1.18836	0.975698
A0A0G2K7X3	Nuclear ubiquitous casein and cyclin-dependent kinase substrate 1	Nucks1	KVVDYSQFQESDDADEDYGRDSGPPAKK	Phospho(S)@11	412.91	1220.69	897.59	0.460021	1.35996
A0A0G2K7X3	Nuclear ubiquitous casein and cyclin-dependent kinase substrate 1	Nucks1	LKATVTPSPVK	Phospho(S)@8	117.73	230.77	301.21	0.390857	0.766143
A0A0G2K7X3	Nuclear ubiquitous casein and cyclin-dependent kinase substrate 1	Nucks1	LKATVTPSPVK	Phospho(T)@4	1004.64	1532.47	1975.31	0.508599	0.775812
A0A0G2K7X3	Nuclear ubiquitous casein and cyclin-dependent kinase substrate 1	Nucks1	LKATVTPSPVKGK	Phospho(T)@6; Phospho(S)@8	87.84	220.16	253.77	0.34614	0.867557
A0A0G2K7X3	Nuclear ubiquitous casein and cyclin-dependent kinase substrate 1	Nucks1	VVDYSQFQESDDADEDYGR	Phospho(S)@10	91135.9	78899.8	98334.6	0.926794	0.802361
A0A0G2K7X3	Nuclear ubiquitous casein and cyclin-dependent kinase substrate 1	Nucks1	VVDYSQFQESDDADEDYGR	Phospho(S)@5	1114.53	1024.44	1088.95	1.02349	0.940759
A0A0G2K7X3	Nuclear ubiquitous casein and cyclin-dependent kinase substrate 1	Nucks1	VVDYSQFQESDDADEDYGRDSGPPAK	Phospho(S)@10	51881.4	32804.3	36496.1	1.42156	0.898845
A0A0G2K7X3	Nuclear ubiquitous casein and cyclin-dependent kinase substrate 1	Nucks1	VVDYSQFQESDDADEDYGRDSGPPAK	Phospho(S)@5	203.24	108.48	129.63	1.56785	0.836843
A0A0G2K7X3	Nuclear ubiquitous casein and cyclin-dependent kinase substrate 1	Nucks1	VVDYSQFQESDDADEDYGRDSGPPAKK	Phospho(S)@10	19578.5	13047.6	11034.3	1.77433	1.18245
A0A0G2K8L6	Transcription factor E2-alpha	Tcf3	TSSTDEVLSLEEK	Phospho(S)@3	620.18	939.31	847.67	0.731629	1.10811
A0A0G2K8R3	Protein Lmo7	Lmo7	REDSFESLDSLGSR	Phospho(S)@4	294.59	216.61	355.34	0.829037	0.609585
A0A0G2K904	Protein Sltm	Sltm	DGQDAIAQSPEKEAK	Phospho(S)@9	327.91	318.73	449.17	0.730035	0.709598
A0A0G2K904	Protein Sltm	Sltm	SPGHMVILNQTK	Phospho(S)@1	447.49	861.54	880.39	0.508286	0.978589
A0A0G2K964	Protein Ube2e3	Ube2e3	QRSDDESPSTSSGSSDADQRDPAAPEPEEQEER	Phospho(S)@3	202.38	198.93	249.08	0.81251	0.798659
A0A0G2K964	Protein Ube2e3	Ube2e3	QRSDDESPSTSSGSSDADQRDPAAPEPEEQEER	Phospho(S)@7	281.19	238.63	404.72	0.694777	0.589618
A0A0G2K964	Protein Ube2e3	Ube2e3	QRSDDESPSTSSGSSDADQRDPAAPEPEEQEER	Phospho(S)@9	23.31	17.27	22.57	1.03279	0.765175
A0A0G2K9F0	Histone acetyltransferase	Kat7	LSQSSQDSSPVR	Phospho(S)@9	715	1085.63	1393.64	0.513045	0.778989
A0A0G2K9X3	Unconventional myosin-Va	Myo5a	TSSIADEGTYTLDSILR	Phospho(S)@3	175.23	109.41	89.5	1.95788	1.22246
A0A0G2QC02	Protein Skiv2l	Skiv2l	ASSLEDLVLK	Phospho(S)@3	7132.59	6280.8	7901.16	0.902727	0.794921
A0A0G2QC02	Protein Skiv2l	Skiv2l	SLSLR	Phospho(S)@1	253.27	436.31	411.22	0.615899	1.06101
A0A0G2QC33	Protein Atg4b	Atg4b	FFDSEDEDFEILSL	Phospho(S)@4	6.1	16.77	5.48	1.11314	3.06022
A0A0G2QC38	Protein Srsf11	Srsf11	LNHVAAGLVSPSLK	Phospho(S)@10	963.87	825.27	1045.48	0.92194	0.789369
A0A0H2UHL9	Drebrin	Dbn1	LSSPVLHR	Phospho(S)@3	15678.4	14250.2	16880.8	0.92877	0.844164
A0A0H2UHM7	Protein LOC100909441	LOC100909441	EDMAALEKDYEEVGADSAEGDDEGEEY	Phospho(S)@17	174.42	147.08	198.93	0.876791	0.739356
A0A0H2UHM7	Protein LOC100909441	LOC100909441	TIGGGDDSFNTFFSETGAGK	Phospho(S)@8	1224.45	2119.35	2153.13	0.568684	0.984311
A0A0H2UHQ9	Synaptopon	Synpo	VASEEEEVPLVVYLK	Phospho(S)@3	159.48	191.07	207.61	0.768171	0.920331
A0A0H2UHR7	Filamin-C	Flnc	LGSFGSITR	Phospho(S)@3	773.15	2836.79	1568.13	0.493039	1.80903
A0A0H2UHW4	PEST proteolytic signal-containing nuclear protein	Pcnp	TLSVAAAFNEDEDSEPEEMPPEAK	Phospho(S)@14	13936.2	14371	14411.1	0.967044	0.997215
A0A0H2UI10	Protein O-GlcNAcase	Mgea5	LENEGSDEETDVLYSPQMALK	Phospho(S)@6	392.23	280.43	367.01	1.06872	0.764094
A0A0U1RRZ5	Protein PRRC2A	Prrc2a	ERSDSGGSSSEPFER	Phospho(S)@5	280.42	274.63	332.05	0.844511	0.827074
A0A0U1RRZ5	Protein PRRC2A	Prrc2a	TASETRSEGSEYEEIPK	Phospho(S)@3	1049.49	745.62	763.1	1.3753	0.977093
A0A0U1RRZ5	Protein PRRC2A	Prrc2a	TASETRSEGSEYEEIPK	Phospho(S)@3; Phospho(S)@7	135.08	124.72	130.11	1.0382	0.958574
A0A0U1RRZ5	Protein PRRC2A	Prrc2a	TASETRSEGSEYEEIPK	Phospho(S)@7	1210.36	822.38	1083.09	1.11751	0.759291
A0A0U1RRZ5	Protein PRRC2A	Prrc2a	TASETRSEGSEYEEIPKR	Phospho(S)@3	423.94	605.81	426.88	0.993113	1.41916
A0A0U1RRZ5	Protein PRRC2A	Prrc2a	TASETRSEGSEYEEIPKR	Phospho(S)@3; Phospho(S)@7	497.59	284.11	446.2	1.11517	0.636732
A0A140TAG3	Zinc finger CCCH domain-containing protein 18	Zc3h18	LGVSVSPSR	Phospho(S)@4	456.55	343.63	429.79	1.06226	0.79953
A0A140TAG3	Zinc finger CCCH domain-containing protein 18	Zc3h18	LGVSVSPSR	Phospho(S)@6	25903.8	19106	26206.1	0.988464	0.729066
A0A140TAG3	Zinc finger CCCH domain-containing protein 18	Zc3h18	LGVSVSPSR	Phospho(S)@8	1495.94	1209.47	1647.78	0.907852	0.734
A0A140TAJ3	Far upstream element-binng protein 1	Fubp1	QQAAYYAQTSPQGMPQHPPAPQGQ	Phospho(S)@10	134.27	112.23	115.93	1.1582	0.968084
A1L1L5	Ccnk protein	Ccnk	AVVVSPK	Phospho(S)@5	91.38	154.69	126.98	0.719641	1.21822
A1L1L5	Ccnk protein	Ccnk	AVVVSPKEENK	Phospho(S)@5	3595.07	4058.34	4803.86	0.748371	0.844808
A8QIC3	DnaJ (Hsp40) homolog, subfamily C, member 9 (Prected)	Dnajc9	KISLEQAFEK	Phospho(S)@3	2382.2	2885.3	2612.06	0.912	1.10461
B0BNM4	Protein RGD1308134	RGD1308134	VYEDSGIPLPAESPK	Phospho(S)@13	3528.57	4590.04	5304.31	0.665227	0.865342
B0K014	D-tyrosyl-tRNA(Tyr) deacylase	Dtd1	SASSGAEGDVSSEREP	Phospho(S)@4	1304.62	1798.73	1727.87	0.755045	1.04101
B1H245	Bcl7b protein	Bcl7b	VDSSTNSSPSPQQSESLSPAHTSDFR	Phospho(S)@14; Phospho(S)@16	39.22	78.16	51.57	0.76052	1.51561
B1H245	Bcl7b protein	Bcl7b	VDSSTNSSPSPQQSESLSPAHTSDFR	Phospho(S)@18	147.65	190.74	208.27	0.708936	0.91583
B1H245	Bcl7b protein	Bcl7b	VDSSTNSSPSPQQSESLSPAHTSDFR	Phospho(S)@8; Phospho(S)@18	160.17	160.41	249.6	0.641707	0.642668
B1H2A6	Fxr2 protein	Fxr2	TDGSISGDRQPVTVADYISR	Phospho(S)@4	1769.3	1761.5	1724.83	1.02578	1.02126
B1H2A6	Fxr2 protein	Fxr2	TDGSISGDRQPVTVADYISR	Phospho(S)@4; Phospho(S)@6	2658.16	1928.37	2343.76	1.13414	0.822768
B1H2A6	Fxr2 protein	Fxr2	TDGSISGDRQPVTVADYISR	Phospho(S)@6	320.18	375.71	510.44	0.627263	0.736051
B1WBQ0	CDC5 cell vision cycle 5-like (S. pombe)	Cdc5l	TPSNGAEGLTPR	Phospho(T)@10	77.24	162.13	126.64	0.609918	1.28024
B1WBZ7	LOC688393 protein	Gpn1	GTLDEEDEEADSDTDDHR	Phospho(S)@12	143.47	185.82	200.8	0.714492	0.925398
B1WBZ7	LOC688393 protein	Gpn1	GTLDEEDEEADSDTDDHR	Phospho(T)@14	213.82	316.84	365.32	0.585295	0.867294
B1WC02	CTP synthase	Ctps1	SGSSSPDSEITELK	Phospho(S)@5	916.18	594.04	887.74	1.03204	0.66916
B1WC16	BCL2-associated transcription factor 1, isoform CRA_a	Bclaf1	AEGEPQEESPLK	Phospho(S)@9	200.47	237.17	341.85	0.586427	0.693784
B1WC16	BCL2-associated transcription factor 1, isoform CRA_a	Bclaf1	AEGEPQEESPLKSK	Phospho(S)@9	647.12	887.69	1015.36	0.637331	0.874261
B1WC16	BCL2-associated transcription factor 1, isoform CRA_a	Bclaf1	EVQSPEQVKSEK	Phospho(S)@4	389.26	418.95	311.54	1.24947	1.34477
B1WC16	BCL2-associated transcription factor 1, isoform CRA_a	Bclaf1	KAEGEPQEESPLK	Phospho(S)@10	2130.57	2477.93	2705.53	0.787487	0.915876
B1WC16	BCL2-associated transcription factor 1, isoform CRA_a	Bclaf1	KAEGEPQEESPLKSK	Phospho(S)@10	8010.26	7075.35	8393.69	0.954319	0.842937
B1WC16	BCL2-associated transcription factor 1, isoform CRA_a	Bclaf1	LKELFDYSPPLHK	Phospho(S)@8	819.64	674.78	493.38	1.66128	1.36767
B1WC16	BCL2-associated transcription factor 1, isoform CRA_a	Bclaf1	NTPSQHSHSIQHSPER	Phospho(S)@13	209.83	503.28	770.15	0.272453	0.653483
B1WC16	BCL2-associated transcription factor 1, isoform CRA_a	Bclaf1	NTPSQHSHSIQHSPER	Phospho(S)@4	75.24	204.82	250.25	0.300659	0.818462
B1WC16	BCL2-associated transcription factor 1, isoform CRA_a	Bclaf1	NTPSQHSHSIQHSPER	Phospho(S)@7	34.6	92.87	108.02	0.320311	0.859748
B1WC16	BCL2-associated transcription factor 1, isoform CRA_a	Bclaf1	NTPSQHSHSIQHSPER	Phospho(T)@2; Phospho(S)@13	45.51	36.01	69.15	0.658134	0.520752
B1WC16	BCL2-associated transcription factor 1, isoform CRA_a	Bclaf1	QKSPEIHR	Phospho(S)@3	281.03	146.47	307.1	0.915109	0.476946
B1WC16	BCL2-associated transcription factor 1, isoform CRA_a	Bclaf1	RISPSALR	Phospho(S)@5	4707.74	3920.21	4728.84	0.995538	0.829
B1WC16	BCL2-associated transcription factor 1, isoform CRA_a	Bclaf1	SGSGSVGNGSSRYSPSQNSPIHHIPSR	Phospho(S)@10; Phospho(S)@16	252.04	343.26	376.51	0.669411	0.911689
B1WC16	BCL2-associated transcription factor 1, isoform CRA_a	Bclaf1	SGSGSVGNGSSRYSPSQNSPIHHIPSR	Phospho(S)@11; Phospho(S)@16	371.89	525.94	419.91	0.885642	1.25251
B1WC16	BCL2-associated transcription factor 1, isoform CRA_a	Bclaf1	SGSGSVGNGSSRYSPSQNSPIHHIPSR	Phospho(S)@14	156.41	433.93	274.69	0.569406	1.57971
B1WC16	BCL2-associated transcription factor 1, isoform CRA_a	Bclaf1	SGSGSVGNGSSRYSPSQNSPIHHIPSR	Phospho(S)@14; Phospho(S)@16	1564.45	2132.48	2747.13	0.569485	0.776257
B1WC16	BCL2-associated transcription factor 1, isoform CRA_a	Bclaf1	SGSGSVGNGSSRYSPSQNSPIHHIPSR	Phospho(S)@14; Phospho(S)@19	3358.01	4520.85	5769.73	0.582005	0.783546
B1WC16	BCL2-associated transcription factor 1, isoform CRA_a	Bclaf1	SGSGSVGNGSSRYSPSQNSPIHHIPSR	Phospho(S)@16	180.83	499.62	338.98	0.533453	1.47389
B1WC16	BCL2-associated transcription factor 1, isoform CRA_a	Bclaf1	SGSGSVGNGSSRYSPSQNSPIHHIPSR	Phospho(S)@16; Phospho(S)@19	541.4	851.28	744.16	0.727532	1.14395
B1WC16	BCL2-associated transcription factor 1, isoform CRA_a	Bclaf1	SGSGSVGNGSSRYSPSQNSPIHHIPSR	Phospho(S)@5; Phospho(S)@14; Phospho(S)@16	61.4	48.02	101.97	0.602138	0.470923
B1WC16	BCL2-associated transcription factor 1, isoform CRA_a	Bclaf1	SGSGSVGNGSSRYSPSQNSPIHHIPSR	Phospho(S)@5; Phospho(S)@14; Phospho(S)@19	136.38	64.4	283.67	0.48077	0.227024
B1WC16	BCL2-associated transcription factor 1, isoform CRA_a	Bclaf1	SGSGSVGNGSSRYSPSQNSPIHHIPSR	Phospho(Y)@13; Phospho(S)@19	822.32	1202.96	1101.83	0.746322	1.09178
B1WC16	BCL2-associated transcription factor 1, isoform CRA_a	Bclaf1	SGSGSVGNGSSRYSPSQNSPIHHIPSRR	Phospho(S)@11; Phospho(S)@16	107.63	149.79	280.25	0.38405	0.534487
B1WC16	BCL2-associated transcription factor 1, isoform CRA_a	Bclaf1	SQEEPKDTFEHDPSESIDEFNK	Phospho(S)@16	545.22	673.04	686.55	0.794145	0.980322
B1WC16	BCL2-associated transcription factor 1, isoform CRA_a	Bclaf1	YSPSQNSPIHHIPSR	Phospho(S)@2	91.04	170.61	71.87	1.26673	2.37387
B1WC16	BCL2-associated transcription factor 1, isoform CRA_a	Bclaf1	YSPSQNSPIHHIPSR	Phospho(S)@2; Phospho(S)@7	2707.24	3295.43	5550.21	0.487773	0.593749
B1WC16	BCL2-associated transcription factor 1, isoform CRA_a	Bclaf1	YSPSQNSPIHHIPSR	Phospho(S)@4	103.29	201.71	357.23	0.289141	0.56465
B1WC16	BCL2-associated transcription factor 1, isoform CRA_a	Bclaf1	YSPSQNSPIHHIPSR	Phospho(S)@4; Phospho(S)@7	107.18	121.85	273.51	0.391869	0.445505
B1WC16	BCL2-associated transcription factor 1, isoform CRA_a	Bclaf1	YSPSQNSPIHHIPSR	Phospho(S)@7	374.07	423.74	961.35	0.389109	0.440776
B1WC16	BCL2-associated transcription factor 1, isoform CRA_a	Bclaf1	YSPSQNSPIHHIPSRR	Phospho(S)@2; Phospho(S)@7	113.73	217.12	196.03	0.580166	1.10759
B2GV41	Protein Usp39	Usp39	DREKEPEAASSRGSPVR	Phospho(S)@14	42.96	154.39	98.85	0.434598	1.56186
B2GV41	Protein Usp39	Usp39	EKEPEAASSRGSPVR	Phospho(S)@12	147.05	219.19	167.35	0.878697	1.30977
B2GV41	Protein Usp39	Usp39	EKEPEAASSRGSPVR	Phospho(S)@9	56.16	91.39	77.75	0.722315	1.17543
B2GV41	Protein Usp39	Usp39	EPEAASSRGSPVR	Phospho(S)@10	171.07	153.85	163.35	1.04726	0.941843
B2GV41	Protein Usp39	Usp39	EPEAASSRGSPVR	Phospho(S)@7	225.03	197.44	282.76	0.795834	0.69826
B2GV58	Lsm14a protein	Lsm14a	SSPQLDPLR	Phospho(S)@2	426.82	474.72	588.32	0.72549	0.806908
B2GV92	Prostaglann E synthase 3	Ptges3	DWEDDSDEDMSNFDR	Phospho(S)@11	1097.38	1877.58	2008.25	0.546436	0.934933
B2GV92	Prostaglann E synthase 3	Ptges3	DWEDDSDEDMSNFDR	Phospho(S)@6	32243.1	43748.2	60075.6	0.536708	0.72822
B2GV92	Prostaglann E synthase 3	Ptges3	SVDFNNWKDWEDDSDEDMSNFDR	Phospho(S)@14	984.8	1200.81	985.53	0.999259	1.21844
B2GV92	Prostaglann E synthase 3	Ptges3	WKDWEDDSDEDMSNFDR	Phospho(S)@8	215.33	148.08	154.31	1.39544	0.959627
B2GVB1	Protein S100	S100a6	ELTIGAKLQDAEIAR	Phospho(T)@3	659.32	370.85	360.47	1.82906	1.0288
B2RYK0	Protein Glcci1	Glcci1	RTSSLDTITGPYLTGQWPR	Phospho(S)@4	235.12	278.61	199.11	1.18085	1.39928
B2RYK0	Protein Glcci1	Glcci1	SASWGSADQLK	Phospho(S)@3	108.22	72.39	160.22	0.675446	0.451816
B2RYK0	Protein Glcci1	Glcci1	TSSLDTITGPYLTGQWPR	Phospho(S)@3	525.67	329.8	252.62	2.08087	1.30552
B2RYP6	LUC7-like 2 (S. cerevisiae)	Luc7l2	AMLDQLMGTSRDGDTTR	Phospho(S)@10	236.7	405.42	193.82	1.22124	2.09173
B2RYP6	LUC7-like 2 (S. cerevisiae)	Luc7l2	SEDRRSSEEREAGEI	Phospho(S)@6; Phospho(S)@7	209.19	283.4	303.09	0.690191	0.935036
B2RYP6	LUC7-like 2 (S. cerevisiae)	Luc7l2	SYESANGRSEDRRSSEEREAGEI	Phospho(S)@14; Phospho(S)@15	2005.32	1904.23	2572.25	0.779598	0.740297
B2RYP6	LUC7-like 2 (S. cerevisiae)	Luc7l2	SYESANGRSEDRRSSEEREAGEI	Phospho(S)@15	114.31	89.87	110.34	1.03598	0.814483
B2RYP6	LUC7-like 2 (S. cerevisiae)	Luc7l2	SYESANGRSEDRRSSEEREAGEI	Phospho(S)@9; Phospho(S)@14	167.72	109.34	206.09	0.813819	0.530545
B2RZ74	Protein Snrnp70	Snrnp70	YDERPGPSPLPHR	Phospho(S)@8	11560.9	8622.05	9360.25	1.23511	0.921135
B2RZ79	Iron-sulfur cluster scaffold homolog (E. coli)	Iscu	AASALLLR	Phospho(S)@3	467.26	446.12	588.27	0.794295	0.758359
B2RZ79	Iron-sulfur cluster scaffold homolog (E. coli)	Iscu	ELSAPAR	Phospho(S)@3	1729.13	882.59	1278.9	1.35204	0.690117
B2RZD1	Protein Sec61b	Sec61b	GPTPSATNVGSSGRSPSK	Phospho(S)@12	521.39	681.57	638.56	0.816509	1.06735
B2RZD1	Protein Sec61b	Sec61b	TTSAGTGGMWR	Phospho(S)@3	814.59	863.26	1071.33	0.760354	0.805783
B3DMA1	Atxn2l protein	Atxn2l	EIESSPQYR	Phospho(S)@5	145.34	348.08	405.26	0.358634	0.858905
B3DMA1	Atxn2l protein	Atxn2l	EKEVDGLLTSDPMGSPVSSK	Phospho(S)@15	1035.24	1410.39	1103.1	0.938482	1.27857
B3DMA1	Atxn2l protein	Atxn2l	EVDGLLTSDPMGSPVSSK	Phospho(S)@13	1969.57	2405.36	2889.46	0.681639	0.83246
B3DMA1	Atxn2l protein	Atxn2l	EVDGLLTSDPMGSPVSSK	Phospho(S)@8	160.62	138.57	87.77	1.83001	1.57879
B3DMA1	Atxn2l protein	Atxn2l	GINGGPSRMSPK	Phospho(S)@10	440.18	451.25	450.32	0.977483	1.00207
B3DMA1	Atxn2l protein	Atxn2l	GPPQSPVFEGVYNNSR	Phospho(S)@5	2197.78	2154.28	2063.27	1.06519	1.04411
B4F7E3	CREB regulated transcription coactivator 2	Crtc2	HGSGPNIILTGDSSPGFSK	Phospho(S)@3	412.37	496.01	394.48	1.04535	1.25738
B5DEG7	Protein Champ1	Champ1	AVPPVSPELR	Phospho(S)@6	1097.76	2257.34	2524.97	0.434762	0.894007
B5DEG7	Protein Champ1	Champ1	GPPLSPEIR	Phospho(S)@5	241.5	182.74	236.14	1.0227	0.773863
B5DEG7	Protein Champ1	Champ1	SPAGSPELR	Phospho(S)@5	549.33	1132.23	1218.26	0.450914	0.929383
B5DEK0	Protein Rprd1b	Rprd1b	TFQQIQEEEDDDYPGSYSPQDPSAGPLLTEELIK	Phospho(S)@18	700.5	660.7	727.99	0.962238	0.907567
B5DEK0	Protein Rprd1b	Rprd1b	TFQQIQEEEDDDYPGSYSPQDPSAGPLLTEELIK	Phospho(S)@23	685.11	622.86	689.71	0.993331	0.903075
B5DEM5	60S ribosomal protein L14	Rpl14	AALLKASPK	Phospho(S)@7	1992.03	4269.45	5556.64	0.358495	0.768351
B5DEN5	Eukaryotic translation elongation factor 1 beta 2	Eef1b2	DDDDLFGSDDEEESEDAKR	Phospho(S)@10	537.61	374.98	540.04	0.9955	0.694356
B5DF62	Protein Pak4	Pak4	SLVGTPYWMAPELISR	Phospho(S)@1	62.93	176.68	107.07	0.587746	1.65014
B5DFG8	Protein Pygo2	Pygo2	GGGTPDANSLAPPGK	Phospho(T)@4	299.51	487.48	479.18	0.625047	1.01732
D3Z8L5	Protein Pum1	Pum1	RDSLTGSSDLYK	Phospho(S)@3	778.53	1238.33	1335.34	0.58302	0.927352
D3Z8L5	Protein Pum1	Pum1	RDSLTGSSDLYKR	Phospho(S)@3	923.94	1527.76	1046.68	0.882734	1.45962
D3Z8R4	Protein Rbm25l1	Rbm25l1	LGASNSPGQPNSVK	Phospho(S)@6	3779.84	4666.5	5453.97	0.693044	0.855615
D3Z8R4	Protein Rbm25l1	Rbm25l1	LGASNSPGQPNSVKR	Phospho(S)@6	859.01	696.37	818.48	1.04952	0.850809
D3Z937	High mobility group 20A (Prected)	Hmg20a	DSNAPKSPLTGYVR	Phospho(S)@7	1166.48	1817.33	1558.62	0.748406	1.16599
D3Z9C0	Protein Mios	Mios	GFSQYGVSGSPTK	Phospho(S)@10	619	446.05	725.08	0.853699	0.615173
D3ZA21	Protein Plekhg3	Plekhg3	SSSVLSLEGSEK	Phospho(S)@3	173.16	205.67	97.63	1.77364	2.10663
D3ZAS2	Protein Sgsm1	Sgsm1	LLRTVK	Phospho(T)@4	146.01	217.11	233.17	0.626195	0.931123
D3ZAW6	Protein Tfe3	Tfe3	AASDPLLSSVSPAVSK	Phospho(S)@11	215.91	119.78	157.11	1.37426	0.762396
D3ZAW6	Protein Tfe3	Tfe3	AASDPLLSSVSPAVSK	Phospho(S)@3	79.14	223.57	165.68	0.477668	1.34941
D3ZAY8	Protein Pnn	Pnn	ESRQESDPEDDDVKKPALQSSVVATSK	Phospho(S)@6	68.78	105	134.09	0.512939	0.783056
D3ZAY8	Protein Pnn	Pnn	GFSDSGGGPPAK	Phospho(S)@3	535.86	806.85	887.83	0.603561	0.908789
D3ZAY8	Protein Pnn	Pnn	GFSDSGGGPPAK	Phospho(S)@5	736.94	619.77	1015.2	0.725906	0.610491
D3ZAY8	Protein Pnn	Pnn	QESDPEDDDVKKPALQSSVVATSK	Phospho(S)@3	1948.2	2357.96	2486.06	0.78365	0.948473
D3ZAY8	Protein Pnn	Pnn	RESRQESDPEDDDVKKPALQSSVVATSK	Phospho(S)@3; Phospho(S)@7	91.52	148.44	153.19	0.597428	0.968993
D3ZAY8	Protein Pnn	Pnn	RGFSDSGGGPPAK	Phospho(S)@4	2154.9	2405.19	2764.28	0.779552	0.870096
D3ZAY8	Protein Pnn	Pnn	RGFSDSGGGPPAK	Phospho(S)@6	440.85	370.03	415.22	1.06173	0.891166
D3ZBN3	Eph receptor A2 (Prected)	Epha2	LPSTSGSEGVPFR	Phospho(S)@7	978.81	930.02	861.47	1.13621	1.07957
D3ZBT9	Protein Ppp6r3	Ppp6r3	IQQFDDGGSDEEWEEK	Phospho(S)@9	3336.81	4199.61	4198.5	0.794762	1.00026
D3ZC82	Protein Nufip2	Nufip2	GADNDGSGSESGYTTPK	Phospho(S)@7	792.64	781.87	1251.76	0.63322	0.624617
D3ZC82	Protein Nufip2	Nufip2	NDSWGSFDLR	Phospho(S)@3	2429.31	1907.35	2172.98	1.11796	0.877758
D3ZCQ7	Protein Zcchc17	Zcchc17	SFQDYTGQK	Phospho(S)@1	1020.68	1586.61	1945.45	0.52465	0.815549
D3ZEM6	Protein Trps1	Trps1	HPNYSPPGSPIEK	Phospho(S)@5; Phospho(S)@9	92.58	149.25	292.11	0.316935	0.510938
D3ZET9	Uncharacterized protein	1 SV	NQATSASSEKDNDDDQSDKGTYTIELENPNSEEVEAR	Phospho(S)@17	1270.9	1259.62	1346.73	0.943693	0.935317
D3ZET9	Uncharacterized protein	1 SV	NQATSASSEKDNDDDQSDKGTYTIELENPNSEEVEAR	Phospho(T)@4	163.1	123.16	157.02	1.03872	0.784359
D3ZET9	Uncharacterized protein	1 SV	QKSEEPSVSLPFLQTALLR	Phospho(S)@3	22.71	45.18	31.91	0.711689	1.41586
D3ZF26	Protein Tnks1bp1	Tnks1bp1	VPSSDEEVVEEPQSR	Phospho(S)@3	79.83	141.26	197.32	0.404571	0.715893
D3ZF26	Protein Tnks1bp1	Tnks1bp1	VPSSDEEVVEEPQSR	Phospho(S)@4	446.8	244.57	429.8	1.03955	0.569032
D3ZFX4	Phosphoglucomutase 3 (Prected), isoform CRA_a	Pgm3	STIGVMVTASHNPEEDNGVK	Phospho(S)@10	789.66	815.91	742.85	1.06301	1.09835
D3ZFX4	Phosphoglucomutase 3 (Prected), isoform CRA_a	Pgm3	STIGVMVTASHNPEEDNGVK	Phospho(T)@8	197.95	354.01	286.1	0.691891	1.23736
D3ZGK0	Protein Znf768	Znf768	FEPESPGFESR	Phospho(S)@5	1852.66	1441.03	1952.82	0.94871	0.737923
D3ZGL0	GRIP1 associated protein 1, isoform CRA_b	Gripap1	LSSLR	Phospho(S)@3	138.5	265.87	248	0.558468	1.07206
D3ZGL0	GRIP1 associated protein 1, isoform CRA_b	Gripap1	SLSSSPQAQPPRPAELSDEEVAELFQR	Phospho(S)@5	481.12	599.35	580.64	0.828603	1.03222
D3ZGN0	Protein Tbc1d4	Tbc1d4	ISSIR	Phospho(S)@3	138.5	265.87	248	0.558468	1.07206
D3ZGN0	Protein Tbc1d4	Tbc1d4	LGSVDSFER	Phospho(S)@3	104.13	263.22	163.22	0.637973	1.61267
D3ZH75	AKT1 substrate 1 (Proline-rich) (Prected), isoform CRA_d	Akt1s1	LNTSDFQK	Phospho(T)@3	532.63	2658.16	1636.37	0.325495	1.62442
D3ZH75	AKT1 substrate 1 (Proline-rich) (Prected), isoform CRA_d	Akt1s1	SSDEENGPPSSPDLDR	Phospho(S)@11	256.06	155.14	156.72	1.63387	0.989918
D3ZH75	AKT1 substrate 1 (Proline-rich) (Prected), isoform CRA_d	Akt1s1	SSDEENGPPSSPDLDR	Phospho(S)@2	360.89	337.2	349.05	1.03392	0.966051
D3ZH75	AKT1 substrate 1 (Proline-rich) (Prected), isoform CRA_d	Akt1s1	TEARSSDEENGPPSSPDLDR	Phospho(S)@6	1128.36	683.88	1139.26	0.990432	0.600284
D3ZH75	AKT1 substrate 1 (Proline-rich) (Prected), isoform CRA_d	Akt1s1	TEARSSDEENGPPSSPDLDR	Phospho(S)@6; Phospho(S)@15	509.57	530.95	462.18	1.10254	1.14879
D3ZH75	AKT1 substrate 1 (Proline-rich) (Prected), isoform CRA_d	Akt1s1	TEARSSDEENGPPSSPDLDR	Phospho(T)@1	338.43	229.26	314.44	1.07629	0.729106
D3ZHD6	Protein Rbm15b	Rbm15b	RNSLEGYSR	Phospho(S)@3	125.87	152.48	127.65	0.986056	1.19452
D3ZHI1	Protein Ctage5	Ctage5	AFLSPPTLLEGPLR	Phospho(S)@4	24.83	46.44	55.5	0.447387	0.836757
D3ZHZ3	Oxysterol-binng protein	Osbpl3	LHSSNPNLSTLDFGEEK	Phospho(S)@4	412.13	505.09	516.01	0.798686	0.978838
D3ZJ32	Protein Esyt2	Esyt2	EPTPSIASSLPIATQELR	Phospho(S)@8	454.08	506.82	380.86	1.19225	1.33073
D3ZJ50	Plakophilin 3 (Prected), isoform CRA_a	Pkp3	LSSGFDDLPSAVK	Phospho(S)@2	90.25	208.11	153.11	0.589445	1.35922
D3ZJ50	Plakophilin 3 (Prected), isoform CRA_a	Pkp3	LSSGFDDLPSAVK	Phospho(S)@3	608.27	942.69	600.74	1.01253	1.56921
D3ZJ92	Pre-mRNA processing factor 40 homolog A (Yeast) (Prected)	Prpf40a	DSGNWDTSGSELSEGELEKR	Phospho(S)@13	710.35	650.53	989.16	0.718135	0.657659
D3ZJ92	Pre-mRNA processing factor 40 homolog A (Yeast) (Prected)	Prpf40a	DSGNWDTSGSELSEGELEKR	Phospho(S)@8; Phospho(S)@13	308.83	255.12	409.94	0.753354	0.622335
D3ZJ92	Pre-mRNA processing factor 40 homolog A (Yeast) (Prected)	Prpf40a	DSGNWDTSGSELSEGELEKR	Phospho(T)@7	308.63	312.29	351.15	0.878912	0.889335
D3ZJR1	Protein Eps15l1	Eps15l1	EKYSLEQR	Phospho(S)@4	198.99	255.69	174.19	1.14237	1.46788
D3ZJR1	Protein Eps15l1	Eps15l1	STPSHGSVSSLNSTGSLSPK	Phospho(S)@1; Phospho(S)@18	241.61	275.78	340.64	0.709283	0.809594
D3ZJR1	Protein Eps15l1	Eps15l1	STPSHGSVSSLNSTGSLSPK	Phospho(S)@18	12145.1	8844.87	14017.9	0.866398	0.630967
D3ZJR1	Protein Eps15l1	Eps15l1	STPSHGSVSSLNSTGSLSPK	Phospho(S)@4; Phospho(S)@18	1024.51	957.94	1078.52	0.949922	0.888199
D3ZJR1	Protein Eps15l1	Eps15l1	STPSHGSVSSLNSTGSLSPK	Phospho(S)@7; Phospho(S)@18	454.94	415.66	316.37	1.438	1.31384
D3ZJT6	Protein Tfap4	Tfap4	FIQELSGSSPK	Phospho(S)@9	1841.4	9408.9	9695.53	0.189923	0.970437
D3ZK73	Cullin 4B (Prected)	Cul4b	SATDGNTSTTPPTSAK	Phospho(S)@8	1046.55	1334.58	1815.3	0.576516	0.735184
D3ZKC9	Protein RGD1559904	RGD1559904	RSTQSEK	Phospho(T)@3	77.94	279.89	135.16	0.57665	2.0708
D3ZKC9	Protein RGD1559904	RGD1559904	SFLSEPSSPGR	Phospho(S)@8	1310.44	1478.91	1454.78	0.900782	1.01659
D3ZKI5	PHD finger protein 3 (Prected)	Phf3	MAPPVDDLSPK	Phospho(S)@9	208.38	469.41	382.1	0.545355	1.2285
D3ZKI5	PHD finger protein 3 (Prected)	Phf3	SLSLR	Phospho(S)@1	253.27	436.31	411.22	0.615899	1.06101
D3ZLC1	Protein Lmnb2	Lmnb2	LKLSPSPSSR	Phospho(S)@4	1414.11	3414.85	3555.52	0.397722	0.960436
D3ZLC1	Protein Lmnb2	Lmnb2	LKLSPSPSSR	Phospho(S)@4; Phospho(S)@6	479.78	1814.68	1957.64	0.245081	0.926973
D3ZLC1	Protein Lmnb2	Lmnb2	LSPSPSSR	Phospho(S)@4	214.89	567.37	521.62	0.411967	1.08771
D3ZLD5	Protein Golga3	Golga3	QDSLSSEVDTLK	Phospho(S)@3	319.32	468.11	603.66	0.528973	0.775453
D3ZMS1	Protein Sf3b2	Sf3b2	SSLGQSASETEEDTVSTSK	Phospho(S)@8	179.7	202.4	286.19	0.627905	0.707222
D3ZMS1	Protein Sf3b2	Sf3b2	SSLGQSASETEEDTVSTSKK	Phospho(S)@6	2111.53	1467.32	1870.06	1.12912	0.784638
D3ZMS1	Protein Sf3b2	Sf3b2	SSLGQSASETEEDTVSTSKK	Phospho(S)@8	586.63	451.33	427.22	1.37313	1.05643
D3ZMX6	Protein Sntb2	Sntb2	GLGPPSPPAPPR	Phospho(S)@6	170.84	313.68	212.6	0.803575	1.47545
D3ZMX6	Protein Sntb2	Sntb2	GPAGEASASPPVR	Phospho(S)@9	1228.52	1185.1	1454.87	0.844419	0.814574
D3ZN37	Rho-associated protein kinase	Rock1	LLDLSDSTSVASFPSADETDGNLPESR	Phospho(S)@9	174.72	83.18	63.37	2.75714	1.31261
D3ZN42	Protein Fam122b	LOC100909732	RIDFTPVSPAPSPTR	Phospho(S)@12	1101.29	1346.25	1547.03	0.711874	0.870216
D3ZN42	Protein Fam122b	LOC100909732	RIDFTPVSPAPSPTR	Phospho(S)@8	42.85	59.65	46.93	0.913062	1.27104
D3ZN42	Protein Fam122b	LOC100909732	RIDFTPVSPAPSPTR	Phospho(S)@8; Phospho(S)@12	33.53	42.6	56.8	0.590317	0.75
D3ZN42	Protein Fam122b	LOC100909732	RIDFTPVSPAPSPTR	Phospho(T)@5; Phospho(S)@12	637.42	640.57	604.68	1.05414	1.05935
D3ZNS8	Achalasia, adrenocortical insufficiency, alacrimia (Allgrove, triple-A) (Prected), isoform CRA_a	Aaas	FSPVLGR	Phospho(S)@2	2956.86	3738.59	3625.73	0.815521	1.03113
D3ZP96	DNA helicase	Mcm2	GLLYDSDEEDEERPAR	Phospho(S)@6	10537.1	14995.4	16185.2	0.651034	0.926484
D3ZP96	DNA helicase	Mcm2	GLLYDSDEEDEERPARK	Phospho(S)@6	1326.2	1749.39	2033.72	0.652106	0.860192
D3ZP96	DNA helicase	Mcm2	RGLLYDSDEEDEERPAR	Phospho(S)@7	1599.03	1470.78	1737.34	0.92039	0.84657
D3ZPL1	Cleavage and polyadenylation specific factor 6, 68kDa (Prected), isoform CRA_b	Cpsf6	EMDTARTPLSEAEFEEIMNR	Phospho(T)@7	404.83	294.16	353.14	1.14637	0.832984
D3ZPN3	Myeloid leukemia factor 2 (Prected), isoform CRA_a	Mlf2	LAIQGPEDSPSR	Phospho(S)@9	1494.53	2272.65	2708.22	0.55185	0.839167
D3ZQL8	Protein Pum2	Pum2	AILSPR	Phospho(S)@4	1514.23	1611.03	1689.34	0.896344	0.953645
D3ZQL8	Protein Pum2	Pum2	GKASPFEEDQNR	Phospho(S)@4	208.16	330.17	365.28	0.569864	0.903882
D3ZQL8	Protein Pum2	Pum2	QASPTEVVER	Phospho(S)@3	2166.46	1609.21	2263.14	0.957281	0.711052
D3ZSG1	Protein Scnm1	Scnm1	WVKDENVEFDSDEEEPPDLPLD	Phospho(S)@11	77.07	120.4	144.08	0.534911	0.835647
D3ZSL5	Protein Ptpn14	Ptpn14	YVSGSSPDLVTR	Phospho(S)@5	64.15	219.92	274.39	0.233791	0.801487
D3ZSL5	Protein Ptpn14	Ptpn14	YVSGSSPDLVTR	Phospho(S)@6	579.89	464.86	656.81	0.882889	0.707754
D3ZTA8	Protein Rbm33	Rbm33	AADEDWDSELEDDLLGEDLLSGK	Phospho(S)@8	75.89	74.76	84	0.903452	0.89
D3ZTA8	Protein Rbm33	Rbm33	AADEDWDSELEDDLLGEDLLSGKK	Phospho(S)@8	182.24	235	177.97	1.02399	1.32045
D3ZTF1	Protein Slc4a1ap	Slc4a1ap	NWEDEDFYDSDDDTFLDR	Phospho(S)@10	212.77	267.36	255.39	0.833118	1.04687
D3ZU54	Density-regulated protein	Denr	LTVENSPK	Phospho(S)@6	274.91	529.03	516.55	0.532204	1.02416
D3ZU55	Protein Foxk1	Foxk1	EGSPIPHDPDLGSK	Phospho(S)@3	803.19	742.62	870.26	0.922931	0.853331
D3ZU55	Protein Foxk1	Foxk1	SAPASPTHPGLMSPR	Phospho(S)@5	1451.4	1674.61	1857.97	0.781175	0.901312
D3ZUC9	Oxidative-stress responsive 1 (Prected)	Oxsr1	TEDGGWEWSDDEFDEESEEGK	Phospho(S)@9	1794.15	1555.11	1893.75	0.947406	0.82118
D3ZUC9	Oxidative-stress responsive 1 (Prected)	Oxsr1	TEDGGWEWSDDEFDEESEEGKAAISQLR	Phospho(S)@9	1021.49	1196.67	940.63	1.08596	1.2722
D3ZUD3	Protein Wipf2	Wipf2	QPPGVPNGPSSPTNESAPELPQR	Phospho(S)@11	66.5	60.83	64.21	1.03566	0.94736
D3ZV52	Intersectin 1	Itsn1	SAFTPATATGSSPSPVLGQGEK	Phospho(S)@12	186.81	171.7	250.55	0.7456	0.685292
D3ZV52	Intersectin 1	Itsn1	SAFTPATATGSSPSPVLGQGEK	Phospho(T)@7	265.09	385.04	332.87	0.796377	1.15673
D3ZVF2	Protein Zfp295	Zfp295	IKTEPSSPLSDPSIR	Phospho(S)@7	458.33	261.03	368.18	1.24485	0.708974
D3ZWC6	Protein Sntb1	Sntb1	GSPVSEIGWETPPPESPR	Phospho(S)@16	509.23	543.41	445.62	1.14274	1.21945
D3ZWS0	Protein Scrib	Scrib	NSLESISSIDR	Phospho(S)@2	160.92	174.47	249.35	0.645358	0.699699
D3ZWS0	Protein Scrib	Scrib	RVSLVGADDLR	Phospho(S)@3	199.93	162.25	114.3	1.74917	1.41951
D3ZWU1	Bromodomain containing 3 (Prected), isoform CRA_b	Brd3	QASASYDSEEEEEGLPMSYDEKR	Phospho(S)@8	534.16	635.58	494.81	1.07953	1.28449
D3ZXE2	Sister chromatid cohesion protein PDS5 homolog B	Pds5b	AESPETSAVESTQSTPQK	Phospho(S)@3	5541.64	3275.88	3813	1.45335	0.859135
D3ZXE2	Sister chromatid cohesion protein PDS5 homolog B	Pds5b	METVSNASSSSNPSSPGR	Phospho(S)@15	87.07	55.21	30.08	2.89461	1.83544
D3ZXK3	Protein Tacc2	Tacc2	LDNTPASPPR	Phospho(S)@7	94.66	102.41	62.99	1.50278	1.62581
D3ZXK3	Protein Tacc2	Tacc2	VQNSPPVGR	Phospho(S)@4	1082.95	1043.68	1360.07	0.796246	0.767372
D3ZXR2	Protein Cfap44	Cfap44	TSIKIEQVEK	Phospho(S)@2	927.22	726.96	877.16	1.05707	0.828766
D3ZYD7	Protein Ccdc88a	Ccdc88a	SSSQENLLDEVMK	Phospho(S)@3	119.92	178.9	193.25	0.620543	0.925744
D3ZYD7	Protein Ccdc88a	Ccdc88a	VHASRPASLDSGR	Phospho(S)@8	197.77	163.86	203	0.974236	0.807192
D3ZYQ9	Protein Rnf20	Rnf20	ALVVPEPEPDSDSNQER	Phospho(S)@13	495.41	735.55	762.46	0.649752	0.964706
D3ZYQ9	Protein Rnf20	Rnf20	KALVVPEPEPDSDSNQER	Phospho(S)@14	562.18	487.04	410.02	1.3711	1.18784
D3ZYS7	Protein G3bp1	G3bp1	GFVTEPQEESEEEVEEPEER	Phospho(S)@10	263.395	363.97	91.94	1.4702	0.769197
D3ZYS7	Protein G3bp1	G3bp1	YQDEVFGGFVTEPQEESEEEVEEPEER	Phospho(S)@17	28875.5	36276.6	39652.8	0.728209	0.914857
D3ZZE0	Protein Topors	Topors	LQQTVPADASPDSK	Phospho(S)@10	201.72	129.02	333.84	0.604242	0.386473
D3ZZZ9	Catenin (Cadherin associated protein), delta 1 (Prected), isoform CRA_a	Ctnnd1	GSLASLDSLR	Phospho(S)@5	503.755	950.15	1839.42	0.489524	0.964554
D3ZZZ9	Catenin (Cadherin associated protein), delta 1 (Prected), isoform CRA_a	Ctnnd1	GSLASLDSLRK	Phospho(S)@5	328.41	543.58	363.11	0.904437	1.49701
D3ZZZ9	Catenin (Cadherin associated protein), delta 1 (Prected), isoform CRA_a	Ctnnd1	GSLASLDSLRK	Phospho(S)@8	287.02	616.58	332.26	0.863842	1.85572
D3ZZZ9	Catenin (Cadherin associated protein), delta 1 (Prected), isoform CRA_a	Ctnnd1	VGGSSVDLHR	Phospho(S)@4	556.63	941.57	737.1	0.755162	1.2774
D4A0D9	B-cell CLL/lymphoma 9-like (Prected), isoform CRA_a	Bcl9l	EAPGSPPLSPR	Phospho(S)@5	2080.87	2339.78	2887.96	0.720533	0.810184
D4A0D9	B-cell CLL/lymphoma 9-like (Prected), isoform CRA_a	Bcl9l	SVSVDSGEQR	Phospho(S)@3	56.73	164.79	85.03	0.667176	1.93802
D4A0U9	Protein Msh6	Msh6	VHVQFFDDSPTR	Phospho(S)@9	223.37	373.48	403.55	0.553513	0.925486
D4A229	Serine/threonine-protein kinase	Prkd3	SVVGTPAYLAPEVLR	Phospho(S)@1	107.6	102.01	49.36	2.1799	2.06665
D4A229	Serine/threonine-protein kinase	Prkd3	TISPSTSNNIPLMR	Phospho(S)@3	133.42	201.71	332.35	0.401444	0.60692
D4A2G7	ELL associated factor 1 (Prected)	Eaf1	TSPLKDNPSPEPQLDKR	Phospho(S)@2; Phospho(S)@9	458.11	419.97	477.55	0.959292	0.879426
D4A2G9	Protein Ranbp1	Ranbp1	DSHEDHDTSTENAEESNHDPQFEPIVSLPEQEIK	Phospho(S)@16	195.06	488.39	257.34	0.757986	1.89784
D4A2G9	Protein Ranbp1	Ranbp1	DSHEDHDTSTENAEESNHDPQFEPIVSLPEQEIK	Phospho(S)@9	225.44	277.11	297.68	0.757323	0.930899
D4A3G2	Cyclin-dependent kinase 11B	Cdk11b	DLLSDLQSDSER	Phospho(S)@10	215.1	307.42	352.26	0.610629	0.872708
D4A3G2	Cyclin-dependent kinase 11B	Cdk11b	EYGSPLK	Phospho(S)@4	2603.91	2197.56	3135	0.830593	0.700976
D4A3G2	Cyclin-dependent kinase 11B	Cdk11b	EYGSPLKAYTPVVVTLWYR	Phospho(S)@4; Phospho(T)@10	393.29	429.35	250.07	1.57272	1.71692
D4A3G2	Cyclin-dependent kinase 11B	Cdk11b	MEITIRNSPYR	Phospho(S)@8	518.07	584.78	655.43	0.790428	0.892208
D4A4R1	Protein Eml3	Eml3	TPSLSPASSLDV	Phospho(S)@5	439.98	411.73	566.93	0.776075	0.726245
D4A4V3	Kruppel-like factor 3 (Basic) (Mapped), isoform CRA_b	Klf3	RPLPVESPDTQR	Phospho(S)@7	559.71	749.88	861.09	0.650002	0.87085
D4A538	Protein Znf740	Znf740	AGSPDVLR	Phospho(S)@3	3081.58	2762.9	3568.72	0.863497	0.774199
D4A560	Protein Vamp4	Vamp4	NLLEDDSDEEEDFFLR	Phospho(S)@7	1165.25	667.77	730.83	1.59442	0.913715
D4A560	Protein Vamp4	Vamp4	RNLLEDDSDEEEDFFLR	Phospho(S)@8	1019.37	795.05	1035.03	0.98487	0.768142
D4A5A6	DNA-rected RNA polymerase subunit	Polr2a	YSPTSPK	Phospho(S)@5	514.92	530.19	942.56	0.546299	0.5625
D4A5A6	DNA-rected RNA polymerase subunit	Polr2a	YSPTSPTYSPTSPK	Phospho(S)@2; Phospho(S)@12	439.78	369.85	455.83	0.96479	0.811377
D4A5A6	DNA-rected RNA polymerase subunit	Polr2a	YSPTSPTYSPTSPK	Phospho(S)@5	574.12	478.9	671.39	0.855121	0.713296
D4A5A6	DNA-rected RNA polymerase subunit	Polr2a	YSPTSPTYSPTSPK	Phospho(S)@9	1136.86	990.31	1530.49	0.742808	0.647054
D4A5A6	DNA-rected RNA polymerase subunit	Polr2a	YSPTSPTYSPTTPK	Phospho(S)@5	442.13	360.83	662.44	0.667426	0.544698
D4A5A6	DNA-rected RNA polymerase subunit	Polr2a	YTPTSPSYSPSSPEYTPTSPK	Phospho(S)@12	252.97	298.21	461.8	0.547791	0.645756
D4A5A9	Protein Zswim8	Zswim8	HTGMASIDSSAPETTSDSSPTLSR	Phospho(S)@19	148.47	152.72	142.11	1.04475	1.07466
D4A652	Zinc finger CCCH domain-containing protein 14	Zc3h14	DLVQPDKPASPK	Phospho(S)@10	661.16	738.19	954.23	0.692873	0.773598
D4A769	Protein Samd4b	Samd4b	AAFTTPDHAPLSPQSSVASSGSEQTEEQGSSR	Phospho(S)@15	202.23	155.3	291.03	0.694877	0.533622
D4A769	Protein Samd4b	Samd4b	AAFTTPDHAPLSPQSSVASSGSEQTEEQGSSR	Phospho(S)@22	148.05	122.09	185.18	0.799492	0.659304
D4A7D6	Protein Bcl9	Bcl9	AVTPVSQGSNSSSADPK	Phospho(T)@3	414.27	605.82	479.15	0.864594	1.26436
D4A7D6	Protein Bcl9	Bcl9	IPVEGPLSPSR	Phospho(S)@8	332.88	338.28	404.36	0.823227	0.836581
D4A7D6	Protein Bcl9	Bcl9	SISADSFDQR	Phospho(S)@3	176.69	142.95	321.73	0.549187	0.444317
D4A8G7	Protein Snw1	Snw1	GPPSPPAPVMHSPSR	Phospho(S)@4	778.91	765.55	848.77	0.917693	0.901952
D4A8G7	Protein Snw1	Snw1	GPPSPPAPVMHSPSR	Phospho(S)@4; Phospho(S)@12	879.73	1132.87	1081.36	0.81354	1.04763
D4A8G7	Protein Snw1	Snw1	GPPSPPAPVMHSPSR	Phospho(S)@4; Phospho(S)@14	150.51	159.12	175.33	0.858438	0.907546
D4A8G7	Protein Snw1	Snw1	GPPSPPAPVMHSPSRK	Phospho(S)@4; Phospho(S)@12	176.48	202.12	301.21	0.585904	0.671027
D4A8X8	CTTNBP2 N-terminal like (Prected), isoform CRA_a	Cttnbp2nl	DLSPTLLDNSAAK	Phospho(S)@3	661.03	1143.78	1109.94	0.595555	1.03049
D4A8X8	CTTNBP2 N-terminal like (Prected), isoform CRA_a	Cttnbp2nl	FQSQADQDQQASGLQSPPSR	Phospho(S)@16	133.89	230.16	288.8	0.463608	0.796953
D4A9D8	Oxysterol-binng protein	Osbp	MLAESDESGDEESVSQTDKTELQNTLR	Phospho(S)@5; Phospho(S)@13	629.37	562.31	528.94	1.18987	1.06309
D4A9D8	Oxysterol-binng protein	Osbp	MLAESDESGDEESVSQTDKTELQNTLR	Phospho(S)@5; Phospho(S)@8	171.54	281.15	312.13	0.549579	0.900746
D4A9L2	Protein Srsf1	Srsf1	VDGPRSPSYGR	Phospho(S)@6	22917.5	17329	30276.1	0.75695	0.572366
D4A9L2	Protein Srsf1	Srsf1	VDGPRSPSYGRSR	Phospho(S)@6	395.12	346.69	590.07	0.669615	0.58754
D4A9L2	Protein Srsf1	Srsf1	VDGPRSPSYGRSR	Phospho(S)@6; Phospho(S)@12	182.28	183.41	198.59	0.917871	0.923561
D4A9L2	Protein Srsf1	Srsf1	VKVDGPRSPSYGR	Phospho(S)@8	31348.6	33863.7	36878.2	0.850057	0.918258
D4A9L2	Protein Srsf1	Srsf1	VKVDGPRSPSYGR	Phospho(S)@8; Phospho(S)@10	1922.45	1652.01	2257.83	0.851459	0.73168
D4A9L2	Protein Srsf1	Srsf1	VKVDGPRSPSYGRSR	Phospho(S)@14	1893.38	3253.65	3405.49	0.555979	0.955413
D4ABI7	Protein Hacd3	Hacd3	WLDESDAEMELR	Phospho(S)@5	3358.19	4999.22	5620.96	0.597441	0.889389
D4ABV2	Protein Cep112	Cep112	HHTETIQELLEDTNVR	Phospho(T)@13	52.95	90.3	116.82	0.453261	0.772984
D4AC12	Ankyrin repeat and SAM domain containing 1 (Prected)	Anks1a	SPSFASEWDEIEK	Phospho(S)@3	884.67	1352.57	1412.91	0.626133	0.957294
D4ACF1	Protein Eif4enif1	Eif4enif1	SSSPVGLAK	Phospho(S)@3	387.21	613.61	626.33	0.61822	0.979691
D4ACM9	Protein Mfap1a	Mfap1a	IVEPEVVGESDSEVEGDAWR	Phospho(S)@10	4138.12	3426.12	4417.53	0.93675	0.775574
D4ACM9	Protein Mfap1a	Mfap1a	IVEPEVVGESDSEVEGDAWR	Phospho(S)@12	711.11	765.57	914.94	0.77722	0.836743
D4ACM9	Protein Mfap1a	Mfap1a	KIVEPEVVGESDSEVEGDAWR	Phospho(S)@11	968.87	1242.26	1307.67	0.740913	0.94998
D4ACM9	Protein Mfap1a	Mfap1a	KIVEPEVVGESDSEVEGDAWR	Phospho(S)@13	564.91	410.49	657.9	0.858656	0.62394
D4ACM9	Protein Mfap1a	Mfap1a	RPDYAPMESSDEEDEEFQFIK	Phospho(S)@10	133.28	258.59	315.28	0.422735	0.820192
D4ACM9	Protein Mfap1a	Mfap1a	SLAALDALNTDDENDEEEYEAWK	Phospho(T)@10	10207.8	11076.1	11050.8	0.923717	1.0023
D4ACN4	Protein Zfp609	Zfp609	APSLTDLVK	Phospho(S)@3	292.33	369.66	284.9	1.02608	1.29751
D4ACN4	Protein Zfp609	Zfp609	TNSMGSATGPLPGTK	Phospho(S)@3	262.52	506.33	339	0.774395	1.4936
D4ACS0	Protein phosphatase 1 regulatory subunit 12A	Ppp1r12a	KTGSYGALAEITASK	Phospho(S)@4	1250.05	2833.52	1595.32	0.783573	1.77615
D4ACS0	Protein phosphatase 1 regulatory subunit 12A	Ppp1r12a	RSTQGVTLTDLQEAEK	Phospho(S)@2	119.92	179.03	222.52	0.538918	0.804557
D4ACS0	Protein phosphatase 1 regulatory subunit 12A	Ppp1r12a	TGSYGALAEITASK	Phospho(S)@3	1944.74	2756.53	2134.43	0.911128	1.29146
D4ACW0	Protein Rbm6	Rbm6	LQSFDSPER	Phospho(S)@3	238.68	313.45	420.78	0.567232	0.744926
D4ACW0	Protein Rbm6	Rbm6	LQSFDSPER	Phospho(S)@6	772.4	1422.27	1489.22	0.518661	0.955044
D4ACW0	Protein Rbm6	Rbm6	VVNPLIGLLGEYGGDSDYEEEEEEEQAPPVQPR	Phospho(S)@16	148.82	186.58	133.64	1.11359	1.39614
D4AD33	Protein Fam103a1	Fam103a1	RPPESPPIVEEWNSR	Phospho(S)@5	1526.99	1515.04	1249.02	1.22255	1.21298
D4ADF5	Protein LOC100912106	Pdcd5	KVMDSDEDDDY	Phospho(S)@5	1063.9	1627.34	1871.92	0.568347	0.869343
D4ADF5	Protein LOC100912106	Pdcd5	VMDSDEDDDY	Phospho(S)@4	367.17	593.88	605.41	0.606482	0.980955
D4ADX8	Protein Raph1	Raph1	RPSVDSLVSK	Phospho(S)@3	292.43	365.13	457.52	0.639163	0.798063
D4AEK9	Protein Ccdc6	Ccdc6	LDQPVSAPPSPR	Phospho(S)@10	3619.69	5155.45	5764.67	0.627909	0.894318
D4AEK9	Protein Ccdc6	Ccdc6	LDQPVSAPPSPR	Phospho(S)@6	134.59	97.6	132.61	1.01493	0.735993
D4AEK9	Protein Ccdc6	Ccdc6	SGGIVISPFRLEELTNR	Phospho(S)@7	704.57	921.19	739.57	0.952675	1.24558
E9PSN4	Protein Zc3h13	Zc3h13	EVSPEVVR	Phospho(S)@3	3836.18	3406.29	4792.21	0.800503	0.710797
E9PSN4	Protein Zc3h13	Zc3h13	KEVSPEVVR	Phospho(S)@4	2064.97	1633.09	2695.21	0.766163	0.605923
E9PSN4	Protein Zc3h13	Zc3h13	SLSPSHLTEDR	Phospho(S)@3	1150.04	1331.61	1368.58	0.840316	0.972987
E9PSN4	Protein Zc3h13	Zc3h13	SLSPSHLTEDR	Phospho(S)@5	252.48	320.91	596.94	0.422957	0.537592
E9PST5	Protein Acin1	Acin1	EAVVDLHADDSRISEDETER	Phospho(S)@14	279.22	330.79	240.69	1.16008	1.37434
E9PST5	Protein Acin1	Acin1	KSLSPGVSR	Phospho(S)@4	590.61	466.47	518.96	1.13806	0.898855
E9PST5	Protein Acin1	Acin1	SLSPGVSR	Phospho(S)@3	439.67	527.67	666.94	0.659235	0.791181
E9PST5	Protein Acin1	Acin1	TAQVPSPPR	Phospho(S)@6	11412.6	10819.2	14118.3	0.808355	0.766324
E9PST5	Protein Acin1	Acin1	TAQVPSPPRGK	Phospho(S)@6	6324.54	4471.7	4580.33	1.3808	0.976283
E9PTN1	Protein Brd8	Brd8	GSLLPTSPR	Phospho(S)@7	147.07	217.71	178.9	0.822079	1.21694
E9PTR4	Protein Ubap2l	Ubap2l	DGSLASNPYSGDLTK	Phospho(S)@6	281.3	331.94	267.73	1.05069	1.23983
E9PTR4	Protein Ubap2l	Ubap2l	RYPSSISSSPQK	Phospho(S)@7	170.72	319.27	408.65	0.417766	0.78128
E9PTR4	Protein Ubap2l	Ubap2l	RYPSSISSSPQK	Phospho(S)@9	2480.84	3565.77	6445.61	0.384888	0.553209
E9PTR4	Protein Ubap2l	Ubap2l	RYPSSISSSPQKDLTQAK	Phospho(S)@4	1056.2	1434.57	1252.89	0.843011	1.14501
E9PTR4	Protein Ubap2l	Ubap2l	RYPSSISSSPQKDLTQAK	Phospho(S)@5; Phospho(S)@9	147.53	197.54	397.99	0.370688	0.496344
E9PTR4	Protein Ubap2l	Ubap2l	RYPSSISSSPQKDLTQAK	Phospho(S)@8	611.92	723.09	681.67	0.897678	1.06076
E9PTR4	Protein Ubap2l	Ubap2l	RYPSSISSSPQKDLTQAK	Phospho(S)@9	10250.8	14396.8	13966.7	0.733945	1.0308
E9PTR4	Protein Ubap2l	Ubap2l	STSAPQMSPGSSDNQSSSPQPAQQK	Phospho(S)@12	234.53	155	203.42	1.15293	0.76197
E9PTR4	Protein Ubap2l	Ubap2l	STSAPQMSPGSSDNQSSSPQPAQQK	Phospho(S)@3	12.12	37.17	66.04	0.183525	0.562841
E9PTR4	Protein Ubap2l	Ubap2l	STSAPQMSPGSSDNQSSSPQPAQQK	Phospho(S)@8	3299.62	3974.33	4799.73	0.68746	0.828032
E9PTR4	Protein Ubap2l	Ubap2l	STSAPQMSPGSSDNQSSSPQPAQQK	Phospho(S)@8; Phospho(S)@18	181.58	315.73	328.59	0.552604	0.960863
E9PU01	Protein Chd4	Chd4	MSQPGSPSPK	Phospho(S)@6	1804.96	2304.86	3270.33	0.55192	0.704779
E9PU16	Protein Rab1a	Rab1a	TITSSYYR	Phospho(S)@5	938.83	91.77	363.17	2.5851	0.252692
F1LMW7	Myristoylated alanine-rich C-kinase substrate	Marcks	GEAAAERPGEAAVASSPSK	Phospho(S)@16	4968.75	8601.83	15049.1	0.330168	0.571583
F1LMW7	Myristoylated alanine-rich C-kinase substrate	Marcks	GEAAAERPGEAAVASSPSKANGQENGHVK	Phospho(S)@16	337.86	705.81	820.77	0.411638	0.859936
F1LMW7	Myristoylated alanine-rich C-kinase substrate	Marcks	GEAAAERPGEAAVASSPSKANGQENGHVK	Phospho(S)@18	465.4	1230.27	965.69	0.481935	1.27398
F1LMW7	Myristoylated alanine-rich C-kinase substrate	Marcks	LSGFSFK	Phospho(S)@5	1753.11	3915.89	1942.07	0.902702	2.01635
F1LMW7	Myristoylated alanine-rich C-kinase substrate	Marcks	LSGFSFKK	Phospho(S)@5	1331.26	2105.86	926.13	1.43744	2.27383
F1LNF1	Heterogeneous nuclear ribonucleoproteins A2/B1	Hnrnpa2b1	GFGDGYNGYGGGPGGGNFGGSPGYGGGR	Phospho(S)@21	3537.76	5359.7	5475.01	0.646165	0.978939
F1LNF1	Heterogeneous nuclear ribonucleoproteins A2/B1	Hnrnpa2b1	NMGGPYGGGNYGPGGSGGSGGYGGR	Phospho(S)@16	114.42	84.44	110.11	1.03914	0.766869
F1LNF1	Heterogeneous nuclear ribonucleoproteins A2/B1	Hnrnpa2b1	NMGGPYGGGNYGPGGSGGSGGYGGR	Phospho(S)@19	611.75	681.75	488.11	1.2533	1.39671
F1LNF1	Heterogeneous nuclear ribonucleoproteins A2/B1	Hnrnpa2b1	SSMAEVDAAMAARPHSIDGR	Phospho(S)@16	241	306.06	242.75	0.992791	1.2608
F1LNT3	Protein R3hdm1	R3hdm1	ASSFSGISVLTR	Phospho(S)@3	429.12	416.93	729.69	0.588085	0.57138
F1LNT3	Protein R3hdm1	R3hdm1	SKSIEEREEEYQR	Phospho(S)@3	68.9	199.94	213.02	0.323444	0.938597
F1LP05	ATP synthase subunit alpha	Atp5a1	NALGSSFVGTRNLHASNTR	Phospho(S)@6	571.9	685.6	548.7	1.04228	1.2495
F1LPC7	Hepatoma-derived growth factor	Hdgf	AGDMLEDSPKRPK	Phospho(S)@8	1001.11	748.77	860.91	1.16285	0.869742
F1LPC7	Hepatoma-derived growth factor	Hdgf	GNAEGSSDEEGKLVIDEPAK	Phospho(S)@6	90.85	79.6	172.27	0.52737	0.462065
F1LPC7	Hepatoma-derived growth factor	Hdgf	GNAEGSSDEEGKLVIDEPAK	Phospho(S)@6; Phospho(S)@7	2946.14	2742.67	4389.34	0.671203	0.624848
F1LPC7	Hepatoma-derived growth factor	Hdgf	GNAEGSSDEEGKLVIDEPAK	Phospho(S)@7	2639.13	2461.42	3279.99	0.804615	0.750435
F1LPC7	Hepatoma-derived growth factor	Hdgf	GNAEGSSDEEGKLVIDEPAKEK	Phospho(S)@6; Phospho(S)@7	1895.33	1505.13	1930.96	0.981548	0.779472
F1LQ45	Epsin-2	Epn2	AGGSPASYHGSTSPR	Phospho(S)@4	218.99	228.17	315.94	0.693138	0.722194
F1LQH9	Protein Bag2	Bag2	QISDGEREELNLTANR	Phospho(S)@3	278.46	363.81	459.33	0.606231	0.792045
F1LR25	Hepatocyte nuclear factor 3-alpha	Foxa1	ASQLEGAPAPGPAASPQTLDHSGATATGGASELK	Phospho(S)@15	73.97	114.02	146.46	0.505053	0.778506
F1LR25	Hepatocyte nuclear factor 3-alpha	Foxa1	ASQLEGAPAPGPAASPQTLDHSGATATGGASELK	Phospho(S)@22	91.92	179.94	250.25	0.367313	0.719041
F1LRD7	POU domain protein	Pou2f1	INPPSSGGTSSSPIK	Phospho(S)@12	639.49	745.22	747.66	0.855322	0.996736
F1LRI7	AP2-associated protein kinase 1	Aak1	VGSLTPPSSPK	Phospho(S)@3	431.4	309.34	199.75	2.1597	1.54864
F1LRI7	AP2-associated protein kinase 1	Aak1	VGSLTPPSSPK	Phospho(S)@3; Phospho(S)@9	764.12	754.53	949.82	0.804489	0.794393
F1LRI7	AP2-associated protein kinase 1	Aak1	VGSLTPPSSPK	Phospho(T)@5	133.96	126.62	74.45	1.79933	1.70074
F1LRI7	AP2-associated protein kinase 1	Aak1	VGSLTPPSSPK	Phospho(T)@5; Phospho(S)@9	107.48	107.61	110.51	0.972582	0.973758
F1LRL9	Microtubule-associated protein 1B	Map1b	ATVVVEATEPEPSGSIGNPAATTSPSLSHR	Phospho(S)@26	117.84	275.83	148.94	0.791191	1.85195
F1LRL9	Microtubule-associated protein 1B	Map1b	DVMSDETNNEETESPSQEFVNITK	Phospho(S)@16	216.11	160.37	139.81	1.54574	1.14706
F1LRL9	Microtubule-associated protein 1B	Map1b	SDISPLTPR	Phospho(S)@4	2071.79	1956.58	2661.05	0.778561	0.735266
F1LRL9	Microtubule-associated protein 1B	Map1b	SDISPLTPR	Phospho(T)@7	582.92	724.05	709.98	0.821037	1.01982
F1LRL9	Microtubule-associated protein 1B	Map1b	SVNFSLTPNEIK	Phospho(T)@7	65.07	177.05	357.72	0.181902	0.49494
F1LRL9	Microtubule-associated protein 1B	Map1b	TLEVVSPSQSVTGSAGHTPYYQSPTDEK	Phospho(S)@23	499.35	305.78	609.73	0.818969	0.501501
F1LRL9	Microtubule-associated protein 1B	Map1b	TLEVVSPSQSVTGSAGHTPYYQSPTDEK	Phospho(S)@6	1063.75	786.48	1144.38	0.929543	0.687254
F1LRL9	Microtubule-associated protein 1B	Map1b	TTRTPEEGGYSYEISEK	Phospho(T)@4; Phospho(S)@11	627.36	659.89	860.35	0.729192	0.767002
F1LRL9	Microtubule-associated protein 1B	Map1b	VLSPLR	Phospho(S)@3	1587.71	999.4	1664.52	0.953855	0.600413
F1LRL9	Microtubule-associated protein 1B	Map1b	VQSLEGEKLSPK	Phospho(S)@10	12506.4	10166.8	12576.7	0.994417	0.808383
F1LRT9	Cytoplasmic dynein 1 heavy chain 1	Dync1h1	VLSLPR	Phospho(S)@3	526.26	355.84	650.63	0.808847	0.546916
F1LRU1	Interleukin enhancer-binng factor 3	Ilf3	RPMEEDGEEKSPSK	Phospho(S)@11	1408.82	3561.24	2795.3	0.503996	1.27401
F1LRU1	Interleukin enhancer-binng factor 3	Ilf3	RPMEEDGEEKSPSK	Phospho(S)@13	399.59	1289.4	1045.13	0.382335	1.23372
F1LRV0	Nuclear factor 1	Nfia	SVEDEMDSPGEEPFYTGQGR	Phospho(S)@8	347.38	364.51	334.89	1.0373	1.08845
F1LS02	Nuclear pore complex protein Nup155	Nup155	AAPQSPSVPK	Phospho(S)@5	77.9	181.97	181.84	0.428399	1.00071
F1LS26	Protein strawberry notch homolog 1	Sbno1	SIDPDSIQSALLASGLGSK	Phospho(S)@1	235.28	519.88	475.42	0.494889	1.09352
F1LSA1	CD44 antigen	Cd44	SQEMVHLVNK	Phospho(S)@1	593.07	950.04	969.88	0.611488	0.979544
F1LSC3	Protein Sf1	Sf1	TGDLGIPPNPEDRSPSPEPIYNSEGK	Phospho(S)@14; Phospho(S)@16	7721.82	8352.56	9271.04	0.832897	0.90093
F1LSC3	Protein Sf1	Sf1	TGDLGIPPNPEDRSPSPEPIYNSEGKR	Phospho(S)@14; Phospho(S)@16	2342.81	1820.25	1922.8	1.21844	0.946666
F1LSM0	Protein Usp24	Usp24	TISAQDTLAYATALLNEK	Phospho(S)@3	69.62	115.72	69.26	1.0052	1.67081
F1LSM0	Protein Usp24	Usp24	VSDQNSPVLPK	Phospho(S)@6	1217.2	1310.26	1260.14	0.965924	1.03977
F1LST4	Microtubule-associated protein	Mapt	SGYSSPGSPGTPGSR	Phospho(S)@5	32.29	49.99	65.22	0.495094	0.766483
F1LST4	Microtubule-associated protein	Mapt	SGYSSPGSPGTPGSR	Phospho(S)@8	2099.78	2608.15	3260.33	0.644039	0.799965
F1LST4	Microtubule-associated protein	Mapt	SPVVSGDTSPR	Phospho(S)@9	3570.58	2233.17	3801.59	0.939233	0.587431
F1LTY9	Anion exchange protein	Slc4a7	DKDSDKEDGRESPSYDTPSQR	Phospho(S)@12	642.38	1061.42	1079.67	0.594978	0.983097
F1LTY9	Anion exchange protein	Slc4a7	DSDKEDGRESPSYDTPSQR	Phospho(S)@10	958.81	1012.82	1185.54	0.808754	0.854311
F1LTY9	Anion exchange protein	Slc4a7	SFAGK	Phospho(S)@1	726.6	1145.33	533.48	1.362	2.1469
F1LWN1	Protein Ncoa7	Ncoa7	VLSSTSEEDEPGVVK	Phospho(S)@4	307.6	260.12	259.02	1.18755	1.00425
F1LYA6	Protein Abi2	Abi2	NMAPSQQSPVR	Phospho(S)@8	109.47	265.05	363.13	0.301462	0.729904
F1M062	Protein Larp1	Larp1	NTFTAWSDEDSDYEIDDRDVNK	Phospho(S)@7	338.7	267.78	361.48	0.936981	0.740788
F1M062	Protein Larp1	Larp1	NTFTAWSDEDSDYEIDDRDVNK	Phospho(S)@7; Phospho(S)@11	64.96	182.17	167.75	0.387243	1.08596
F1M062	Protein Larp1	Larp1	SLPTTVPESPNYR	Phospho(S)@9	2673.29	3923.65	4658.47	0.573856	0.842262
F1M062	Protein Larp1	Larp1	SLPTTVPESPNYR	Phospho(T)@4	233.39	559.46	528.28	0.441792	1.05902
F1M062	Protein Larp1	Larp1	SLPTTVPESPNYR	Phospho(T)@5	428.26	355.1	499.66	0.857103	0.710683
F1M1D2	Protein Tab3	Tab3	SSSSGSDDYAYTQALLLHQR	Phospho(S)@2	159.63	185.5	345.07	0.462602	0.537572
F1M1X9	Protein Cdk13	Cdk13	GGDVSPSPYSSSSWR	Phospho(S)@5	403.34	362.72	280.17	1.43963	1.29464
F1M3B3	Protein Phip	Phip	RTAFYNEDDSEEEQR	Phospho(S)@10	106.92	182.83	97.6	1.09549	1.87326
F1M3B3	Protein Phip	Phip	TAFYNEDDSEEEQR	Phospho(S)@9	773.95	795.93	1024.18	0.755678	0.777139
F1M3D3	Heterogeneous nuclear ribonucleoprotein M	Hnrnpm	GNFGGSFAGSFGGAGGHAPGVAR	Phospho(S)@6	305.93	338.05	430.94	0.709913	0.784448
F1M3D3	Heterogeneous nuclear ribonucleoprotein M	Hnrnpm	VGSEIER	Phospho(S)@3	169.67	367.99	211.56	0.801995	1.73941
F1M4Q8	Protein Hecw1	Hecw1	STSDTDLVTSDSR	Phospho(S)@3	72.66	74.55	63.64	1.14173	1.17143
F1M5H6	Protein Tp53bp2	Tp53bp2	KNQSSELR	Phospho(S)@4	1218.69	1839.69	1734.97	0.702427	1.06036
F1M8B7	Protein Chmp2b	Chmp2b	ATISDEEIER	Phospho(S)@4	2304	5221.25	4094.86	0.562657	1.27507
F1M8U2	Protein Ablim3	Ablim3	RFSSGGEEDDFDR	Phospho(S)@3	871.06	1187.27	1193.09	0.730087	0.995122
F1M8U2	Protein Ablim3	Ablim3	RFSSGGEEDDFDR	Phospho(S)@4	281.79	259.39	298.64	0.943578	0.868571
F1M8U2	Protein Ablim3	Ablim3	RTSETSISPPGSSIGSPNR	Phospho(S)@3; Phospho(S)@6	105.18	163.69	223.49	0.470625	0.732427
F1M8U2	Protein Ablim3	Ablim3	TSETSISPPGSSIGSPNR	Phospho(T)@4	404.62	255.67	271.48	1.49042	0.941764
F1M8X9	Protein Gbf1	Gbf1	ADAPDAGAQSDSELPSYHQNDVSLDR	Phospho(S)@12	361.16	372.28	469.48	0.769277	0.792962
F1M8X9	Protein Gbf1	Gbf1	GYTSDSEVYTDHGRPGK	Phospho(S)@4	507	550.58	662.58	0.765191	0.830964
F1M8X9	Protein Gbf1	Gbf1	GYTSDSEVYTDHGRPGK	Phospho(T)@3	283.69	221.07	273.85	1.03593	0.807267
F1M9C3	Protein Braf	Braf	SASEPSLNR	Phospho(S)@3	266.03	241.43	382.23	0.695995	0.631635
F1M9C3	Protein Braf	Braf	SSSAPNVHINTIEPVNIDDLIR	Phospho(S)@2	322.71	208.19	193.2	1.67034	1.07759
F1M9G7	CREB-binng protein	Crebbp	SISPSALQDLLR	Phospho(S)@3	65.09	226.43	139.04	0.468139	1.62852
F1MA31	Protein Kdm1a	Kdm1a	EMDESLANLSEDEYYSEEER	Phospho(S)@10	93.95	85.43	120.42	0.780186	0.709434
F1MA31	Protein Kdm1a	Kdm1a	EMDESLANLSEDEYYSEEER	Phospho(S)@16	394.82	209.38	415.31	0.950663	0.504154
F1MA31	Protein Kdm1a	Kdm1a	EMDESLANLSEDEYYSEEER	Phospho(S)@5	174.44	146.19	226.09	0.771551	0.646601
F1MAB9	Protein Tpd52	Tpd52	NSPTFKSFEEK	Phospho(S)@7	698.32	1161.96	1010.39	0.691139	1.15001
F1MAK1	Protein Fnbp4	Fnbp4	ALEEGDGSVSGSSPR	Phospho(S)@10	176.91	81.49	144.81	1.22167	0.562737
F1MAK1	Protein Fnbp4	Fnbp4	ALEEGDGSVSGSSPR	Phospho(S)@12	66.42	64.31	24.15	2.75031	2.66294
F1MAK1	Protein Fnbp4	Fnbp4	ALEEGDGSVSGSSPR	Phospho(S)@13	1944.61	2022.52	2613.75	0.743992	0.7738
F1MAK1	Protein Fnbp4	Fnbp4	RPILQLSPPGPR	Phospho(S)@7	406.55	414.66	408.34	0.995616	1.01548
F1MAQ8	Protein Pnisr	Pnisr	QRSPIALPVK	Phospho(S)@3	1026.86	949.46	900.51	1.14031	1.05436
F2Z3R4	Nuclear factor 1	Nf1x	SIDDSEMESPVDDVFYPGTGR	Phospho(S)@1	1005.84	873.11	1126.85	0.892612	0.774824
F2Z3R4	Nuclear factor 1	Nf1x	SIDDSEMESPVDDVFYPGTGR	Phospho(S)@9	289.1	569.8	500.42	0.577715	1.13864
F2Z3R4	Nuclear factor 1	Nf1x	SITSPPSTSTTK	Phospho(S)@1	187.99	216.84	192.5	0.976571	1.12644
F2Z3R4	Nuclear factor 1	Nf1x	SITSPPSTSTTK	Phospho(T)@3	346.65	446.22	355.96	0.973845	1.25357
F2Z3T9	Protein U2af2	U2af2	EEHGGLIRSPR	Phospho(S)@9	6270.01	11098.6	10500.6	0.59711	1.05695
F2Z3T9	Protein U2af2	U2af2	GAKEEHGGLIRSPR	Phospho(S)@12	976.81	8725.87	4147.54	0.235516	2.10387
F7ENH8	Histone deacetylase	Hdac2	MLPHAPGVQMQAIPEDAVHEDSGDEDGEDPDKR	Phospho(S)@22	540.88	823.46	633.45	0.853864	1.29996
F7F707	Enhancer of mRNA-decapping protein 4	Nrn1l	TRSPDVISSASTALSQPEIASEALSR	Phospho(S)@3	80.15	77.22	100.16	0.80022	0.770966
F7FF45	Protein Numa1	Numa1	TQPDGTSVPGEPASPISQR	Phospho(S)@14	6722.12	4496.2	6915.08	0.972096	0.650202
F7FKI5	Pyruvate dehydrogenase E1 component subunit alpha	Pdha1	YGMGTSVER	Phospho(S)@6	6545.66	554.84	822.99	7.95351	0.674176
F7FKI5	Pyruvate dehydrogenase E1 component subunit alpha	Pdha1	YHGHSMSDPGVSYR	Phospho(S)@5	744.94	845.77	812.11	0.91729	1.04145
F7FKI5	Pyruvate dehydrogenase E1 component subunit alpha	Pdha1	YHGHSMSDPGVSYR	Phospho(S)@5; Phospho(S)@12	1904.76	471.3	520.39	3.66025	0.905667
G3V662	Nuclear pore complex protein Nup153	Nup153	EIKDSTSQHDDDNISTTSGFSSR	Phospho(S)@7	175.27	107.94	201.3	0.870691	0.536215
G3V662	Nuclear pore complex protein Nup153	Nup153	NTSLPPLWSPEAER	Phospho(S)@9	174.02	215.94	247.89	0.702005	0.871112
G3V6H9	Nucleosome assembly protein 1-like 1	Nap1l1	DIDNKEQSELDQDLEDVEEVEEEETGEETK	Phospho(S)@8	122.24	71.51	93	1.31441	0.768925
G3V6S0	Protein Sptbn1	Sptbn1	AQTLPTSVVTITSESSPGKR	Phospho(S)@16	1166.98	1695.09	2186.91	0.53362	0.775107
G3V6S0	Protein Sptbn1	Sptbn1	GDQVSQNGLPAEQGSPR	Phospho(S)@15	251.92	246.94	340.44	0.739984	0.725355
G3V6Y9	Peptidyl-prolyl cis-trans isomerase G	Ppig	RSETPPHWR	Phospho(T)@4	93.61	101.15	103.67	0.902961	0.975692
G3V6Y9	Peptidyl-prolyl cis-trans isomerase G	Ppig	SELNEIKENQRSPVR	Phospho(S)@12	4397.75	4270.78	4487.78	0.979939	0.951646
G3V6Y9	Peptidyl-prolyl cis-trans isomerase G	Ppig	SETPPHWR	Phospho(S)@1	332.26	416.86	454.91	0.730386	0.916357
G3V790	Transcription activator BRG1	Smarca4	EVDYSDSLTEK	Phospho(S)@7	1561.31	2377	2628.21	0.594058	0.904418
G3V7C6	Tubulin beta-4B chain	Tubb4b	LISKIR	Phospho(S)@3	184.98	256.54	177.08	1.04461	1.44872
G3V7E6	Pericentriolar material 1, isoform CRA_b	Pcm1	VTNDISPESSPGVGR	Phospho(S)@6	2701.11	3420.58	4182.19	0.64586	0.817892
G3V7J2	Interferon-inducible double-stranded RNA-dependent protein kinase activator A	Prkra	EDSGTFSLGK	Phospho(S)@3	700.43	1062.86	1388.6	0.504415	0.765418
G3V7W0	Protein Zfp503	Zfp503	TGHILHPEYLQPLPSTPVSPIELDAK	Phospho(S)@19	104.78	182.3	85.23	1.22938	2.13892
G3V7W3	Atrophin 1	LOC100911672	GRASPGGVSTSSSDGK	Phospho(S)@4	261.59	199.81	371.24	0.704639	0.538223
G3V7W3	Atrophin 1	LOC100911672	GRASPGGVSTSSSDGKAEK	Phospho(S)@4	124.56	113.31	102.39	1.21653	1.10665
G3V7X9	Activating transcription factor 7 (Prected), isoform CRA_a	Atf7	TDSVIIADQTPTPTR	Phospho(T)@12	637.94	615.97	658.89	0.968204	0.93486
G3V824	Insulin-like growth factor 2 receptor, isoform CRA_b	Igf2r	LVSFHDDSDEDLLHI	Phospho(S)@3	108.21	73.1	104.87	1.03185	0.697053
G3V824	Insulin-like growth factor 2 receptor, isoform CRA_b	Igf2r	LVSFHDDSDEDLLHI	Phospho(S)@8	1427.47	1491.99	1624.74	0.878584	0.918295
G3V897	Protein Ctr9	Ctr9	GGEFDEFVNDDTDDDLPISK	Phospho(T)@12	280.67	261.43	271.4	1.03416	0.963265
G3V8C3	Vimentin	Vim	DGQVINETSQHHDDLE	Phospho(S)@9	1307.53	2816.76	2735.34	0.478014	1.02977
G3V8C3	Vimentin	Vim	DGQVINETSQHHDDLE	Phospho(T)@8	131.53	189.95	197.32	0.666582	0.96265
G3V8C3	Vimentin	Vim	ETNLESLPLVDTHSK	Phospho(T)@2	308.76	258.47	339.71	0.908893	0.760855
G3V8C3	Vimentin	Vim	LRSSVPGVR	Phospho(S)@4	339.02	800.83	528.72	0.641209	1.51466
G3V8C3	Vimentin	Vim	QDVDNASLAR	Phospho(S)@7	131.82	176.22	152.5	0.864393	1.15554
G3V8C3	Vimentin	Vim	QVQSLTCEVDALK	Phospho(S)@4	131.12	208.55	125.88	1.04163	1.65674
G3V8C3	Vimentin	Vim	SLYSSSPGGAYVTR	Phospho(S)@5	5465.34	20482.5	22408.6	0.243895	0.914047
G3V8C3	Vimentin	Vim	SLYSSSPGGAYVTR	Phospho(S)@6	2230.14	8748.49	10091.7	0.220987	0.866899
G3V8C3	Vimentin	Vim	SYVTTSTR	Phospho(S)@6	172.42	140.31	210.99	0.817195	0.665008
G3V8C3	Vimentin	Vim	SYVTTSTR	Phospho(T)@4	181.97	97.64	171.54	1.0608	0.569197
G3V8C3	Vimentin	Vim	TYSLGSALRPSTSR	Phospho(S)@3	372.58	1044.28	471.44	0.790302	2.21509
G3V8C3	Vimentin	Vim	TYSLGSALRPSTSR	Phospho(T)@1	336.05	888.85	358.4	0.93764	2.48005
G3V8N8	Liver regeneration-related protein	Slc7a6os	EFGYDSPHDLDSD	Phospho(S)@12	243.29	197.82	234.61	1.037	0.843187
G3V8R0	Protein RGD1311703	RGD1311703	RSASPDDDLGSSNWEAADLGNEER	Phospho(S)@11	726.45	552.53	639.48	1.136	0.86403
G3V8R0	Protein RGD1311703	RGD1311703	RSASPDDDLGSSNWEAADLGNEER	Phospho(S)@4	3059.86	3012.56	3158.99	0.96862	0.953647
G3V8R0	Protein RGD1311703	RGD1311703	SASPDDDLGSSNWEAADLGNEER	Phospho(S)@1	401.13	415.56	359.39	1.11614	1.15629
G3V8R0	Protein RGD1311703	RGD1311703	SASPDDDLGSSNWEAADLGNEER	Phospho(S)@10	63.62	44.48	72.89	0.872822	0.610235
G3V8R0	Protein RGD1311703	RGD1311703	SASPDDDLGSSNWEAADLGNEER	Phospho(S)@3	44073.2	32641.4	36725.8	1.20006	0.888787
G3V8R0	Protein RGD1311703	RGD1311703	SASPDDDLGSSNWEAADLGNEERK	Phospho(S)@3	8534.19	6769.44	7006.61	1.21802	0.966151
G3V8U3	D4, zinc and double PHD fingers family 2 (Prected)	Dpf2	ASIYQNQNSS	Phospho(S)@10	73.28	45.82	112.82	0.64953	0.406134
G3V8U3	D4, zinc and double PHD fingers family 2 (Prected)	Dpf2	ILEPDDFLDDLDDEDYEEDTPKRR	Phospho(T)@20	233.03	574.47	501.48	0.464685	1.14555
G3V8U3	D4, zinc and double PHD fingers family 2 (Prected)	Dpf2	VDDDSLGEFPVTNSR	Phospho(S)@5	1853.9	2483.04	2160.33	0.858156	1.14938
G3V913	Heat shock 27kDa protein 1	Hspb1	QLSSGVSEIR	Phospho(S)@3	53872.1	73973.8	62547.8	0.861295	1.18268
G3V913	Heat shock 27kDa protein 1	Hspb1	QLSSGVSEIR	Phospho(S)@4	33586.2	50483.8	41442.9	0.810421	1.21815
G3V913	Heat shock 27kDa protein 1	Hspb1	QLSSGVSEIR	Phospho(S)@7	203.5	147.9	116.39	1.74843	1.27073
G3V924	Protein Tmem184b	Tmem184b	TLLLSSDDEF	Phospho(S)@5	92.26	113.8	117.01	0.78848	0.972566
G3V927	scs, large homolog-associated protein 4 (Drosophila)	Dlgap4	ANSWQLVETPEKR	Phospho(T)@9	596.04	960.58	941.31	0.633203	1.02047
G3V949	CAP-Gly domain-containing linker protein 2	Clip2	TGNESGSNLSDSGSVK	Phospho(S)@10	100.36	138.19	217.69	0.461023	0.634802
G3V949	CAP-Gly domain-containing linker protein 2	Clip2	TGNESGSNLSDSGSVK	Phospho(S)@7	132.98	173.54	332.98	0.399363	0.521172
G3V9C7	Histone H2B	Hist1h2bk	ESYSVYVYK	Phospho(S)@4	481.44	487.8	544.5	0.884187	0.895868
G3V9G4	ATP-citrate synthase	Acly	TASFSESR	Phospho(S)@3	393.52	521.54	579.84	0.67867	0.899455
G3V9G4	ATP-citrate synthase	Acly	TASFSESRADEVAPAKK	Phospho(S)@3	412.22	552.96	375.84	1.0968	1.47126
G3V9L1	Protein Tex2	Tex2	TAPSSPLTSPSDTR	Phospho(S)@5	172.24	148.37	196.68	0.875737	0.754373
G3V9N7	Protein Pacsin3	Pacsin3	DGTAPPPQSPSSPGSGQDEDWSDEESPR	Phospho(S)@11	172.41	240.81	218.66	0.788484	1.1013
G3V9N7	Protein Pacsin3	Pacsin3	DGTAPPPQSPSSPGSGQDEDWSDEESPR	Phospho(S)@12	225.87	307.3	268.26	0.841982	1.14553
G3V9N7	Protein Pacsin3	Pacsin3	DGTAPPPQSPSSPGSGQDEDWSDEESPR	Phospho(S)@15	236.68	455.21	396.39	0.597089	1.14839
G3V9N7	Protein Pacsin3	Pacsin3	DGTAPPPQSPSSPGSGQDEDWSDEESPR	Phospho(S)@22	147	221.9	83.82	1.75376	2.64734
G3V9N7	Protein Pacsin3	Pacsin3	DGTAPPPQSPSSPGSGQDEDWSDEESPRK	Phospho(S)@15	109.89	95.06	92.22	1.19161	1.0308
G3V9N7	Protein Pacsin3	Pacsin3	GGRSPDEVTLTSIVPTR	Phospho(S)@4	830.22	733.95	752.83	1.1028	0.974921
M0R3Z8	Protein Rbm15	Rbm15	DRTPPLLYR	Phospho(T)@3	1604.58	1513.56	1510.45	1.06232	1.00206
M0R3Z8	Protein Rbm15	Rbm15	HLDRSPESDRPR	Phospho(S)@5	35.8	487.26	338.35	0.105808	1.44011
M0R3Z8	Protein Rbm15	Rbm15	SLSPGGAALGYR	Phospho(S)@3	5874.64	5612.1	6142.93	0.956325	0.913587
M0R464	Protein LOC103690175	Phf6	TAHNSEADLEESFNEHELEPSSPK	Phospho(S)@12; Phospho(S)@22	347.96	337.59	295.92	1.17586	1.14082
M0R464	Protein LOC103690175	Phf6	TAHNSEADLEESFNEHELEPSSPK	Phospho(S)@22	3040.18	3677.01	3156	0.963302	1.16509
M0R567	Interferon regulatory factor 2-binng protein-like	Irf2bpl	NSSSPVSPASVPGQR	Phospho(S)@3	134.27	163.03	186.45	0.720139	0.87439
M0R567	Interferon regulatory factor 2-binng protein-like	Irf2bpl	NSSSPVSPASVPGQR	Phospho(S)@4	368.21	646.15	496.22	0.74203	1.30214
M0R567	Interferon regulatory factor 2-binng protein-like	Irf2bpl	RNSSSPVSPASVPGQR	Phospho(S)@3	318.56	453.41	654.56	0.486678	0.692694
M0R567	Interferon regulatory factor 2-binng protein-like	Irf2bpl	RNSSSPVSPASVPGQR	Phospho(S)@3; Phospho(S)@5	395.87	360.13	374.74	1.05639	0.961013
M0R567	Interferon regulatory factor 2-binng protein-like	Irf2bpl	RNSSSPVSPASVPGQR	Phospho(S)@3; Phospho(S)@8	121.44	108.33	228.51	0.531443	0.474071
M0R567	Interferon regulatory factor 2-binng protein-like	Irf2bpl	RNSSSPVSPASVPGQR	Phospho(S)@4	171.11	252.08	340.39	0.502688	0.740562
M0R567	Interferon regulatory factor 2-binng protein-like	Irf2bpl	RNSSSPVSPASVPGQR	Phospho(S)@4; Phospho(S)@5	145.79	178.1	133.64	1.09092	1.33268
M0R567	Interferon regulatory factor 2-binng protein-like	Irf2bpl	RNSSSPVSPASVPGQR	Phospho(S)@5	456.23	557.6	513.25	0.888904	1.08641
M0R567	Interferon regulatory factor 2-binng protein-like	Irf2bpl	RNSSSPVSPASVPGQR	Phospho(S)@5; Phospho(S)@8	352.39	331.4	410.07	0.859341	0.808155
M0R590	Glyceraldehyde-3-phosphate dehydrogenase	3 SV	GAAQNIIPASTGAAK	Phospho(S)@10	412.05	360.62	361.01	1.14138	0.99892
M0R621	Protein LOC100909715	LOC100909715	RDSSESQLASTESDKPTTGR	Phospho(S)@3	1502.26	1716.95	2121.2	0.708212	0.809424
M0R621	Protein LOC100909715	LOC100909715	RDSSESQLASTESDKPTTGR	Phospho(S)@4	1099.64	971.48	1382.52	0.795388	0.702688
M0R621	Protein LOC100909715	LOC100909715	RDSSESQLASTESDKPTTGR	Phospho(S)@6	281.8	209.06	180.83	1.55837	1.15611
M0R621	Protein LOC100909715	LOC100909715	SRSESETSTMAAK	Phospho(S)@3	514.15	1068.18	757.09	0.679113	1.4109
M0R961	Far upstream element-binng protein 2	Khsrp	VQISPDSGGLPER	Phospho(S)@4	2655.27	2205.96	2576.58	1.03054	0.856158
M0R9L0	Protein Naca	Naca	EESEEEEVDETGVEVK	Phospho(S)@3	54.29	78.12	22.17	2.4488	3.52368
M0R9L0	Protein Naca	Naca	QENTQTPTVQEESEEEEVDETGVEVK	Phospho(S)@13	214.48	236.07	314.21	0.682601	0.751313
M0R9L0	Protein Naca	Naca	TQTPTVQEESEEEEVDETGVEVK	Phospho(S)@10	337.92	201.94	289.6	1.16685	0.697307
M0R9L0	Protein Naca	Naca	VQGEAVSNIQENTQTPTVQEESEEEEVDETGVEVK	Phospho(S)@22	45548.7	53008.7	62374.5	0.730246	0.849846
M0R9L0	Protein Naca	Naca	VQGEAVSNIQENTQTPTVQEESEEEEVDETGVEVK	Phospho(S)@7	359.03	522.21	560.02	0.641102	0.932485
M0R9L0	Protein Naca	Naca	VQGEAVSNIQENTQTPTVQEESEEEEVDETGVEVK	Phospho(T)@13	5255.64	6599.85	8341.03	0.630095	0.791251
M0R9L0	Protein Naca	Naca	VQGEAVSNIQENTQTPTVQEESEEEEVDETGVEVK	Phospho(T)@15	3106.61	4043.93	4505.77	0.689474	0.8975
M0R9L0	Protein Naca	Naca	VQGEAVSNIQENTQTPTVQEESEEEEVDETGVEVK	Phospho(T)@30	176.07	120.78	171.24	1.02821	0.705326
M0R9L0	Protein Naca	Naca	VQGEAVSNIQENTQTPTVQEESEEEEVDETGVEVKELVMSQANVSR	Phospho(S)@22	129.83	68.68	97.69	1.329	0.70304
M0R9Q1	Protein Rbm14	Rbm14	DRSPLRRSPPR	Phospho(S)@3; Phospho(S)@8	272.56	339.82	308.58	0.883272	1.10124
M0R9Q1	Protein Rbm14	Rbm14	QPTPPFFGR	Phospho(T)@3	8140.25	7477.01	7494.81	1.08612	0.997625
M0R9Q1	Protein Rbm14	Rbm14	RLSESQLSFR	Phospho(S)@3	2310.24	3132.15	3224.92	0.716371	0.971233
M0R9Q1	Protein Rbm14	Rbm14	RLSESQLSFR	Phospho(S)@5	172.69	227.64	289.96	0.595565	0.785074
M0R9Q1	Protein Rbm14	Rbm14	TRLSPPR	Phospho(S)@4	491.34	677.71	616.59	0.796867	1.09913
M0RBF0	Scaffold attachment factor B1	Safb	AETLSGLGDSGAASAAAVSSAASETGTRR	Phospho(S)@19	80.19	124.95	198.31	0.404367	0.630074
M0RBF0	Scaffold attachment factor B1	Safb	AETLSGLGDSGAASAAAVSSAASETGTRR	Phospho(S)@23	119.42	153.35	112.9	1.05775	1.35828
M0RBF0	Scaffold attachment factor B1	Safb	SVVSFDK	Phospho(S)@4	879.28	1804.41	1988.37	0.442211	0.907482
M0RBF0	Scaffold attachment factor B1	Safb	SVVSFDKVK	Phospho(S)@4	3186.84	5316.78	3789	0.841077	1.40321
M0RBT5	Protein Suds3	Suds3	RPASPSSPEHLPATPAESPAQR	Phospho(S)@4	523.02	406.37	468.62	1.11609	0.867163
M0RBT5	Protein Suds3	Suds3	RPASPSSPEHLPATPAESPAQR	Phospho(S)@4; Phospho(S)@6	676.79	309.41	416.35	1.62553	0.743149
M0RBT5	Protein Suds3	Suds3	RPASPSSPEHLPATPAESPAQR	Phospho(S)@4; Phospho(S)@7	700.44	611.03	687.37	1.01901	0.888939
M0RBZ7	SH3 domain-containing kinase-binng protein 1	Sh3kbp1	SIEVENDFLPVEK	Phospho(S)@1	174.34	201.18	234.08	0.744788	0.85945
M0RC54	Protein Bod1l1	Bod1l1	YYSDSDDELTVEQR	Phospho(S)@3	400.34	403.17	375.34	1.06661	1.07415
M0RD75	40S ribosomal protein S6	Rps6	LSSLR	Phospho(S)@3	138.5	265.87	248	0.558468	1.07206
M0RD75	40S ribosomal protein S6	Rps6	LSSLRASTSK	Phospho(S)@7	1466.81	3659.42	3794.4	0.386572	0.964427
O70188	Nuclear factor 1	Nfic	NWTEDMEGGISSPVK	Phospho(S)@12	558.08	725.68	708.84	0.787314	1.02376
O70188	Nuclear factor 1	Nfic	NWTEDMEGGISSPVKK	Phospho(S)@12	1173.87	1922.78	2335.88	0.502539	0.82315
O70188	Nuclear factor 1	Nfic	SPFNSPSPQDSPR	Phospho(S)@7	295.34	231.72	356.07	0.829444	0.650771
O70188	Nuclear factor 1	Nfic	TEMDKSPFNSPSPQDSPR	Phospho(S)@12	130.2	301.47	202.06	0.644363	1.49198
Q3SWT7	Nuclear receptor binng protein	Nrbp1	SEGESQTVVSSGSDPK	Phospho(S)@5	592.66	468.17	731.03	0.810719	0.640425
Q3SWT7	Nuclear receptor binng protein	Nrbp1	TPTPEPAEVETR	Phospho(T)@3	1479.87	1608.64	2164.41	0.683729	0.743223
Q3ZAV2	Nuclease-sensitive element-binng protein 1	Ybx1	AADPPAENSSAPEAEQGGAE	Phospho(S)@10	762.86	1162.42	1336.86	0.570636	0.869515
Q3ZAV2	Nuclease-sensitive element-binng protein 1	Ybx1	AADPPAENSSAPEAEQGGAE	Phospho(S)@9	183.81	212.26	274.27	0.670179	0.773909
Q3ZAV2	Nuclease-sensitive element-binng protein 1	Ybx1	MSSEAETQQPPAAPAAALSAADTKPGSTGSGAGSGGPGGLTSAAPAGGDKK	Phospho(S)@3; Phospho(S)@34	118.9	77.08	94.79	1.25435	0.813166
Q3ZAV2	Nuclease-sensitive element-binng protein 1	Ybx1	NYQQNYQNSESGEK	Phospho(S)@9	159.53	188.84	276.68	0.576587	0.682521
Q3ZAV2	Nuclease-sensitive element-binng protein 1	Ybx1	NYQQNYQNSESGEKNEGSESAPEGQAQQR	Phospho(S)@11	3558.92	3029.75	4219.74	0.843398	0.717994
Q3ZAV2	Nuclease-sensitive element-binng protein 1	Ybx1	NYQQNYQNSESGEKNEGSESAPEGQAQQR	Phospho(S)@11; Phospho(S)@18	147.76	86.77	173.36	0.85233	0.500519
Q3ZAV2	Nuclease-sensitive element-binng protein 1	Ybx1	NYQQNYQNSESGEKNEGSESAPEGQAQQR	Phospho(S)@18	8410.21	7330.44	9229.82	0.9112	0.794213
Q3ZAV2	Nuclease-sensitive element-binng protein 1	Ybx1	NYQQNYQNSESGEKNEGSESAPEGQAQQR	Phospho(S)@18; Phospho(S)@20	180.9	146.11	182.42	0.991668	0.800954
Q3ZAV2	Nuclease-sensitive element-binng protein 1	Ybx1	NYQQNYQNSESGEKNEGSESAPEGQAQQR	Phospho(S)@20	2709.07	2202.31	3017.25	0.897861	0.729906
Q3ZAV2	Nuclease-sensitive element-binng protein 1	Ybx1	NYQQNYQNSESGEKNEGSESAPEGQAQQR	Phospho(S)@9	3286.12	2654.26	3140.29	1.04644	0.845228
Q3ZAV2	Nuclease-sensitive element-binng protein 1	Ybx1	NYQQNYQNSESGEKNEGSESAPEGQAQQR	Phospho(S)@9; Phospho(S)@18	111.17	135.46	80.47	1.38151	1.68336
Q3ZAV2	Nuclease-sensitive element-binng protein 1	Ybx1	NYQQNYQNSESGEKNEGSESAPEGQAQQR	Phospho(S)@9; Phospho(S)@20	84.25	136.1	80.49	1.04671	1.69089
Q3ZB99	Protein Tjp2	Tjp2	SFSPEER	Phospho(S)@3	174.42	147.16	194.97	0.894599	0.754783
Q4KM38	FUS interacting protein (Serine-arginine rich) 1	Srsf10	SFDYNYR	Phospho(S)@1	79.57	53.72	90.73	0.876998	0.592086
Q4KM38	FUS interacting protein (Serine-arginine rich) 1	Srsf10	SRSFDYNYR	Phospho(S)@1; Phospho(S)@3	1445.08	1273.81	2267.04	0.63743	0.561882
Q4KM57	LEM domain containing 2	Lemd2	WTKPSSFSDSER	Phospho(S)@8	1339.62	1525.97	1615.9	0.829024	0.944347
Q4KM87	Actin-like 6A	Actl6a	EAVREGSPANWK	Phospho(S)@7	935.09	909.93	932.79	1.00247	0.975493
Q4KM87	Actin-like 6A	Actl6a	EGSPANWK	Phospho(S)@3	1689.2	1883.5	2661.74	0.634622	0.70762
Q4V7D1	Signal sequence receptor, alpha	Ssr1	VEMGTSSQNDVDMSWIPQETLNQINKASPR	Phospho(S)@28	293.84	349.55	501.37	0.586074	0.69719
Q4V8E1	GATA zinc finger domain containing 2B	Gatad2b	LTPSPIVLSDNEASSPR	Phospho(S)@17	1025.24	973.33	1238.09	0.828082	0.786154
Q4V8E1	GATA zinc finger domain containing 2B	Gatad2b	LTPSPIVLSDNEASSPR	Phospho(S)@4	120.01	125.09	115.18	1.04193	1.08604
Q568Y6	DNA methyltransferase 1-associated protein 1	Dmap1	DTIIDVVGAPLTPNSR	Phospho(T)@12	586.58	701.25	670.61	0.874696	1.04569
Q56R18	Importin subunit alpha	Kpna3	NVPQEESLEDSDVDADFK	Phospho(S)@11	3595.43	5789.21	5985.09	0.600731	0.967272
Q5BJ93	Alpha-enolase	Eno1	DATNVGDEGGFAPNILENK	Phospho(T)@3	240.55	224.97	205.38	1.17124	1.09538
Q5BJP4	Protein LOC100910882	Rbm39	DKSPVREPIDNLTPEER	Phospho(S)@3	21795.5	22784	26158.8	0.833197	0.870987
Q5BJP4	Protein LOC100910882	Rbm39	KDKSPVREPIDNLTPEER	Phospho(S)@4	193.37	517.08	244.76	0.790039	2.1126
Q5BJP4	Protein LOC100910882	Rbm39	YRSPYSGPK	Phospho(S)@3	1540.4	1546.13	1768.44	0.87105	0.87429
Q5BJP4	Protein LOC100910882	Rbm39	YRSPYSGPK	Phospho(S)@6	4507.27	5183.33	5730.27	0.786572	0.904552
Q5BJV7	Protein Rhobtb2	Rhobtb2	DVVDDVSVSLR	Phospho(S)@7	12.82	54.71	24.85	0.515895	2.20161
Q5D059	Heterogeneous nuclear ribonucleoprotein K	Hnrnpk	DYDDMSPR	Phospho(S)@6	5468.25	12235.9	11655.3	0.469163	1.04981
Q5D059	Heterogeneous nuclear ribonucleoprotein K	Hnrnpk	GSYGDLGGPIITTQVTIPK	Phospho(S)@2	450.89	753.79	887.93	0.507799	0.84893
Q5D059	Heterogeneous nuclear ribonucleoprotein K	Hnrnpk	IILDLISESPIKGR	Phospho(S)@9	533.18	580.45	525.13	1.01533	1.10535
Q5D059	Heterogeneous nuclear ribonucleoprotein K	Hnrnpk	RDYDDMSPR	Phospho(S)@7	1903.26	2693.19	3229.25	0.589381	0.833999
Q5EB95	George syndrome critical region gene 14	Dgcr14	ELIPQESPR	Phospho(S)@7	372.66	487.94	355.07	1.04954	1.37421
Q5PPN1	Protein Rnf113a	Rnf113a1	YGVYEDENYEVGSDDEEIPFK	Phospho(S)@13	2670.15	2907.85	2947.83	0.905802	0.986437
Q5PQR0	Protein Raly	Raly	GRLSPVPVPR	Phospho(S)@4	2919.74	2367.02	2429.66	1.20171	0.974219
Q5PQR0	Protein Raly	Raly	LSPVPVPR	Phospho(S)@2	372.14	614.5	596.36	0.624019	1.03042
Q5RJK5	Chromobox homolog 3 (HP1 gamma homolog, Drosophila)	Cbx3	RKSLSDSESDDSK	Phospho(S)@3	417.5	806.87	754.35	0.553457	1.06962
Q5RJK5	Chromobox homolog 3 (HP1 gamma homolog, Drosophila)	Cbx3	SLSDSESDDSK	Phospho(S)@3	33.18	58.79	92.79	0.357582	0.633581
Q5RJK5	Chromobox homolog 3 (HP1 gamma homolog, Drosophila)	Cbx3	SLSDSESDDSK	Phospho(S)@5	170.19	394.19	370.53	0.459315	1.06385
Q5U2U8	Bcl2-associated athanogene 3	Bag3	SQSPAASDCSSSSSSASLPSSGR	Phospho(S)@3	39.5	65.15	51.27	0.770431	1.27072
Q5U328	Nucleolin	Ncl	GFGFVDFNSEEDAK	Phospho(S)@9	215.58	185.06	249.07	0.86554	0.743004
Q5U328	Nucleolin	Ncl	LELQGPRGSPN	Phospho(S)@9	246.76	236.52	370.88	0.665336	0.637726
Q5U328	Nucleolin	Ncl	LELQGPRGSPNAR	Phospho(S)@9	103410	124059	125436	0.824405	0.989026
Q5U3Y8	Transcription factor BTF3	Btf3	APLATGEDDDDEVPDLVENFDEASKNE	Phospho(S)@24	241.86	265.68	215.92	1.12014	1.23046
Q5XHX3	Enabled homolog (Drosophila)	Enah	TNTMNGSKSPVISR	Phospho(S)@9	1084.3	1482.8	1646.66	0.658484	0.900489
Q642E2	60S ribosomal protein L28	Rpl28	LSSIR	Phospho(S)@3	138.5	265.87	248	0.558468	1.07206
Q68G39	Cyclin-dependent kinase 16	Cdk16	LGEGTYATVYK	Phospho(T)@5	277.71	450.66	354.75	0.782833	1.27036
Q68G39	Cyclin-dependent kinase 16	Cdk16	RVSLSEIGFGK	Phospho(S)@3	157.85	316.95	104.54	1.50995	3.03185
Q6AY02	Protein Rbm17	Rbm17	RPDPDSDEDEDYER	Phospho(S)@6	41.74	61.02	40.58	1.02859	1.5037
Q6AY02	Protein Rbm17	Rbm17	RPDPDSDEDEDYERER	Phospho(S)@6	336.15	533.85	480.58	0.699467	1.11085
Q6AZ35	Cytoplasmic dynein 1 intermeate chain 2	Dync1i2	SVSTPSEAGSQDSGDGAVGSR	Phospho(S)@10	167.76	207.55	251.48	0.667091	0.825314
Q6AZ35	Cytoplasmic dynein 1 intermeate chain 2	Dync1i2	SVSTPSEAGSQDSGDGAVGSR	Phospho(S)@13	252.02	342.49	366.28	0.688053	0.93505
Q6AZ35	Cytoplasmic dynein 1 intermeate chain 2	Dync1i2	SVSTPSEAGSQDSGDGAVGSR	Phospho(S)@3	205.88	235.81	173.2	1.18868	1.36149
Q6AZ40	Phosphoribosyl pyrophosphate synthase-associated protein 2	Prpsap2	LGIAVIHGEAQDAESDLVDGRHSPPMVR	Phospho(S)@23	1862.85	2311.66	2147.28	0.867539	1.07655
Q6MG75	Protein Nelfe	Nelfe	SLSEQPVVDTATATEQAK	Phospho(S)@3	490.57	660.4	617.03	0.79505	1.07029
Q6MG75	Protein Nelfe	Nelfe	SVWGSLAVQNSPK	Phospho(S)@11	250.15	429.14	305.28	0.819412	1.40573
Q6P684	Survival motor neuron 1	Smn1	GTGQSDDSWDDTALIK	Phospho(S)@5	1302.01	1714.58	1988	0.654935	0.862465
Q6P684	Survival motor neuron 1	Smn1	GTGQSDDSWDDTALIK	Phospho(S)@8	379.55	720.38	723.79	0.524392	0.995289
Q6P684	Survival motor neuron 1	Smn1	RGTGQSDDSWDDTALIK	Phospho(S)@6	2235.77	2692.46	2097.29	1.06603	1.28378
Q6P684	Survival motor neuron 1	Smn1	RGTGQSDDSWDDTALIK	Phospho(S)@9	646.76	958.8	528.62	1.22349	1.81378
Q6P685	Eukaryotic translation initiation factor 2, subunit 2 (Beta)	Eif2s2	IESDAQEPAEPEDDLMLGNK	Phospho(S)@3	316.19	511.06	187.85	1.6832	2.72057
Q6P685	Eukaryotic translation initiation factor 2, subunit 2 (Beta)	Eif2s2	SGDEMIFDPTMSK	Phospho(S)@1	241.06	251.35	259.7	0.928225	0.967848
Q6P685	Eukaryotic translation initiation factor 2, subunit 2 (Beta)	Eif2s2	SGDEMIFDPTMSK	Phospho(S)@12	132.73	233.84	111.33	1.19222	2.10042
Q6P6T9	Importin subunit alpha	Kpna2	NVSSFPDDATSPLQENR	Phospho(S)@11	1812.96	2830.98	2799.94	0.6475	1.01109
Q6P736	Polypyrimine tract binng protein 1, isoform CRA_a	Ptbp1	ELKTDSSPNQAR	Phospho(S)@6	728.21	670.49	771.38	0.944035	0.869208
Q6P736	Polypyrimine tract binng protein 1, isoform CRA_a	Ptbp1	ELKTDSSPNQAR	Phospho(S)@7	2983.17	2278.88	2850.77	1.04644	0.799391
Q6P736	Polypyrimine tract binng protein 1, isoform CRA_a	Ptbp1	ELKTDSSPNQAR	Phospho(T)@4	342.07	361.21	346.94	0.985963	1.04113
Q6P9V6	Proteasome subunit alpha type	Psma5	GVNTFSPEGR	Phospho(S)@6	477.62	614.56	553.22	0.863346	1.11088
Q6P9V6	Proteasome subunit alpha type	Psma5	ITSPLMEPSSIEK	Phospho(S)@3	389.02	227.79	259.59	1.49859	0.877499
Q6S395	Plectin	Plec	AGTLSITEFADMLSGNAGGFRSR	Phospho(S)@22	446.26	619.36	533.05	0.837182	1.16192
Q6S395	Plectin	Plec	AQLEPVASPAK	Phospho(S)@8	2406.19	4179.25	6652.64	0.361689	0.628209
Q6S395	Plectin	Plec	GYYSPYSVSGSGSTAGSR	Phospho(S)@17	806.39	943.56	915.95	0.880386	1.03014
Q6S395	Plectin	Plec	GYYSPYSVSGSGSTAGSR	Phospho(S)@4	350.09	338.53	362.48	0.965819	0.933927
Q6S395	Plectin	Plec	RGSFDATGSGF	Phospho(S)@3	151.53	210.74	151.73	0.998682	1.38891
Q6S395	Plectin	Plec	RGSFDATGSGFSMTFSSSSYSSSGYGR	Phospho(S)@3	1151.12	1326.71	1417.02	0.812353	0.936268
Q6S395	Plectin	Plec	RTSSEDNLYLAVLR	Phospho(S)@3	307.81	350.78	401.96	0.765773	0.872674
Q6S395	Plectin	Plec	RTSSEDNLYLAVLR	Phospho(S)@4	146.47	195.9	83.57	1.75266	2.34414
Q6S395	Plectin	Plec	SRSSSVGSSSSYPISSAVPR	Phospho(S)@4; Phospho(S)@5	226.66	222	358.03	0.633075	0.62006
Q6S395	Plectin	Plec	SSSVGSSSSYPISSAVPR	Phospho(S)@2	94.14	127.13	103.65	0.908249	1.22653
Q6S395	Plectin	Plec	SSSVGSSSSYPISSAVPR	Phospho(S)@3	8948.12	8586.45	7726.31	1.15814	1.11133
Q6S395	Plectin	Plec	SSSVGSSSSYPISSAVPR	Phospho(S)@3; Phospho(S)@13	443.41	353.87	540.91	0.819748	0.654212
Q6S395	Plectin	Plec	SSSVGSSSSYPISSAVPR	Phospho(S)@3; Phospho(S)@6	1525.03	1512.3	1773.02	0.860131	0.852951
Q6S395	Plectin	Plec	SSSVGSSSSYPISSAVPR	Phospho(S)@3; Phospho(S)@7	413.53	391.55	473.85	0.872702	0.826316
Q6S395	Plectin	Plec	SSSVGSSSSYPISSAVPR	Phospho(S)@3; Phospho(S)@8	321.4	269.12	421.6	0.762334	0.63833
Q6S395	Plectin	Plec	SSSVGSSSSYPISSAVPR	Phospho(S)@6	9809.6	8031.64	9405.27	1.04299	0.853951
Q6S395	Plectin	Plec	SSSVGSSSSYPISSAVPR	Phospho(S)@7	330	321.72	286.54	1.15167	1.12278
Q6S395	Plectin	Plec	TSSEDNLYLAVLR	Phospho(S)@2	402.72	391.57	361.45	1.11418	1.08333
Q6S395	Plectin	Plec	TSSEDNLYLAVLR	Phospho(S)@3	7891.2	8032.48	7216.22	1.09354	1.11311
Q8CHJ4	Protein Yy1	Yy1	DHETVVEEQIIGENSPPDYSEYMTGK	Phospho(S)@17	251.79	453.21	427.33	0.589217	1.06056
R9PXU6	Vinculin	Vcl	ALASIDSK	Phospho(S)@4	307.48	317.76	185.5	1.65757	1.71299
R9PXU6	Vinculin	Vcl	GWLRDPNASPGDAGEQAIR	Phospho(S)@9	482.64	428.8	658.83	0.732571	0.650851
R9PXU9	Osteoclast stimulating factor 1, isoform CRA_a	Ostf1	TLSNAEDYLDDEDSD	Phospho(S)@14	2781.64	2681.58	3027.41	0.918818	0.885767
D3ZYS7	Protein G3bp1	G3bp1	YQDEVFGGFVTEPQEESEEEVEEPEER	Phospho(T)@11	391.62	657.22	543.65	0.720353	1.2089
D3ZV52	Intersectin 1	Itsn1	SAFTPATATGSSPSPVLGQGEK	Phospho(S)@14	107.07	126.08	143.95	0.7438	0.87586
